# Supplementary material for: Postsynthetic modification of N-heterocyclic diazoolefins via backbone metallation
Source: Dalton Trans. 2026 Jul 2;55(28):10632–6. doi: 10.1039/d6dt00943c (PMC13326623; doi:10.1039/d6dt00943c)
Supplement: DT-055-D6DT00943C-s002 [file DT-055-D6DT00943C-s002.cif]

# Supplementary Information (SI) for Dalton Transactions.
# This journal is © The Royal Society of Chemistry 2026

####################################################################### 
# 
# This file contains crystal structure data downloaded from the 
# Cambridge Structural Database (CSD) hosted by the Cambridge 
# Crystallographic Data Centre (CCDC).
# 
# Full information about CCDC data access policies and citation 
# guidelines are available at http://www.ccdc.cam.ac.uk/access/V1 
# 
# Audit and citation data items may have been added by the CCDC. 
# Please retain this information to preserve the provenance of 
# this file and to allow appropriate attribution of the data. 
# 
#######################################################################

data_bk258
_database_code_depnum_ccdc_archive 'CCDC 2497210'
loop_
_audit_author_name
_audit_author_address
'Rosario Scopelliti'
;EPFL
Switzerland
;
_audit_update_record             
;
2026-06-21 deposited with the CCDC.	2026-06-29 downloaded from the CCDC.
;
_audit_creation_date             2026-06-20
_audit_creation_method           
;
Olex2 1.5
(compiled 2026.05.24 svn.rec792b02 for OlexSys, GUI svn.r7575)
;
_shelx_SHELXL_version_number     2019/3
_chemical_name_common            ?
_chemical_name_systematic        ?
_chemical_formula_moiety         'C31 H44 N4 Si, 0.22[C5H12]'
_chemical_formula_sum            'C32.10 H46.64 N4 Si'
_chemical_formula_weight         516.66
_chemical_absolute_configuration ?
_chemical_melting_point          ?
_chemical_oxdiff_formula         'C31 H44 N4 Si1'
loop_
_atom_type_symbol
_atom_type_description
_atom_type_scat_dispersion_real
_atom_type_scat_dispersion_imag
_atom_type_scat_source
C C 0.0181 0.0091 'International Tables Vol C Tables 4.2.6.8 and 6.1.1.4'
H H 0.0000 0.0000 'International Tables Vol C Tables 4.2.6.8 and 6.1.1.4'
N N 0.0311 0.0180 'International Tables Vol C Tables 4.2.6.8 and 6.1.1.4'
Si Si 0.2541 0.3302 'International Tables Vol C Tables 4.2.6.8 and 6.1.1.4'

_shelx_space_group_comment       
;
The symmetry employed for this shelxl refinement is uniquely defined
by the following loop, which should always be used as a source of
symmetry information in preference to the above space-group names.
They are only intended as comments.
;
_space_group_crystal_system      hexagonal
_space_group_IT_number           169
_space_group_name_H-M_alt        'P 61'
_space_group_name_Hall           'P 61'
loop_
_space_group_symop_operation_xyz
'x, y, z'
'-y, x-y, z+1/3'
'-x+y, -x, z+2/3'
'-x, -y, z+1/2'
'y, -x+y, z+5/6'
'x-y, x, z+1/6'

_cell_length_a                   23.55455(12)
_cell_length_b                   23.55455(12)
_cell_length_c                   9.86204(7)
_cell_angle_alpha                90
_cell_angle_beta                 90
_cell_angle_gamma                120
_cell_volume                     4738.56(6)
_cell_formula_units_Z            6
_cell_measurement_reflns_used    32226
_cell_measurement_temperature    140.00(10)
_cell_measurement_theta_max      75.6050
_cell_measurement_theta_min      3.7420
_shelx_estimated_absorpt_T_max   0.844
_shelx_estimated_absorpt_T_min   0.545
_exptl_absorpt_coefficient_mu    0.833
_exptl_absorpt_correction_T_max  1.000
_exptl_absorpt_correction_T_min  0.497
_exptl_absorpt_correction_type   gaussian
_exptl_absorpt_process_details   
;
CrysAlisPro 1.171.42.60a (Rigaku Oxford Diffraction, 2022)
Numerical absorption correction based on gaussian integration over
a multifaceted crystal model
Empirical absorption correction using spherical harmonics,
implemented in SCALE3 ABSPACK scaling algorithm.
;
_exptl_absorpt_special_details   ?
_exptl_crystal_colour            'clear light yellow'
_exptl_crystal_density_diffrn    1.086
_exptl_crystal_density_meas      ?
_exptl_crystal_density_method    ?
_exptl_crystal_description       prism
_exptl_crystal_F_000             1687
loop_
_exptl_crystal_face_index_h
_exptl_crystal_face_index_k
_exptl_crystal_face_index_l
_exptl_crystal_face_perp_dist
0 -1 0 0.1074
0 1 0 0.1406
0 1 -2 0.4028
0 1 1 0.3978
0 -1 2 0.4181
0 2 -1 0.3557
0 2 1 0.3503
0 -1 1 0.3985
0 -2 1 0.3541
0 1 -1 0.3958
1 2 0 0.1375
-1 -2 0 0.0734
1 0 -2 0.4090
0 -1 -2 0.3688
1 1 0 0.1349
-1 -1 0 0.0809
-2 -1 0 0.0881
-1 0 1 0.3696
1 0 0 0.1199
-1 0 0 0.1067
-2 1 2 0.3780
-2 -1 -2 0.3136
-2 1 0 0.1179
2 -1 0 0.1484
1 0 1 0.4106
7 -15 -2 0.1789
0 -13 -2 0.1579
13 -10 -2 0.1991
-15 10 0 0.1185
-2 1 -1 0.3117
-2 2 1 0.3384
-11 15 0 0.1237
11 -15 0 0.1632
-3 -11 -1 0.0995
-6 15 0 0.1334

_exptl_crystal_size_max          0.829
_exptl_crystal_size_mid          0.293
_exptl_crystal_size_min          0.211
loop_
_exptl_oxdiff_crystal_face_indexfrac_h
_exptl_oxdiff_crystal_face_indexfrac_k
_exptl_oxdiff_crystal_face_indexfrac_l
_exptl_oxdiff_crystal_face_x
_exptl_oxdiff_crystal_face_y
_exptl_oxdiff_crystal_face_z
0.0001 -0.9999 0.0002 -0.0357 0.0645 0.0164
-0.0001 0.9999 -0.0002 0.0357 -0.0645 -0.0164
-0.0005 1.0004 -2.0001 0.0506 -0.1335 0.2880
0.0001 0.9997 0.9998 0.0283 -0.0300 -0.1685
0.0005 -1.0004 2.0001 -0.0506 0.1335 -0.2880
-0.0004 2.0001 -1.0003 0.0789 -0.1635 0.1194
0.0000 1.9996 0.9996 0.0640 -0.0945 -0.1849
0.0003 -1.0002 1.0001 -0.0432 0.0990 -0.1358
0.0004 -2.0001 1.0003 -0.0789 0.1635 -0.1194
-0.0003 1.0002 -1.0001 0.0432 -0.0990 0.1358
0.9998 1.9996 -0.0005 0.1468 -0.1305 -0.0368
-0.9998 -1.9996 0.0005 -0.1468 0.1305 0.0368
0.9996 0.0003 -2.0001 0.0903 -0.0705 0.3003
-0.0003 -0.9994 -1.9998 -0.0208 -0.0045 0.3207
0.9999 0.9997 -0.0003 0.1111 -0.0659 -0.0204
-0.9999 -0.9997 0.0003 -0.1111 0.0659 0.0204
-2.0000 -0.9994 0.0005 -0.1865 0.0674 0.0245
-0.9998 -0.0000 1.0001 -0.0828 0.0360 -0.1481
1.0000 -0.0002 -0.0002 0.0754 -0.0014 -0.0041
-1.0000 0.0002 0.0002 -0.0754 0.0014 0.0041
-1.9997 0.9999 2.0001 -0.1300 0.0074 -0.3126
-2.0004 -0.9989 -1.9995 -0.1716 -0.0016 0.3288
-2.0002 1.0004 0.0002 -0.1151 -0.0616 -0.0083
2.0002 -1.0004 -0.0002 0.1151 0.0616 0.0083
1.0003 -0.0005 0.9998 0.0680 0.0331 -0.1562
6.9656 -14.5011 -2.0265 0.0224 0.8554 0.5176
0.4528 -12.6433 -2.2130 -0.4009 0.7385 0.5421
13.0010 -10.0019 -2.0004 0.6380 0.5573 0.4152
-15.0015 10.0029 0.0008 -0.7739 -0.6234 -0.1028
-2.0004 1.0007 -0.9998 -0.1076 -0.0961 0.1439
-2.0001 2.0001 1.0000 -0.0868 -0.0916 -0.1768
-11.2675 14.5831 -0.1155 -0.3279 -0.9283 -0.1754
11.2372 -14.5992 -0.0481 0.3263 0.9237 0.2007
-2.6315 -11.4558 -1.2753 -0.5981 0.6988 0.3925
-6.1914 15.1961 -0.1953 0.0773 -0.9779 -0.1940

_exptl_transmission_factor_max   ?
_exptl_transmission_factor_min   ?
_diffrn_reflns_av_R_equivalents  0.0229
_diffrn_reflns_av_unetI/netI     0.0129
_diffrn_reflns_Laue_measured_fraction_full 1.000
_diffrn_reflns_Laue_measured_fraction_max 0.997
_diffrn_reflns_limit_h_max       29
_diffrn_reflns_limit_h_min       -29
_diffrn_reflns_limit_k_max       29
_diffrn_reflns_limit_k_min       -29
_diffrn_reflns_limit_l_max       11
_diffrn_reflns_limit_l_min       -12
_diffrn_reflns_number            44665
_diffrn_reflns_point_group_measured_fraction_full 0.952
_diffrn_reflns_point_group_measured_fraction_max 0.946
_diffrn_reflns_theta_full        67.684
_diffrn_reflns_theta_max         75.735
_diffrn_reflns_theta_min         3.753
_diffrn_ambient_environment      N~2~
_diffrn_ambient_temperature      140.00(10)
_diffrn_detector                 'CCD plate'
_diffrn_detector_area_resol_mean 5.2817
_diffrn_detector_type            AtlasS2
_diffrn_measured_fraction_theta_full 1.000
_diffrn_measured_fraction_theta_max 0.997
_diffrn_measurement_details      
;
List of Runs (angles in degrees, time in seconds):

  # Type    Start    End  Width  t~exp~   \w     \q     \k     \f   Frames
#--------------------------------------------------------------------------
  1  \w    -88.00  35.00   1.00    2.00    --  -40.91  17.00-173.00  123
  2  \w   -113.00 -88.00   1.00    2.00    --  -40.91-142.00 150.00   25
  3  \w     69.00 122.00   1.00    2.00    --   40.91 169.00  66.00   53
  4  \w    115.00 151.00   1.00    8.00    --  112.00 115.00 -77.00   36
  5  \w    145.00 174.00   1.00    8.00    --  112.00 128.00  36.00   29
  6  \w     76.00 107.00   1.00    8.00    --  112.00-109.00-108.00   31
  7  \w    116.00 167.00   1.00    8.00    --  112.00  17.00-173.00   51
  8  \w     48.00  74.00   1.00    8.00    --  112.00-111.00-150.00   26
  9  \w     71.00  96.00   1.00    8.00    --  112.00 -17.00  17.00   25
 10  \w    103.00 130.00   1.00    8.00    --  112.00 142.00-153.00   27
 11  \w     66.00  92.00   1.00    8.00    --  112.00  17.00-173.00   26
 12  \w    125.00 152.00   1.00    8.00    --  112.00 111.00 -55.00   27
 13  \w     64.00  90.00   1.00    8.00    --  112.00-108.00-128.00   26
 14  \w    128.00 153.00   1.00    8.00    --  112.00 108.00 -32.00   25
 15  \w    -73.00 -23.00   1.00    2.00    --  -40.91 -38.00-150.00   50
 16  \w    -86.00 -17.00   1.00    2.00    --  -40.91 -57.00 -60.00   69
 17  \w   -118.00 -86.00   1.00    2.00    --  -40.91-169.00  49.00   32
 18  \w    -61.00 -36.00   1.00    2.00    --  -40.91 -38.00-180.00   25
 19  \w     20.00  48.00   1.00    2.00    --   40.91  38.00-150.00   28
 20  \w      9.00  36.00   1.00    2.00    --   40.91  75.00 -33.23   27
 21  \w    135.00 177.00   1.00    8.00    --  112.00  61.00 -90.00   42
 22  \w     83.00 109.00   1.00    8.00    --  112.00  61.00 -90.00   26
 23  \w     83.00 109.00   1.00    8.00    --  112.00  61.00 -60.00   26
 24  \w    153.00 178.00   1.00    8.00    --  112.00  45.00 -30.00   25
 25  \w     82.00 108.00   1.00    8.00    --  112.00  66.00 -76.30   26
 26  \w    113.00 139.00   1.00    8.00    --  112.00  66.00 -76.30   26
 27  \w     83.00 109.00   1.00    8.00    --  112.00  61.00 -30.00   26
 28  \w     86.00 113.00   1.00    8.00    --  112.00  45.00 -90.00   27
 29  \w     85.00 114.00   1.00    8.00    --  112.00  30.00 -90.00   29
 30  \w     87.00 114.00   1.00    8.00    --  112.00  45.00 -30.00   27
 31  \w     83.00 161.00   1.00    8.00    --  112.00  61.00   0.00   78
 32  \w     86.00 112.00   1.00    8.00    --  112.00  45.00-120.00   26
 33  \w     46.00 103.00   1.00    8.00    --  112.00-111.00 150.00   57
 34  \w     87.00 112.00   1.00    8.00    --  112.00  45.00 -60.00   25
 35  \w     41.00  74.00   1.00    8.00    --  112.00 -61.00 120.00   33
 36  \w     92.00 135.00   1.00    8.00    --  112.00 -61.00 120.00   43
 37  \w     85.00 112.00   1.00    8.00    --  112.00  30.00 -60.00   27
 38  \w     47.00 137.00   1.00    8.00    --  112.00 -30.00-150.00   90
 39  \w     84.00 113.00   1.00    8.00    --  112.00  61.00-150.00   29
 40  \w     83.00 109.00   1.00    8.00    --  112.00  61.00-120.00   26
 41  \w     77.00 147.00   1.00    8.00    --  112.00  23.00  14.53   70
 42  \w     59.00  85.00   1.00    8.00    --  112.00  15.00   0.00   26
 43  \w    131.00 157.00   1.00    8.00    --  112.00  61.00 -60.00   26
;
_diffrn_measurement_device       'four-circle diffractometer'
_diffrn_measurement_device_type  'SuperNova, Dual, Cu at home/near, AtlasS2'
_diffrn_measurement_method       '\w scans'
_diffrn_orient_matrix_type       
'CrysAlisPro convention (1999,Acta A55,543-557)'
_diffrn_orient_matrix_UB_11      0.0754041000
_diffrn_orient_matrix_UB_12      0.0357141000
_diffrn_orient_matrix_UB_13      -0.0074550000
_diffrn_orient_matrix_UB_21      -0.0014525000
_diffrn_orient_matrix_UB_22      -0.0645034000
_diffrn_orient_matrix_UB_23      0.0344930000
_diffrn_orient_matrix_UB_31      -0.0040794000
_diffrn_orient_matrix_UB_32      -0.0163852000
_diffrn_orient_matrix_UB_33      -0.1521669000
_diffrn_radiation_monochromator  mirror
_diffrn_radiation_probe          x-ray
_diffrn_radiation_type           'Cu K\a'
_diffrn_radiation_wavelength     1.54184
_diffrn_source                   'micro-focus sealed X-ray tube'
_diffrn_source_type              'SuperNova (Cu) X-ray Source'
_reflns_Friedel_coverage         0.790
_reflns_Friedel_fraction_full    0.899
_reflns_Friedel_fraction_max     0.889
_reflns_number_gt                6120
_reflns_number_total             6242
_reflns_special_details          
;
 Reflections were merged by SHELXL according to the crystal
 class for the calculation of statistics and refinement.
 
 Structure factors included contributions from the .fab file.
 
 _reflns_Friedel_fraction is defined as the number of unique
 Friedel pairs measured divided by the number that would be
 possible theoretically, ignoring centric projections and
 systematic absences.
;
_reflns_threshold_expression     'I > 2\s(I)'
_computing_cell_refinement       'CrysAlisPro 1.171.42.60a (Rigaku OD, 2022)'
_computing_data_collection       'CrysAlisPro 1.171.42.60a (Rigaku OD, 2022)'
_computing_data_reduction        'CrysAlisPro 1.171.42.60a (Rigaku OD, 2022)'
_computing_molecular_graphics    'Olex2 1.5 (Dolomanov et al., 2009)'
_computing_publication_material  'Olex2 1.5 (Dolomanov et al., 2009)'
_computing_structure_refinement  'SHELXL 2019/3 (Sheldrick, 2015)'
_computing_structure_solution    'SHELXT  (Sheldrick, 2015)'
_refine_diff_density_max         0.132
_refine_diff_density_min         -0.200
_refine_diff_density_rms         0.025
_refine_ls_abs_structure_details 
;
 Flack x determined using 2654 quotients [(I+)-(I-)]/[(I+)+(I-)]
 (Parsons, Flack and Wagner, Acta Cryst. B69 (2013) 249-259).
;
_refine_ls_abs_structure_Flack   0.001(13)
_refine_ls_extinction_coef       0.00060(15)
_refine_ls_extinction_expression Fc^*^=kFc[1+0.001xFc^2^\l^3^/sin(2\q)]^-1/4^
_refine_ls_extinction_method     'SHELXL-2019/2 (Sheldrick 2019)'
_refine_ls_goodness_of_fit_ref   1.042
_refine_ls_hydrogen_treatment    constr
_refine_ls_matrix_type           full
_refine_ls_number_parameters     497
_refine_ls_number_reflns         6242
_refine_ls_number_restraints     604
_refine_ls_R_factor_all          0.0307
_refine_ls_R_factor_gt           0.0300
_refine_ls_restrained_S_all      1.030
_refine_ls_shift/su_max          0.000
_refine_ls_shift/su_mean         0.000
_refine_ls_structure_factor_coef Fsqd
_refine_ls_weighting_details     
'w=1/[\s^2^(Fo^2^)+(0.0540P)^2^+0.4768P] where P=(Fo^2^+2Fc^2^)/3'
_refine_ls_weighting_scheme      calc
_refine_ls_wR_factor_gt          0.0822
_refine_ls_wR_factor_ref         0.0831
_refine_special_details          ?
_olex2_refinement_description    
;
1. Fixed Uiso
 At 1.2 times of:
  All C(H) groups
 At 1.5 times of:
  All C(H,H,H) groups
2. Restrained distances
 C35-C30 \\sim C23-C18 \\sim C38-C34 \\sim C26-C22
 with sigma of 0.02
 C40-C38 \\sim C39-C38 \\sim C27-C26 \\sim C28-C26 \\sim C37-C35 \\sim C25-C23
\\sim C24-C23 \\sim C36-C35
 with sigma of 0.02
 Si1-C45 \\sim Si1-C41 \\sim Si1-C42 \\sim Si1-C46 \\sim Si1-C43 \\sim Si1-C44
 with sigma of 0.02
 C40-C39 \\sim C27-C28 \\sim C36-C37 \\sim C25-C24
 with sigma of 0.02
 C44-C46 \\sim C46-C45 \\sim C44-C45
 with sigma of 0.02
 C41-C43 \\sim C43-C42 \\sim C41-C42
 with sigma of 0.02
 N3-C4 \\sim N5-C4
 with sigma of 0.02
 N4-N3 \\sim N6-N5
 with sigma of 0.02
 C30-C29 \\sim C31-C30 \\sim C32-C31 \\sim C33-C32 \\sim C34-C33 \\sim C34-C29
\\sim C18-C17 \\sim C19-C18
 \\sim C20-C19 \\sim C21-C20 \\sim C22-C21 \\sim C22-C17
 with sigma of 0.02
 N2-C17 \\sim N2-C29
 with sigma of 0.02
3. Uiso/Uaniso restraints and constraints
Si1 \\sim N2 \\sim N3 \\sim N4 \\sim N5 \\sim N6 \\sim C4 \\sim C17 \\sim C18
\\sim C19 \\sim C20 \\sim C21 \\sim C22 \\sim C23 \\sim C24 \\sim C25 \\sim C26
\\sim C27 \\sim C28 \\sim C29 \\sim C30 \\sim C31 \\sim C32 \\sim C33 \\sim C34
\\sim C35 \\sim C36 \\sim C37 \\sim C38 \\sim C39 \\sim C40 \\sim C41 \\sim C42
\\sim C43 \\sim C44 \\sim C45 \\sim C46: within 2A with sigma of 0.02 and sigma
for terminal atoms of 0.04 within 2A
4. Others
 Sof(C44)=Sof(H44A)=Sof(H44B)=Sof(H44C)=Sof(C45)=Sof(H45A)=Sof(H45B)=Sof(H45C)=
 Sof(C46)=Sof(H46A)=Sof(H46B)=Sof(H46C)=1-FVAR(1)
 Sof(C41)=Sof(H41A)=Sof(H41B)=Sof(H41C)=Sof(C42)=Sof(H42A)=Sof(H42B)=Sof(H42C)=
 Sof(C43)=Sof(H43A)=Sof(H43B)=Sof(H43C)=FVAR(1)
 Sof(C29)=Sof(C30)=Sof(C31)=Sof(H31)=Sof(C32)=Sof(H32)=Sof(C33)=Sof(H33)=
 Sof(C34)=Sof(C35)=Sof(H35)=Sof(C36)=Sof(H36A)=Sof(H36B)=Sof(H36C)=Sof(C37)=
 Sof(H37A)=Sof(H37B)=Sof(H37C)=Sof(C38)=Sof(H38)=Sof(C39)=Sof(H39A)=Sof(H39B)=
 Sof(H39C)=Sof(C40)=Sof(H40A)=Sof(H40B)=Sof(H40C)=1-FVAR(2)
 Sof(C17)=Sof(C18)=Sof(C19)=Sof(H19)=Sof(C20)=Sof(H20)=Sof(C21)=Sof(H21)=
 Sof(C22)=Sof(C23)=Sof(H23)=Sof(C24)=Sof(H24A)=Sof(H24B)=Sof(H24C)=Sof(C25)=
 Sof(H25A)=Sof(H25B)=Sof(H25C)=Sof(C26)=Sof(H26)=Sof(C27)=Sof(H27A)=Sof(H27B)=
 Sof(H27C)=Sof(C28)=Sof(H28A)=Sof(H28B)=Sof(H28C)=FVAR(2)
 Sof(N5)=Sof(N6)=1-FVAR(3)
 Sof(N3)=Sof(N4)=FVAR(3)
 Fixed X: Si1(0.24484)
 Fixed Y: Si1(0.4888)
 Fixed Z: Si1(0.71546)
5.a Ternary CH refined with riding coordinates:
 C11(H11), C14(H14), C23(H23), C26(H26), C35(H35), C38(H38)
5.b Aromatic/amide H refined with riding coordinates:
 C2(H2), C7(H7), C8(H8), C9(H9), C19(H19), C20(H20), C21(H21), C31(H31),
 C32(H32), C33(H33)
5.c Idealised Me refined as rotating group:
 C12(H12A,H12B,H12C), C13(H13A,H13B,H13C), C15(H15A,H15B,H15C), C16(H16A,H16B,
 H16C), C24(H24A,H24B,H24C), C25(H25A,H25B,H25C), C27(H27A,H27B,H27C), C28(H28A,
 H28B,H28C), C36(H36A,H36B,H36C), C37(H37A,H37B,H37C), C39(H39A,H39B,H39C),
 C40(H40A,H40B,H40C), C41(H41A,H41B,H41C), C42(H42A,H42B,H42C), C43(H43A,H43B,
 H43C), C44(H44A,H44B,H44C), C45(H45A,H45B,H45C), C46(H46A,H46B,H46C)
;
_atom_sites_solution_hydrogens   geom
_atom_sites_solution_primary     dual
_atom_sites_solution_secondary   difmap
loop_
_atom_site_label
_atom_site_type_symbol
_atom_site_fract_x
_atom_site_fract_y
_atom_site_fract_z
_atom_site_U_iso_or_equiv
_atom_site_adp_type
_atom_site_occupancy
_atom_site_site_symmetry_order
_atom_site_calc_flag
_atom_site_refinement_flags_posn
_atom_site_refinement_flags_adp
_atom_site_refinement_flags_occupancy
_atom_site_disorder_assembly
_atom_site_disorder_group
Si1 Si 0.244840 0.488800 0.715460 0.03190(12) Uani 1 1 d D U . . .
N1 N 0.32112(6) 0.44213(6) 0.55776(15) 0.0241(3) Uani 1 1 d . . . . .
N2 N 0.24776(6) 0.34244(6) 0.50257(17) 0.0314(3) Uani 1 1 d D U . . .
N3 N 0.3542(8) 0.3394(12) 0.339(3) 0.038(4) Uani 0.27(5) 1 d D U P A 1
N4 N 0.3528(6) 0.2975(13) 0.274(4) 0.048(5) Uani 0.27(5) 1 d D U P A 1
N5 N 0.3554(4) 0.3303(4) 0.3778(15) 0.0420(14) Uani 0.73(5) 1 d D U P A 2
N6 N 0.3594(5) 0.2888(3) 0.326(2) 0.066(3) Uani 0.73(5) 1 d D U P A 2
C1 C 0.31320(7) 0.38790(8) 0.49085(18) 0.0282(3) Uani 1 1 d . . . . .
C2 C 0.21649(8) 0.36937(8) 0.5751(2) 0.0317(3) Uani 1 1 d . . . . .
H2 H 0.171061 0.347739 0.596117 0.038 Uiso 1 1 calc R U . . .
C3 C 0.26125(7) 0.43161(7) 0.61115(18) 0.0275(3) Uani 1 1 d . . . . .
C4 C 0.36402(8) 0.38451(9) 0.4263(2) 0.0380(4) Uani 1 1 d D U . . .
C5 C 0.38247(7) 0.50335(7) 0.56369(18) 0.0264(3) Uani 1 1 d . . . . .
C6 C 0.42677(8) 0.51239(8) 0.66706(19) 0.0323(3) Uani 1 1 d . . . . .
C7 C 0.48500(9) 0.57307(10) 0.6721(2) 0.0426(4) Uani 1 1 d . . . . .
H7 H 0.516729 0.580794 0.739920 0.051 Uiso 1 1 calc R U . . .
C8 C 0.49666(9) 0.62164(9) 0.5797(2) 0.0481(5) Uani 1 1 d . . . . .
H8 H 0.536114 0.662673 0.585203 0.058 Uiso 1 1 calc R U . . .
C9 C 0.45179(10) 0.61140(9) 0.4793(2) 0.0459(5) Uani 1 1 d . . . . .
H9 H 0.460718 0.645590 0.416863 0.055 Uiso 1 1 calc R U . . .
C10 C 0.39319(8) 0.55135(8) 0.4678(2) 0.0340(4) Uani 1 1 d . . . . .
C11 C 0.41425(9) 0.45994(10) 0.7707(2) 0.0411(4) Uani 1 1 d . . . . .
H11 H 0.366607 0.426213 0.767350 0.049 Uiso 1 1 calc R U . . .
C12 C 0.45329(16) 0.42643(17) 0.7350(3) 0.0724(8) Uani 1 1 d . . . . .
H12A H 0.444085 0.410902 0.641065 0.109 Uiso 1 1 calc R U . . .
H12B H 0.440699 0.389103 0.795910 0.109 Uiso 1 1 calc R U . . .
H12C H 0.500223 0.457701 0.745219 0.109 Uiso 1 1 calc R U . . .
C13 C 0.43082(19) 0.48597(18) 0.9157(3) 0.0805(9) Uani 1 1 d . . . . .
H13A H 0.478445 0.513597 0.925177 0.121 Uiso 1 1 calc R U . . .
H13B H 0.414821 0.449071 0.979104 0.121 Uiso 1 1 calc R U . . .
H13C H 0.409834 0.511928 0.935941 0.121 Uiso 1 1 calc R U . . .
C14 C 0.34424(10) 0.53906(10) 0.3560(2) 0.0441(4) Uani 1 1 d . . . . .
H14 H 0.300151 0.504478 0.388742 0.053 Uiso 1 1 calc R U . . .
C15 C 0.3394(2) 0.59952(17) 0.3209(4) 0.0920(11) Uani 1 1 d . . . . .
H15A H 0.381266 0.633453 0.283257 0.138 Uiso 1 1 calc R U . . .
H15B H 0.329264 0.616192 0.402951 0.138 Uiso 1 1 calc R U . . .
H15C H 0.304584 0.587800 0.253765 0.138 Uiso 1 1 calc R U . . .
C16 C 0.36036(14) 0.51282(18) 0.2292(3) 0.0719(8) Uani 1 1 d . . . . .
H16A H 0.325321 0.500177 0.162219 0.108 Uiso 1 1 calc R U . . .
H16B H 0.364206 0.474480 0.252996 0.108 Uiso 1 1 calc R U . . .
H16C H 0.401924 0.546929 0.190842 0.108 Uiso 1 1 calc R U . . .
C17 C 0.2180(9) 0.2777(5) 0.4422(17) 0.037(4) Uani 0.440(18) 1 d D U P B 1
C18 C 0.2016(15) 0.2733(9) 0.3053(19) 0.046(3) Uani 0.440(18) 1 d D U P B 1
C19 C 0.1773(13) 0.2121(9) 0.245(2) 0.060(3) Uani 0.440(18) 1 d D U P B 1
H19 H 0.166683 0.207471 0.151386 0.072 Uiso 0.440(18) 1 calc R U P B 1
C20 C 0.1680(10) 0.1583(9) 0.3169(18) 0.062(3) Uani 0.440(18) 1 d D U P B 1
H20 H 0.149308 0.116665 0.274208 0.075 Uiso 0.440(18) 1 calc R U P B 1
C21 C 0.1863(9) 0.1652(7) 0.4525(16) 0.054(3) Uani 0.440(18) 1 d D U P B 1
H21 H 0.180825 0.127925 0.500768 0.065 Uiso 0.440(18) 1 calc R U P B 1
C22 C 0.2124(9) 0.2255(7) 0.5207(15) 0.041(3) Uani 0.440(18) 1 d D U P B 1
C23 C 0.2059(7) 0.3263(8) 0.2124(16) 0.052(3) Uani 0.440(18) 1 d D U P B 1
H23 H 0.237393 0.369906 0.252502 0.062 Uiso 0.440(18) 1 calc R U P B 1
C24 C 0.2329(8) 0.3201(14) 0.074(2) 0.118(6) Uani 0.440(18) 1 d D U P B 1
H24A H 0.198912 0.281925 0.025744 0.177 Uiso 0.440(18) 1 calc R U P B 1
H24B H 0.271077 0.314712 0.088903 0.177 Uiso 0.440(18) 1 calc R U P B 1
H24C H 0.245876 0.359790 0.020806 0.177 Uiso 0.440(18) 1 calc R U P B 1
C25 C 0.1400(9) 0.3219(11) 0.198(2) 0.077(3) Uani 0.440(18) 1 d D U P B 1
H25A H 0.145098 0.360228 0.148827 0.116 Uiso 0.440(18) 1 calc R U P B 1
H25B H 0.121993 0.320640 0.288701 0.116 Uiso 0.440(18) 1 calc R U P B 1
H25C H 0.110027 0.281917 0.148682 0.116 Uiso 0.440(18) 1 calc R U P B 1
C26 C 0.2354(7) 0.2396(5) 0.6671(13) 0.055(3) Uani 0.440(18) 1 d D U P B 1
H26 H 0.241139 0.283326 0.691774 0.066 Uiso 0.440(18) 1 calc R U P B 1
C27 C 0.1868(7) 0.1889(10) 0.768(2) 0.094(5) Uani 0.440(18) 1 d D U P B 1
H27A H 0.142270 0.179489 0.746235 0.141 Uiso 0.440(18) 1 calc R U P B 1
H27B H 0.198106 0.206522 0.860205 0.141 Uiso 0.440(18) 1 calc R U P B 1
H27C H 0.188873 0.148520 0.761670 0.141 Uiso 0.440(18) 1 calc R U P B 1
C28 C 0.3015(4) 0.2441(8) 0.6783(14) 0.087(4) Uani 0.440(18) 1 d D U P B 1
H28A H 0.298309 0.203456 0.644780 0.130 Uiso 0.440(18) 1 calc R U P B 1
H28B H 0.315456 0.250707 0.773391 0.130 Uiso 0.440(18) 1 calc R U P B 1
H28C H 0.333657 0.281158 0.624011 0.130 Uiso 0.440(18) 1 calc R U P B 1
C29 C 0.2178(7) 0.2761(5) 0.4531(14) 0.040(3) Uani 0.560(18) 1 d D U P B 2
C30 C 0.2054(12) 0.2642(7) 0.3139(16) 0.047(3) Uani 0.560(18) 1 d D U P B 2
C31 C 0.1796(10) 0.1993(7) 0.2704(17) 0.059(3) Uani 0.560(18) 1 d D U P B 2
H31 H 0.168523 0.188704 0.177605 0.071 Uiso 0.560(18) 1 calc R U P B 2
C32 C 0.1701(7) 0.1509(7) 0.3608(14) 0.060(3) Uani 0.560(18) 1 d D U P B 2
H32 H 0.156590 0.108057 0.327856 0.072 Uiso 0.560(18) 1 calc R U P B 2
C33 C 0.1797(6) 0.1629(5) 0.4982(14) 0.053(2) Uani 0.560(18) 1 d D U P B 2
H33 H 0.170201 0.127976 0.559031 0.064 Uiso 0.560(18) 1 calc R U P B 2
C34 C 0.2036(7) 0.2266(5) 0.5485(12) 0.041(2) Uani 0.560(18) 1 d D U P B 2
C35 C 0.2201(6) 0.3224(7) 0.2248(12) 0.0495(19) Uani 0.560(18) 1 d D U P B 2
H35 H 0.249587 0.362760 0.277997 0.059 Uiso 0.560(18) 1 calc R U P B 2
C36 C 0.2549(6) 0.3271(7) 0.0910(13) 0.090(3) Uani 0.560(18) 1 d D U P B 2
H36A H 0.298192 0.332420 0.109764 0.134 Uiso 0.560(18) 1 calc R U P B 2
H36B H 0.260056 0.364843 0.039153 0.134 Uiso 0.560(18) 1 calc R U P B 2
H36C H 0.228856 0.286906 0.038397 0.134 Uiso 0.560(18) 1 calc R U P B 2
C37 C 0.1567(7) 0.3238(10) 0.1989(19) 0.089(4) Uani 0.560(18) 1 d D U P B 2
H37A H 0.124488 0.282655 0.155564 0.134 Uiso 0.560(18) 1 calc R U P B 2
H37B H 0.165855 0.360661 0.139235 0.134 Uiso 0.560(18) 1 calc R U P B 2
H37C H 0.139054 0.328793 0.285227 0.134 Uiso 0.560(18) 1 calc R U P B 2
C38 C 0.2169(4) 0.2371(4) 0.6984(10) 0.0466(16) Uani 0.560(18) 1 d D U P B 2
H38 H 0.205462 0.270716 0.728048 0.056 Uiso 0.560(18) 1 calc R U P B 2
C39 C 0.1759(5) 0.1758(5) 0.7815(16) 0.068(2) Uani 0.560(18) 1 d D U P B 2
H39A H 0.189062 0.143318 0.761271 0.102 Uiso 0.560(18) 1 calc R U P B 2
H39B H 0.129460 0.157685 0.758906 0.102 Uiso 0.560(18) 1 calc R U P B 2
H39C H 0.182556 0.186834 0.878205 0.102 Uiso 0.560(18) 1 calc R U P B 2
C40 C 0.2895(3) 0.2639(3) 0.7305(10) 0.061(2) Uani 0.560(18) 1 d D U P B 2
H40A H 0.297696 0.276707 0.826226 0.092 Uiso 0.560(18) 1 calc R U P B 2
H40B H 0.316339 0.302203 0.673410 0.092 Uiso 0.560(18) 1 calc R U P B 2
H40C H 0.301041 0.229966 0.712585 0.092 Uiso 0.560(18) 1 calc R U P B 2
C41 C 0.2201(4) 0.4509(3) 0.8851(6) 0.078(2) Uani 0.533(6) 1 d D U P C 1
H41A H 0.185982 0.404859 0.875492 0.118 Uiso 0.533(6) 1 calc R U P C 1
H41B H 0.203087 0.474266 0.938383 0.118 Uiso 0.533(6) 1 calc R U P C 1
H41C H 0.258197 0.453556 0.931317 0.118 Uiso 0.533(6) 1 calc R U P C 1
C42 C 0.1729(3) 0.4908(4) 0.6357(7) 0.081(2) Uani 0.533(6) 1 d D U P C 1
H42A H 0.185280 0.510659 0.545360 0.121 Uiso 0.533(6) 1 calc R U P C 1
H42B H 0.160267 0.516820 0.692559 0.121 Uiso 0.533(6) 1 calc R U P C 1
H42C H 0.135830 0.446024 0.627726 0.121 Uiso 0.533(6) 1 calc R U P C 1
C43 C 0.3137(3) 0.5711(2) 0.7304(10) 0.102(3) Uani 0.533(6) 1 d D U P C 1
H43A H 0.350216 0.569830 0.774851 0.153 Uiso 0.533(6) 1 calc R U P C 1
H43B H 0.300849 0.597793 0.784591 0.153 Uiso 0.533(6) 1 calc R U P C 1
H43C H 0.327282 0.590450 0.639912 0.153 Uiso 0.533(6) 1 calc R U P C 1
C44 C 0.3158(3) 0.5378(4) 0.8354(8) 0.069(2) Uani 0.467(6) 1 d D U P C 2
H44A H 0.321169 0.507878 0.895913 0.104 Uiso 0.467(6) 1 calc R U P C 2
H44B H 0.306780 0.567414 0.889256 0.104 Uiso 0.467(6) 1 calc R U P C 2
H44C H 0.356063 0.563579 0.782886 0.104 Uiso 0.467(6) 1 calc R U P C 2
C45 C 0.1720(3) 0.4382(3) 0.8135(7) 0.071(2) Uani 0.467(6) 1 d D U P C 2
H45A H 0.136660 0.408332 0.752903 0.107 Uiso 0.467(6) 1 calc R U P C 2
H45B H 0.158672 0.466127 0.861397 0.107 Uiso 0.467(6) 1 calc R U P C 2
H45C H 0.181159 0.412725 0.879559 0.107 Uiso 0.467(6) 1 calc R U P C 2
C46 C 0.2335(5) 0.5447(4) 0.6072(7) 0.091(3) Uani 0.467(6) 1 d D U P C 2
H46A H 0.274646 0.573690 0.559979 0.137 Uiso 0.467(6) 1 calc R U P C 2
H46B H 0.220749 0.570983 0.662701 0.137 Uiso 0.467(6) 1 calc R U P C 2
H46C H 0.199089 0.519522 0.540605 0.137 Uiso 0.467(6) 1 calc R U P C 2

loop_
_atom_site_aniso_label
_atom_site_aniso_U_11
_atom_site_aniso_U_22
_atom_site_aniso_U_33
_atom_site_aniso_U_23
_atom_site_aniso_U_13
_atom_site_aniso_U_12
Si1 0.0328(2) 0.0310(2) 0.0345(2) -0.00284(18) 0.00553(18) 0.01786(18)
N1 0.0220(5) 0.0243(6) 0.0258(7) -0.0018(5) 0.0005(5) 0.0114(5)
N2 0.0260(6) 0.0251(6) 0.0443(9) -0.0070(6) -0.0030(5) 0.0137(5)
N3 0.023(4) 0.032(5) 0.053(8) -0.005(5) 0.008(5) 0.011(3)
N4 0.038(4) 0.048(7) 0.067(10) -0.025(6) -0.002(5) 0.027(4)
N5 0.0417(18) 0.0389(18) 0.054(4) -0.001(2) 0.009(2) 0.0264(16)
N6 0.068(3) 0.0507(19) 0.095(7) -0.013(3) 0.013(4) 0.0416(19)
C1 0.0258(7) 0.0271(7) 0.0338(9) -0.0045(6) -0.0026(6) 0.0148(6)
C2 0.0244(7) 0.0271(7) 0.0441(10) -0.0010(6) 0.0021(6) 0.0131(6)
C3 0.0254(7) 0.0274(7) 0.0305(8) 0.0007(6) 0.0025(6) 0.0140(6)
C4 0.0305(8) 0.0358(8) 0.0501(11) -0.0095(7) 0.0020(7) 0.0183(7)
C5 0.0246(6) 0.0254(6) 0.0265(8) -0.0031(6) 0.0030(6) 0.0105(5)
C6 0.0268(7) 0.0378(8) 0.0297(9) -0.0075(6) -0.0002(6) 0.0142(6)
C7 0.0281(8) 0.0452(10) 0.0415(11) -0.0152(8) -0.0002(7) 0.0086(7)
C8 0.0343(9) 0.0352(9) 0.0553(13) -0.0112(8) 0.0096(8) 0.0028(7)
C9 0.0444(10) 0.0305(8) 0.0527(13) 0.0064(8) 0.0170(9) 0.0112(8)
C10 0.0332(8) 0.0327(8) 0.0338(9) 0.0042(7) 0.0085(7) 0.0148(7)
C11 0.0334(8) 0.0532(10) 0.0343(10) 0.0017(8) -0.0057(7) 0.0199(8)
C12 0.0831(18) 0.098(2) 0.0678(19) 0.0191(16) 0.0015(15) 0.0685(17)
C13 0.104(2) 0.088(2) 0.0330(14) -0.0022(13) -0.0089(13) 0.0358(18)
C14 0.0444(9) 0.0489(10) 0.0378(11) 0.0171(8) 0.0053(8) 0.0225(8)
C15 0.111(3) 0.0745(19) 0.102(3) 0.0257(18) -0.023(2) 0.0550(19)
C16 0.0620(15) 0.112(2) 0.0379(13) -0.0055(14) -0.0073(11) 0.0404(15)
C17 0.033(6) 0.013(4) 0.061(7) -0.003(4) 0.002(4) 0.009(4)
C18 0.045(5) 0.035(5) 0.057(5) -0.022(4) -0.012(3) 0.019(4)
C19 0.076(5) 0.036(6) 0.059(6) -0.015(4) -0.009(4) 0.022(5)
C20 0.076(5) 0.036(6) 0.065(8) -0.021(5) -0.019(6) 0.021(4)
C21 0.066(5) 0.035(3) 0.063(8) -0.010(5) 0.002(5) 0.027(3)
C22 0.038(5) 0.032(3) 0.062(5) -0.014(3) -0.001(4) 0.024(3)
C23 0.049(6) 0.054(4) 0.047(4) -0.010(3) -0.028(4) 0.022(4)
C24 0.075(9) 0.177(14) 0.101(10) 0.008(9) 0.018(7) 0.062(10)
C25 0.086(8) 0.097(7) 0.068(6) -0.013(5) -0.020(6) 0.059(6)
C26 0.061(6) 0.038(3) 0.072(6) 0.005(3) -0.006(4) 0.029(4)
C27 0.055(6) 0.119(12) 0.090(9) 0.002(8) -0.006(5) 0.029(7)
C28 0.052(4) 0.127(8) 0.069(6) 0.031(6) 0.002(4) 0.035(5)
C29 0.026(4) 0.040(5) 0.056(5) -0.021(4) -0.012(3) 0.017(4)
C30 0.046(4) 0.036(4) 0.062(4) -0.011(3) -0.005(3) 0.021(3)
C31 0.067(3) 0.035(5) 0.070(7) -0.024(5) -0.013(5) 0.021(4)
C32 0.071(3) 0.034(3) 0.075(8) -0.023(5) -0.016(5) 0.026(2)
C33 0.055(3) 0.028(2) 0.074(6) -0.006(3) 0.002(4) 0.019(2)
C34 0.034(3) 0.027(2) 0.069(5) -0.007(3) 0.003(3) 0.0201(19)
C35 0.052(4) 0.065(3) 0.040(3) -0.013(2) -0.020(3) 0.035(3)
C36 0.086(7) 0.105(6) 0.067(5) 0.006(4) 0.020(5) 0.039(6)
C37 0.086(7) 0.133(7) 0.072(5) 0.031(5) 0.010(5) 0.072(6)
C38 0.038(3) 0.039(2) 0.065(4) 0.014(2) 0.006(2) 0.020(2)
C39 0.055(4) 0.047(3) 0.106(6) 0.038(3) 0.021(4) 0.029(3)
C40 0.040(2) 0.063(3) 0.070(4) 0.027(3) 0.004(2) 0.0179(19)
C41 0.133(6) 0.072(3) 0.038(3) -0.008(2) 0.016(3) 0.057(4)
C42 0.096(4) 0.109(5) 0.086(4) -0.023(4) -0.016(3) 0.088(4)
C43 0.058(3) 0.039(2) 0.174(8) -0.050(4) 0.051(4) 0.000(2)
C44 0.059(3) 0.084(4) 0.080(4) -0.053(4) -0.021(3) 0.046(3)
C45 0.062(3) 0.066(3) 0.067(4) -0.015(3) 0.032(3) 0.018(3)
C46 0.173(8) 0.125(6) 0.057(4) 0.005(4) 0.010(4) 0.135(7)

_geom_special_details            
;
 All esds (except the esd in the dihedral angle between two l.s. planes)
 are estimated using the full covariance matrix.  The cell esds are taken
 into account individually in the estimation of esds in distances, angles
 and torsion angles; correlations between esds in cell parameters are only
 used when they are defined by crystal symmetry.  An approximate (isotropic)
 treatment of cell esds is used for estimating esds involving l.s. planes.
;
loop_
_geom_bond_atom_site_label_1
_geom_bond_atom_site_label_2
_geom_bond_distance
_geom_bond_site_symmetry_2
_geom_bond_publ_flag
Si1 C3 1.8823(16) . ?
Si1 C41 1.848(6) . ?
Si1 C42 1.891(5) . ?
Si1 C43 1.808(4) . ?
Si1 C44 1.896(5) . ?
Si1 C45 1.804(5) . ?
Si1 C46 1.815(6) . ?
N1 C1 1.365(2) . ?
N1 C3 1.4063(18) . ?
N1 C5 1.4447(18) . ?
N2 C1 1.373(2) . ?
N2 C2 1.387(2) . ?
N2 C17 1.450(11) . ?
N2 C29 1.439(10) . ?
N3 N4 1.163(15) . ?
N3 C4 1.295(13) . ?
N5 N6 1.147(7) . ?
N5 C4 1.281(6) . ?
C1 C4 1.393(2) . ?
C2 H2 0.9500 . ?
C2 C3 1.357(2) . ?
C5 C6 1.397(2) . ?
C5 C10 1.396(2) . ?
C6 C7 1.402(2) . ?
C6 C11 1.514(3) . ?
C7 H7 0.9500 . ?
C7 C8 1.379(3) . ?
C8 H8 0.9500 . ?
C8 C9 1.378(3) . ?
C9 H9 0.9500 . ?
C9 C10 1.402(3) . ?
C10 C14 1.515(3) . ?
C11 H11 1.0000 . ?
C11 C12 1.523(3) . ?
C11 C13 1.528(3) . ?
C12 H12A 0.9800 . ?
C12 H12B 0.9800 . ?
C12 H12C 0.9800 . ?
C13 H13A 0.9800 . ?
C13 H13B 0.9800 . ?
C13 H13C 0.9800 . ?
C14 H14 1.0000 . ?
C14 C15 1.524(3) . ?
C14 C16 1.525(4) . ?
C15 H15A 0.9800 . ?
C15 H15B 0.9800 . ?
C15 H15C 0.9800 . ?
C16 H16A 0.9800 . ?
C16 H16B 0.9800 . ?
C16 H16C 0.9800 . ?
C17 C18 1.394(15) . ?
C17 C22 1.402(14) . ?
C18 C19 1.389(15) . ?
C18 C23 1.511(14) . ?
C19 H19 0.9500 . ?
C19 C20 1.370(13) . ?
C20 H20 0.9500 . ?
C20 C21 1.389(13) . ?
C21 H21 0.9500 . ?
C21 C22 1.404(14) . ?
C22 C26 1.520(14) . ?
C23 H23 1.0000 . ?
C23 C24 1.540(15) . ?
C23 C25 1.509(14) . ?
C24 H24A 0.9800 . ?
C24 H24B 0.9800 . ?
C24 H24C 0.9800 . ?
C25 H25A 0.9800 . ?
C25 H25B 0.9800 . ?
C25 H25C 0.9800 . ?
C26 H26 1.0000 . ?
C26 C27 1.536(13) . ?
C26 C28 1.510(10) . ?
C27 H27A 0.9800 . ?
C27 H27B 0.9800 . ?
C27 H27C 0.9800 . ?
C28 H28A 0.9800 . ?
C28 H28B 0.9800 . ?
C28 H28C 0.9800 . ?
C29 C30 1.402(13) . ?
C29 C34 1.402(12) . ?
C30 C31 1.400(12) . ?
C30 C35 1.517(12) . ?
C31 H31 0.9500 . ?
C31 C32 1.377(11) . ?
C32 H32 0.9500 . ?
C32 C33 1.380(11) . ?
C33 H33 0.9500 . ?
C33 C34 1.404(11) . ?
C34 C38 1.505(11) . ?
C35 H35 1.0000 . ?
C35 C36 1.529(11) . ?
C35 C37 1.530(11) . ?
C36 H36A 0.9800 . ?
C36 H36B 0.9800 . ?
C36 H36C 0.9800 . ?
C37 H37A 0.9800 . ?
C37 H37B 0.9800 . ?
C37 H37C 0.9800 . ?
C38 H38 1.0000 . ?
C38 C39 1.514(9) . ?
C38 C40 1.532(7) . ?
C39 H39A 0.9800 . ?
C39 H39B 0.9800 . ?
C39 H39C 0.9800 . ?
C40 H40A 0.9800 . ?
C40 H40B 0.9800 . ?
C40 H40C 0.9800 . ?
C41 H41A 0.9800 . ?
C41 H41B 0.9800 . ?
C41 H41C 0.9800 . ?
C42 H42A 0.9800 . ?
C42 H42B 0.9800 . ?
C42 H42C 0.9800 . ?
C43 H43A 0.9800 . ?
C43 H43B 0.9800 . ?
C43 H43C 0.9800 . ?
C44 H44A 0.9800 . ?
C44 H44B 0.9800 . ?
C44 H44C 0.9800 . ?
C45 H45A 0.9800 . ?
C45 H45B 0.9800 . ?
C45 H45C 0.9800 . ?
C46 H46A 0.9800 . ?
C46 H46B 0.9800 . ?
C46 H46C 0.9800 . ?

loop_
_geom_angle_atom_site_label_1
_geom_angle_atom_site_label_2
_geom_angle_atom_site_label_3
_geom_angle
_geom_angle_site_symmetry_1
_geom_angle_site_symmetry_3
_geom_angle_publ_flag
C3 Si1 C42 107.34(18) . . ?
C3 Si1 C44 110.06(16) . . ?
C41 Si1 C3 106.09(17) . . ?
C41 Si1 C42 108.6(3) . . ?
C43 Si1 C3 114.67(15) . . ?
C43 Si1 C41 110.0(4) . . ?
C43 Si1 C42 110.0(4) . . ?
C45 Si1 C3 106.75(19) . . ?
C45 Si1 C44 109.0(3) . . ?
C45 Si1 C46 111.0(4) . . ?
C46 Si1 C3 110.8(2) . . ?
C46 Si1 C44 109.2(4) . . ?
C1 N1 C3 111.11(12) . . ?
C1 N1 C5 123.65(12) . . ?
C3 N1 C5 125.11(12) . . ?
C1 N2 C2 109.42(13) . . ?
C1 N2 C17 123.3(8) . . ?
C1 N2 C29 124.6(6) . . ?
C2 N2 C17 127.2(8) . . ?
C2 N2 C29 125.9(7) . . ?
N4 N3 C4 168(2) . . ?
N6 N5 C4 167.3(10) . . ?
N1 C1 N2 105.31(13) . . ?
N1 C1 C4 123.73(14) . . ?
N2 C1 C4 130.96(15) . . ?
N2 C2 H2 125.5 . . ?
C3 C2 N2 109.02(14) . . ?
C3 C2 H2 125.5 . . ?
N1 C3 Si1 128.70(11) . . ?
C2 C3 Si1 126.13(12) . . ?
C2 C3 N1 105.14(13) . . ?
N3 C4 C1 123.0(8) . . ?
N5 C4 C1 121.0(4) . . ?
C6 C5 N1 118.67(14) . . ?
C10 C5 N1 117.80(14) . . ?
C10 C5 C6 123.49(15) . . ?
C5 C6 C7 117.18(18) . . ?
C5 C6 C11 122.83(15) . . ?
C7 C6 C11 119.99(17) . . ?
C6 C7 H7 119.7 . . ?
C8 C7 C6 120.64(19) . . ?
C8 C7 H7 119.7 . . ?
C7 C8 H8 119.6 . . ?
C9 C8 C7 120.83(17) . . ?
C9 C8 H8 119.6 . . ?
C8 C9 H9 119.5 . . ?
C8 C9 C10 121.08(19) . . ?
C10 C9 H9 119.5 . . ?
C5 C10 C9 116.77(18) . . ?
C5 C10 C14 121.71(15) . . ?
C9 C10 C14 121.51(17) . . ?
C6 C11 H11 108.0 . . ?
C6 C11 C12 110.21(19) . . ?
C6 C11 C13 113.4(2) . . ?
C12 C11 H11 108.0 . . ?
C12 C11 C13 108.9(2) . . ?
C13 C11 H11 108.0 . . ?
C11 C12 H12A 109.5 . . ?
C11 C12 H12B 109.5 . . ?
C11 C12 H12C 109.5 . . ?
H12A C12 H12B 109.5 . . ?
H12A C12 H12C 109.5 . . ?
H12B C12 H12C 109.5 . . ?
C11 C13 H13A 109.5 . . ?
C11 C13 H13B 109.5 . . ?
C11 C13 H13C 109.5 . . ?
H13A C13 H13B 109.5 . . ?
H13A C13 H13C 109.5 . . ?
H13B C13 H13C 109.5 . . ?
C10 C14 H14 107.6 . . ?
C10 C14 C15 113.1(2) . . ?
C10 C14 C16 110.77(18) . . ?
C15 C14 H14 107.6 . . ?
C15 C14 C16 110.0(2) . . ?
C16 C14 H14 107.6 . . ?
C14 C15 H15A 109.5 . . ?
C14 C15 H15B 109.5 . . ?
C14 C15 H15C 109.5 . . ?
H15A C15 H15B 109.5 . . ?
H15A C15 H15C 109.5 . . ?
H15B C15 H15C 109.5 . . ?
C14 C16 H16A 109.5 . . ?
C14 C16 H16B 109.5 . . ?
C14 C16 H16C 109.5 . . ?
H16A C16 H16B 109.5 . . ?
H16A C16 H16C 109.5 . . ?
H16B C16 H16C 109.5 . . ?
C18 C17 N2 116.5(11) . . ?
C18 C17 C22 124.6(12) . . ?
C22 C17 N2 118.7(12) . . ?
C17 C18 C23 128.7(14) . . ?
C19 C18 C17 116.5(15) . . ?
C19 C18 C23 114.9(14) . . ?
C18 C19 H19 119.0 . . ?
C20 C19 C18 122.1(18) . . ?
C20 C19 H19 119.0 . . ?
C19 C20 H20 120.3 . . ?
C19 C20 C21 119.5(17) . . ?
C21 C20 H20 120.3 . . ?
C20 C21 H21 118.9 . . ?
C20 C21 C22 122.2(15) . . ?
C22 C21 H21 118.9 . . ?
C17 C22 C21 115.1(12) . . ?
C17 C22 C26 117.7(12) . . ?
C21 C22 C26 127.2(13) . . ?
C18 C23 H23 108.5 . . ?
C18 C23 C24 108.5(17) . . ?
C24 C23 H23 108.5 . . ?
C25 C23 C18 110.9(18) . . ?
C25 C23 H23 108.5 . . ?
C25 C23 C24 111.9(11) . . ?
C23 C24 H24A 109.5 . . ?
C23 C24 H24B 109.5 . . ?
C23 C24 H24C 109.5 . . ?
H24A C24 H24B 109.5 . . ?
H24A C24 H24C 109.5 . . ?
H24B C24 H24C 109.5 . . ?
C23 C25 H25A 109.5 . . ?
C23 C25 H25B 109.5 . . ?
C23 C25 H25C 109.5 . . ?
H25A C25 H25B 109.5 . . ?
H25A C25 H25C 109.5 . . ?
H25B C25 H25C 109.5 . . ?
C22 C26 H26 107.8 . . ?
C22 C26 C27 113.5(12) . . ?
C27 C26 H26 107.8 . . ?
C28 C26 C22 109.1(9) . . ?
C28 C26 H26 107.8 . . ?
C28 C26 C27 110.5(9) . . ?
C26 C27 H27A 109.5 . . ?
C26 C27 H27B 109.5 . . ?
C26 C27 H27C 109.5 . . ?
H27A C27 H27B 109.5 . . ?
H27A C27 H27C 109.5 . . ?
H27B C27 H27C 109.5 . . ?
C26 C28 H28A 109.5 . . ?
C26 C28 H28B 109.5 . . ?
C26 C28 H28C 109.5 . . ?
H28A C28 H28B 109.5 . . ?
H28A C28 H28C 109.5 . . ?
H28B C28 H28C 109.5 . . ?
C30 C29 N2 119.3(10) . . ?
C34 C29 N2 117.3(10) . . ?
C34 C29 C30 123.4(10) . . ?
C29 C30 C35 117.1(12) . . ?
C31 C30 C29 116.9(12) . . ?
C31 C30 C35 126.0(13) . . ?
C30 C31 H31 119.7 . . ?
C32 C31 C30 120.5(13) . . ?
C32 C31 H31 119.7 . . ?
C31 C32 H32 119.2 . . ?
C31 C32 C33 121.6(12) . . ?
C33 C32 H32 119.2 . . ?
C32 C33 H33 119.9 . . ?
C32 C33 C34 120.2(11) . . ?
C34 C33 H33 119.9 . . ?
C29 C34 C33 117.0(9) . . ?
C29 C34 C38 125.4(10) . . ?
C33 C34 C38 117.4(9) . . ?
C30 C35 H35 106.9 . . ?
C30 C35 C36 115.8(12) . . ?
C30 C35 C37 109.4(14) . . ?
C36 C35 H35 106.9 . . ?
C36 C35 C37 110.4(9) . . ?
C37 C35 H35 106.9 . . ?
C35 C36 H36A 109.5 . . ?
C35 C36 H36B 109.5 . . ?
C35 C36 H36C 109.5 . . ?
H36A C36 H36B 109.5 . . ?
H36A C36 H36C 109.5 . . ?
H36B C36 H36C 109.5 . . ?
C35 C37 H37A 109.5 . . ?
C35 C37 H37B 109.5 . . ?
C35 C37 H37C 109.5 . . ?
H37A C37 H37B 109.5 . . ?
H37A C37 H37C 109.5 . . ?
H37B C37 H37C 109.5 . . ?
C34 C38 H38 107.5 . . ?
C34 C38 C39 113.2(9) . . ?
C34 C38 C40 111.7(7) . . ?
C39 C38 H38 107.5 . . ?
C39 C38 C40 109.3(7) . . ?
C40 C38 H38 107.5 . . ?
C38 C39 H39A 109.5 . . ?
C38 C39 H39B 109.5 . . ?
C38 C39 H39C 109.5 . . ?
H39A C39 H39B 109.5 . . ?
H39A C39 H39C 109.5 . . ?
H39B C39 H39C 109.5 . . ?
C38 C40 H40A 109.5 . . ?
C38 C40 H40B 109.5 . . ?
C38 C40 H40C 109.5 . . ?
H40A C40 H40B 109.5 . . ?
H40A C40 H40C 109.5 . . ?
H40B C40 H40C 109.5 . . ?
Si1 C41 H41A 109.5 . . ?
Si1 C41 H41B 109.5 . . ?
Si1 C41 H41C 109.5 . . ?
H41A C41 H41B 109.5 . . ?
H41A C41 H41C 109.5 . . ?
H41B C41 H41C 109.5 . . ?
Si1 C42 H42A 109.5 . . ?
Si1 C42 H42B 109.5 . . ?
Si1 C42 H42C 109.5 . . ?
H42A C42 H42B 109.5 . . ?
H42A C42 H42C 109.5 . . ?
H42B C42 H42C 109.5 . . ?
Si1 C43 H43A 109.5 . . ?
Si1 C43 H43B 109.5 . . ?
Si1 C43 H43C 109.5 . . ?
H43A C43 H43B 109.5 . . ?
H43A C43 H43C 109.5 . . ?
H43B C43 H43C 109.5 . . ?
Si1 C44 H44A 109.5 . . ?
Si1 C44 H44B 109.5 . . ?
Si1 C44 H44C 109.5 . . ?
H44A C44 H44B 109.5 . . ?
H44A C44 H44C 109.5 . . ?
H44B C44 H44C 109.5 . . ?
Si1 C45 H45A 109.5 . . ?
Si1 C45 H45B 109.5 . . ?
Si1 C45 H45C 109.5 . . ?
H45A C45 H45B 109.5 . . ?
H45A C45 H45C 109.5 . . ?
H45B C45 H45C 109.5 . . ?
Si1 C46 H46A 109.5 . . ?
Si1 C46 H46B 109.5 . . ?
Si1 C46 H46C 109.5 . . ?
H46A C46 H46B 109.5 . . ?
H46A C46 H46C 109.5 . . ?
H46B C46 H46C 109.5 . . ?

loop_
_geom_torsion_atom_site_label_1
_geom_torsion_atom_site_label_2
_geom_torsion_atom_site_label_3
_geom_torsion_atom_site_label_4
_geom_torsion
_geom_torsion_site_symmetry_1
_geom_torsion_site_symmetry_2
_geom_torsion_site_symmetry_3
_geom_torsion_site_symmetry_4
_geom_torsion_publ_flag
N1 C1 C4 N3 -164(2) . . . . ?
N1 C1 C4 N5 172.3(8) . . . . ?
N1 C5 C6 C7 -178.23(14) . . . . ?
N1 C5 C6 C11 2.0(2) . . . . ?
N1 C5 C10 C9 177.26(15) . . . . ?
N1 C5 C10 C14 -3.3(2) . . . . ?
N2 C1 C4 N3 15(2) . . . . ?
N2 C1 C4 N5 -8.3(9) . . . . ?
N2 C2 C3 Si1 -177.94(12) . . . . ?
N2 C2 C3 N1 0.3(2) . . . . ?
N2 C17 C18 C19 176(2) . . . . ?
N2 C17 C18 C23 -5(4) . . . . ?
N2 C17 C22 C21 -176.8(14) . . . . ?
N2 C17 C22 C26 3(2) . . . . ?
N2 C29 C30 C31 176.5(16) . . . . ?
N2 C29 C30 C35 -5(3) . . . . ?
N2 C29 C34 C33 -174.5(11) . . . . ?
N2 C29 C34 C38 0.2(19) . . . . ?
N4 N3 C4 C1 -130(8) . . . . ?
N6 N5 C4 C1 177(3) . . . . ?
C1 N1 C3 Si1 178.18(13) . . . . ?
C1 N1 C3 C2 0.05(19) . . . . ?
C1 N1 C5 C6 -87.8(2) . . . . ?
C1 N1 C5 C10 94.42(18) . . . . ?
C1 N2 C2 C3 -0.5(2) . . . . ?
C1 N2 C17 C18 -82(2) . . . . ?
C1 N2 C17 C22 93.4(16) . . . . ?
C1 N2 C29 C30 -76.7(17) . . . . ?
C1 N2 C29 C34 102.1(13) . . . . ?
C2 N2 C1 N1 0.48(19) . . . . ?
C2 N2 C1 C4 -179.0(2) . . . . ?
C2 N2 C17 C18 96(2) . . . . ?
C2 N2 C17 C22 -89.0(17) . . . . ?
C2 N2 C29 C30 106.9(16) . . . . ?
C2 N2 C29 C34 -74.3(13) . . . . ?
C3 N1 C1 N2 -0.33(18) . . . . ?
C3 N1 C1 C4 179.18(17) . . . . ?
C3 N1 C5 C6 96.76(19) . . . . ?
C3 N1 C5 C10 -81.0(2) . . . . ?
C5 N1 C1 N2 -176.35(14) . . . . ?
C5 N1 C1 C4 3.2(3) . . . . ?
C5 N1 C3 Si1 -5.9(2) . . . . ?
C5 N1 C3 C2 176.00(15) . . . . ?
C5 C6 C7 C8 1.2(3) . . . . ?
C5 C6 C11 C12 102.0(2) . . . . ?
C5 C6 C11 C13 -135.5(2) . . . . ?
C5 C10 C14 C15 144.4(2) . . . . ?
C5 C10 C14 C16 -91.6(2) . . . . ?
C6 C5 C10 C9 -0.4(2) . . . . ?
C6 C5 C10 C14 179.02(17) . . . . ?
C6 C7 C8 C9 -0.8(3) . . . . ?
C7 C6 C11 C12 -77.7(2) . . . . ?
C7 C6 C11 C13 44.7(3) . . . . ?
C7 C8 C9 C10 -0.3(3) . . . . ?
C8 C9 C10 C5 0.8(3) . . . . ?
C8 C9 C10 C14 -178.61(19) . . . . ?
C9 C10 C14 C15 -36.1(3) . . . . ?
C9 C10 C14 C16 87.9(2) . . . . ?
C10 C5 C6 C7 -0.5(2) . . . . ?
C10 C5 C6 C11 179.68(16) . . . . ?
C11 C6 C7 C8 -179.06(18) . . . . ?
C17 N2 C1 N1 178.5(7) . . . . ?
C17 N2 C1 C4 -1.0(8) . . . . ?
C17 N2 C2 C3 -178.4(8) . . . . ?
C17 C18 C19 C20 2(4) . . . . ?
C17 C18 C23 C24 138(3) . . . . ?
C17 C18 C23 C25 -99(3) . . . . ?
C17 C22 C26 C27 133.5(18) . . . . ?
C17 C22 C26 C28 -102.7(17) . . . . ?
C18 C17 C22 C21 -2(3) . . . . ?
C18 C17 C22 C26 177(2) . . . . ?
C18 C19 C20 C21 -3(4) . . . . ?
C19 C18 C23 C24 -43(3) . . . . ?
C19 C18 C23 C25 81(3) . . . . ?
C19 C20 C21 C22 2(3) . . . . ?
C20 C21 C22 C17 1(3) . . . . ?
C20 C21 C22 C26 -178.6(16) . . . . ?
C21 C22 C26 C27 -47(2) . . . . ?
C21 C22 C26 C28 76.6(18) . . . . ?
C22 C17 C18 C19 1(4) . . . . ?
C22 C17 C18 C23 -180(2) . . . . ?
C23 C18 C19 C20 -178(2) . . . . ?
C29 N2 C1 N1 -176.4(6) . . . . ?
C29 N2 C1 C4 4.2(7) . . . . ?
C29 N2 C2 C3 176.3(6) . . . . ?
C29 C30 C31 C32 -3(3) . . . . ?
C29 C30 C35 C36 136.6(17) . . . . ?
C29 C30 C35 C37 -98(2) . . . . ?
C29 C34 C38 C39 159.2(12) . . . . ?
C29 C34 C38 C40 -76.9(14) . . . . ?
C30 C29 C34 C33 4(2) . . . . ?
C30 C29 C34 C38 178.9(16) . . . . ?
C30 C31 C32 C33 6(3) . . . . ?
C31 C30 C35 C36 -45(3) . . . . ?
C31 C30 C35 C37 81(2) . . . . ?
C31 C32 C33 C34 -4(2) . . . . ?
C32 C33 C34 C29 -1.2(19) . . . . ?
C32 C33 C34 C38 -176.3(11) . . . . ?
C33 C34 C38 C39 -26.1(13) . . . . ?
C33 C34 C38 C40 97.7(11) . . . . ?
C34 C29 C30 C31 -2(3) . . . . ?
C34 C29 C30 C35 176.7(15) . . . . ?
C35 C30 C31 C32 178.3(19) . . . . ?
C41 Si1 C3 N1 -113.3(3) . . . . ?
C41 Si1 C3 C2 64.4(3) . . . . ?
C42 Si1 C3 N1 130.7(3) . . . . ?
C42 Si1 C3 C2 -51.5(3) . . . . ?
C43 Si1 C3 N1 8.2(4) . . . . ?
C43 Si1 C3 C2 -174.0(4) . . . . ?
C44 Si1 C3 N1 -36.6(4) . . . . ?
C44 Si1 C3 C2 141.2(3) . . . . ?
C45 Si1 C3 N1 -154.7(3) . . . . ?
C45 Si1 C3 C2 23.1(3) . . . . ?
C46 Si1 C3 N1 84.3(4) . . . . ?
C46 Si1 C3 C2 -97.9(4) . . . . ?

_smtbx_masks_special_details     
;
A solvent mask was calculated and 56 electrons were 
found in a volume of 266\%A^3^ in 1 void per unit cell. 
This is consistent with the presence of 
0.22[C5H12] per Asymmetric Unit 
which account for 55 electrons 
per unit cell.
;
loop_
_smtbx_masks_void_nr
_smtbx_masks_void_average_x
_smtbx_masks_void_average_y
_smtbx_masks_void_average_z
_smtbx_masks_void_volume
_smtbx_masks_void_count_electrons
_smtbx_masks_void_content
1 0.000 0.000 -0.101 266.5 56.3 '1.32 pentane'

_shelx_res_file                  
;
TITL BK258 in P6(1)
    bk258.res
    created by SHELXL-2019/3 at 17:13:16 on 20-Jun-2026
CELL 1.54184 23.55455 23.55455 9.86204 90 90 120
ZERR 6 0.00012 0.00012 0.00007 0 0 0
LATT -1
SYMM -Y,+X-Y,0.333+Z
SYMM +Y-X,-X,0.667+Z
SYMM -X,-Y,0.5+Z
SYMM +Y,-X+Y,0.833+Z
SYMM -Y+X,+X,0.167+Z
SFAC C H N Si
UNIT 192.6 279.84 24 6
SADI C35 C30 C23 C18 C38 C34 C26 C22
SIMU 0.02 0.04 2 Si1 N2 > N6 C4 C17 > C46
SADI C40 C38 C39 C38 C27 C26 C28 C26 C37 C35 C25 C23 C24 C23 C36 C35
SADI Si1 C45 Si1 C41 Si1 C42 Si1 C46 Si1 C43 Si1 C44
SADI C40 C39 C27 C28 C36 C37 C25 C24
SADI C44 C46 C46 C45 C44 C45
SADI C41 C43 C43 C42 C41 C42
SADI N3 C4 N5 C4
SADI N4 N3 N6 N5
SADI C30 C29 C31 C30 C32 C31 C33 C32 C34 C33 C34 C29 C18 C17 C19 C18 C20 =
 C19 C21 C20 C22 C21 C22 C17
SADI N2 C17 N2 C29

L.S. 20
PLAN  20
SIZE 0.829 0.293 0.211
TEMP -133
CONF
BOND
list 4
MORE -1
BOND $H
ABIN
fmap 2 53
acta
REM <olex2.extras>
REM <HklSrc "%.\\bk258.hkl">
REM </olex2.extras>

WGHT    0.054000    0.476800
EXTI    0.000603
FVAR       5.41035   0.53277   0.44004   0.27424
SI1   4   10.244840   10.488800   10.715460    11.00000    0.03276    0.03103 =
         0.03446   -0.00284    0.00553    0.01786
N1    3    0.321120    0.442133    0.557755    11.00000    0.02198    0.02434 =
         0.02580   -0.00182    0.00047    0.01141
N2    3    0.247758    0.342440    0.502569    11.00000    0.02598    0.02508 =
         0.04425   -0.00697   -0.00295    0.01366
PART 1
N3    3    0.354179    0.339381    0.339101    41.00000    0.02315    0.03232 =
         0.05320   -0.00460    0.00781    0.01063
N4    3    0.352800    0.297540    0.274086    41.00000    0.03772    0.04769 =
         0.06721   -0.02467   -0.00166    0.02698
PART 2
N5    3    0.355384    0.330319    0.377816   -41.00000    0.04166    0.03886 =
         0.05385   -0.00132    0.00865    0.02642
N6    3    0.359423    0.288773    0.326485   -41.00000    0.06791    0.05074 =
         0.09512   -0.01260    0.01282    0.04158
PART 0
C1    1    0.313197    0.387903    0.490847    11.00000    0.02583    0.02712 =
         0.03378   -0.00448   -0.00260    0.01481
C2    1    0.216491    0.369373    0.575085    11.00000    0.02435    0.02705 =
         0.04410   -0.00103    0.00207    0.01306
AFIX  43
H2    2    0.171061    0.347739    0.596117    11.00000   -1.20000
AFIX   0
C3    1    0.261255    0.431613    0.611153    11.00000    0.02543    0.02745 =
         0.03046    0.00069    0.00254    0.01396
C4    1    0.364015    0.384514    0.426292    11.00000    0.03052    0.03582 =
         0.05011   -0.00950    0.00203    0.01831
C5    1    0.382466    0.503351    0.563689    11.00000    0.02464    0.02540 =
         0.02647   -0.00308    0.00303    0.01049
C6    1    0.426773    0.512386    0.667059    11.00000    0.02680    0.03775 =
         0.02968   -0.00753   -0.00022    0.01425
C7    1    0.485004    0.573069    0.672130    11.00000    0.02814    0.04520 =
         0.04147   -0.01518   -0.00020    0.00856
AFIX  43
H7    2    0.516729    0.580794    0.739920    11.00000   -1.20000
AFIX   0
C8    1    0.496662    0.621641    0.579662    11.00000    0.03427    0.03519 =
         0.05533   -0.01125    0.00958    0.00283
AFIX  43
H8    2    0.536114    0.662673    0.585203    11.00000   -1.20000
AFIX   0
C9    1    0.451793    0.611403    0.479300    11.00000    0.04441    0.03055 =
         0.05265    0.00640    0.01697    0.01120
AFIX  43
H9    2    0.460718    0.645590    0.416863    11.00000   -1.20000
AFIX   0
C10   1    0.393186    0.551350    0.467846    11.00000    0.03318    0.03272 =
         0.03381    0.00418    0.00846    0.01480
C11   1    0.414251    0.459937    0.770670    11.00000    0.03335    0.05318 =
         0.03433    0.00168   -0.00571    0.01986
AFIX  13
H11   2    0.366607    0.426213    0.767350    11.00000   -1.20000
AFIX   0
C12   1    0.453293    0.426425    0.735042    11.00000    0.08307    0.09752 =
         0.06781    0.01906    0.00154    0.06846
AFIX 137
H12A  2    0.444085    0.410902    0.641065    11.00000   -1.50000
H12B  2    0.440699    0.389103    0.795910    11.00000   -1.50000
H12C  2    0.500223    0.457701    0.745219    11.00000   -1.50000
AFIX   0
C13   1    0.430824    0.485968    0.915733    11.00000    0.10387    0.08829 =
         0.03299   -0.00225   -0.00889    0.03584
AFIX 137
H13A  2    0.478445    0.513597    0.925177    11.00000   -1.50000
H13B  2    0.414821    0.449071    0.979104    11.00000   -1.50000
H13C  2    0.409834    0.511928    0.935941    11.00000   -1.50000
AFIX   0
C14   1    0.344239    0.539056    0.356040    11.00000    0.04443    0.04890 =
         0.03780    0.01705    0.00534    0.02246
AFIX  13
H14   2    0.300151    0.504478    0.388742    11.00000   -1.20000
AFIX   0
C15   1    0.339407    0.599525    0.320862    11.00000    0.11096    0.07453 =
         0.10193    0.02567   -0.02291    0.05502
AFIX 137
H15A  2    0.381266    0.633453    0.283257    11.00000   -1.50000
H15B  2    0.329264    0.616192    0.402951    11.00000   -1.50000
H15C  2    0.304584    0.587800    0.253765    11.00000   -1.50000
AFIX   0
C16   1    0.360364    0.512816    0.229189    11.00000    0.06200    0.11168 =
         0.03786   -0.00546   -0.00733    0.04035
AFIX 137
H16A  2    0.325321    0.500177    0.162219    11.00000   -1.50000
H16B  2    0.364206    0.474480    0.252996    11.00000   -1.50000
H16C  2    0.401924    0.546929    0.190842    11.00000   -1.50000
AFIX   0
PART 1
C17   1    0.218035    0.277683    0.442217    31.00000    0.03262    0.01337 =
         0.06150   -0.00263    0.00187    0.00874
C18   1    0.201585    0.273289    0.305336    31.00000    0.04508    0.03473 =
         0.05662   -0.02219   -0.01172    0.01880
C19   1    0.177256    0.212141    0.245188    31.00000    0.07613    0.03606 =
         0.05906   -0.01456   -0.00912    0.02192
AFIX  43
H19   2    0.166683    0.207471    0.151386    31.00000   -1.20000
AFIX   0
C20   1    0.168025    0.158342    0.316895    31.00000    0.07601    0.03601 =
         0.06499   -0.02094   -0.01905    0.02050
AFIX  43
H20   2    0.149308    0.116665    0.274208    31.00000   -1.20000
AFIX   0
C21   1    0.186258    0.165233    0.452527    31.00000    0.06577    0.03504 =
         0.06256   -0.01033    0.00184    0.02678
AFIX  43
H21   2    0.180825    0.127925    0.500768    31.00000   -1.20000
AFIX   0
C22   1    0.212438    0.225478    0.520665    31.00000    0.03766    0.03213 =
         0.06216   -0.01365   -0.00113    0.02378
C23   1    0.205867    0.326308    0.212379    31.00000    0.04867    0.05413 =
         0.04725   -0.01002   -0.02772    0.02152
AFIX  13
H23   2    0.237393    0.369906    0.252502    31.00000   -1.20000
AFIX   0
C24   1    0.232888    0.320122    0.074423    31.00000    0.07467    0.17719 =
         0.10060    0.00795    0.01788    0.06162
AFIX 137
H24A  2    0.198912    0.281925    0.025744    31.00000   -1.50000
H24B  2    0.271077    0.314712    0.088903    31.00000   -1.50000
H24C  2    0.245876    0.359790    0.020806    31.00000   -1.50000
AFIX   0
C25   1    0.139971    0.321886    0.198424    31.00000    0.08555    0.09671 =
         0.06810   -0.01257   -0.01966    0.05937
AFIX 137
H25A  2    0.145098    0.360228    0.148827    31.00000   -1.50000
H25B  2    0.121993    0.320640    0.288701    31.00000   -1.50000
H25C  2    0.110027    0.281917    0.148682    31.00000   -1.50000
AFIX   0
C26   1    0.235427    0.239590    0.667095    31.00000    0.06089    0.03799 =
         0.07211    0.00480   -0.00619    0.02853
AFIX  13
H26   2    0.241139    0.283326    0.691774    31.00000   -1.20000
AFIX   0
C27   1    0.186768    0.188950    0.767921    31.00000    0.05482    0.11851 =
         0.08955    0.00190   -0.00631    0.02919
AFIX 137
H27A  2    0.142270    0.179489    0.746235    31.00000   -1.50000
H27B  2    0.198106    0.206522    0.860205    31.00000   -1.50000
H27C  2    0.188873    0.148520    0.761670    31.00000   -1.50000
AFIX   0
C28   1    0.301512    0.244126    0.678303    31.00000    0.05160    0.12721 =
         0.06918    0.03070    0.00215    0.03524
AFIX 137
H28A  2    0.298309    0.203456    0.644780    31.00000   -1.50000
H28B  2    0.315456    0.250707    0.773391    31.00000   -1.50000
H28C  2    0.333657    0.281158    0.624011    31.00000   -1.50000
AFIX   0
PART 2
C29   1    0.217777    0.276141    0.453150   -31.00000    0.02622    0.03959 =
         0.05569   -0.02139   -0.01235    0.01741
C30   1    0.205445    0.264200    0.313946   -31.00000    0.04598    0.03550 =
         0.06226   -0.01126   -0.00469    0.02140
C31   1    0.179601    0.199346    0.270372   -31.00000    0.06725    0.03464 =
         0.07021   -0.02363   -0.01282    0.02140
AFIX  43
H31   2    0.168523    0.188704    0.177605   -31.00000   -1.20000
AFIX   0
C32   1    0.170101    0.150857    0.360825   -31.00000    0.07092    0.03441 =
         0.07509   -0.02252   -0.01611    0.02592
AFIX  43
H32   2    0.156590    0.108057    0.327856   -31.00000   -1.20000
AFIX   0
C33   1    0.179729    0.162917    0.498234   -31.00000    0.05492    0.02807 =
         0.07361   -0.00636    0.00206    0.01874
AFIX  43
H33   2    0.170201    0.127976    0.559031   -31.00000   -1.20000
AFIX   0
C34   1    0.203552    0.226625    0.548517   -31.00000    0.03374    0.02747 =
         0.06869   -0.00715    0.00265    0.02008
C35   1    0.220054    0.322438    0.224849   -31.00000    0.05171    0.06521 =
         0.03966   -0.01344   -0.02032    0.03527
AFIX  13
H35   2    0.249587    0.362760    0.277997   -31.00000   -1.20000
AFIX   0
C36   1    0.254920    0.327067    0.091025   -31.00000    0.08617    0.10451 =
         0.06672    0.00575    0.01974    0.03934
AFIX 137
H36A  2    0.298192    0.332420    0.109764   -31.00000   -1.50000
H36B  2    0.260056    0.364843    0.039153   -31.00000   -1.50000
H36C  2    0.228856    0.286906    0.038397   -31.00000   -1.50000
AFIX   0
C37   1    0.156663    0.323755    0.198884   -31.00000    0.08637    0.13316 =
         0.07159    0.03063    0.00969    0.07206
AFIX 137
H37A  2    0.124488    0.282655    0.155564   -31.00000   -1.50000
H37B  2    0.165855    0.360661    0.139235   -31.00000   -1.50000
H37C  2    0.139054    0.328793    0.285227   -31.00000   -1.50000
AFIX   0
C38   1    0.216891    0.237062    0.698352   -31.00000    0.03765    0.03896 =
         0.06464    0.01359    0.00555    0.02019
AFIX  13
H38   2    0.205462    0.270716    0.728048   -31.00000   -1.20000
AFIX   0
C39   1    0.175874    0.175823    0.781520   -31.00000    0.05451    0.04742 =
         0.10648    0.03800    0.02073    0.02942
AFIX 137
H39A  2    0.189062    0.143318    0.761271   -31.00000   -1.50000
H39B  2    0.129460    0.157685    0.758906   -31.00000   -1.50000
H39C  2    0.182556    0.186834    0.878205   -31.00000   -1.50000
AFIX   0
C40   1    0.289534    0.263902    0.730542   -31.00000    0.03990    0.06296 =
         0.07009    0.02683    0.00419    0.01793
AFIX 137
H40A  2    0.297696    0.276707    0.826226   -31.00000   -1.50000
H40B  2    0.316339    0.302203    0.673410   -31.00000   -1.50000
H40C  2    0.301041    0.229966    0.712585   -31.00000   -1.50000
AFIX   0
PART 1
C41   1    0.220125    0.450924    0.885075    21.00000    0.13267    0.07223 =
         0.03792   -0.00781    0.01584    0.05693
AFIX 137
H41A  2    0.185982    0.404859    0.875492    21.00000   -1.50000
H41B  2    0.203087    0.474266    0.938383    21.00000   -1.50000
H41C  2    0.258197    0.453556    0.931317    21.00000   -1.50000
AFIX   0
C42   1    0.172891    0.490819    0.635669    21.00000    0.09617    0.10885 =
         0.08635   -0.02299   -0.01583    0.08845
AFIX 137
H42A  2    0.185280    0.510659    0.545360    21.00000   -1.50000
H42B  2    0.160267    0.516820    0.692559    21.00000   -1.50000
H42C  2    0.135830    0.446024    0.627726    21.00000   -1.50000
AFIX   0
C43   1    0.313676    0.571145    0.730415    21.00000    0.05841    0.03933 =
         0.17413   -0.04969    0.05140   -0.00045
AFIX 137
H43A  2    0.350216    0.569830    0.774851    21.00000   -1.50000
H43B  2    0.300849    0.597793    0.784591    21.00000   -1.50000
H43C  2    0.327282    0.590450    0.639912    21.00000   -1.50000
AFIX   0
PART 2
C44   1    0.315781    0.537841    0.835360   -21.00000    0.05859    0.08363 =
         0.07990   -0.05329   -0.02068    0.04607
AFIX 137
H44A  2    0.321169    0.507878    0.895913   -21.00000   -1.50000
H44B  2    0.306780    0.567414    0.889256   -21.00000   -1.50000
H44C  2    0.356063    0.563579    0.782886   -21.00000   -1.50000
AFIX   0
C45   1    0.172019    0.438221    0.813525   -21.00000    0.06250    0.06566 =
         0.06708   -0.01467    0.03181    0.01824
AFIX 137
H45A  2    0.136660    0.408332    0.752903   -21.00000   -1.50000
H45B  2    0.158672    0.466127    0.861397   -21.00000   -1.50000
H45C  2    0.181159    0.412725    0.879559   -21.00000   -1.50000
AFIX   0
C46   1    0.233531    0.544673    0.607244   -21.00000    0.17262    0.12519 =
         0.05704    0.00498    0.01012    0.13548
AFIX 137
H46A  2    0.274646    0.573690    0.559979   -21.00000   -1.50000
H46B  2    0.220749    0.570983    0.662701   -21.00000   -1.50000
H46C  2    0.199089    0.519522    0.540605   -21.00000   -1.50000
AFIX   0
HKLF 4


REM  BK258 in P6(1)
REM wR2 = 0.0831, GooF = S = 1.042, Restrained GooF = 1.030 for all data
REM R1 = 0.0300 for 6120 Fo > 4sig(Fo) and 0.0307 for all 6242 data
REM 497 parameters refined using 604 restraints

END

WGHT      0.0540      0.4768

REM Highest difference peak  0.132,  deepest hole -0.200,  1-sigma level  0.025
Q1    1   0.2580  0.4619  0.6310  11.00000  0.05    0.13
Q2    1   0.4570  0.5427  0.6752  11.00000  0.05    0.13
Q3    1   0.2780  0.3598  0.5025  11.00000  0.05    0.12
Q4    1   0.2381  0.4000  0.6003  11.00000  0.05    0.12
Q5    1   0.3569  0.4742  0.5583  11.00000  0.05    0.11
Q6    1   0.3400  0.3821  0.4665  11.00000  0.05    0.10
Q7    1   0.3050  0.5633  0.2892  11.00000  0.05    0.10
Q8    1   0.2995  0.4422  0.5909  11.00000  0.05    0.10
Q9    1   0.2852  0.6094  0.7324  11.00000  0.05    0.10
Q10   1   0.3353  0.5203  0.1378  11.00000  0.05    0.10
Q11   1   0.4025  0.4967  0.9174  11.00000  0.05    0.09
Q12   1   0.4795  0.5965  0.6410  11.00000  0.05    0.09
Q13   1   0.3846  0.5597  0.2211  11.00000  0.05    0.09
Q14   1   0.4251  0.4067  0.4306  11.00000  0.05    0.09
Q15   1   0.2348  0.4709  0.8137  11.00000  0.05    0.09
Q16   1   0.2238  0.4168  0.9053  11.00000  0.05    0.09
Q17   1   0.3747  0.5403  0.4053  11.00000  0.05    0.09
Q18   1   0.2217  0.5052  0.6242  11.00000  0.05    0.08
Q19   1   0.3168  0.5953  0.5938  11.00000  0.05    0.08
Q20   1   0.2269  0.3822  0.6919  11.00000  0.05    0.08
;
_shelx_res_checksum              30283
_shelx_fab_file                  
;
-25 -1 -1 0.0271 -0.1237
-24 -2 -2 0.0579 0.0996
-24 -2 -1 0.0171 -0.1522
-24 -1 -3 -0.1063 -0.0773
-24 -1 -2 0.0628 0.1060
-24 -1 -1 0.0727 -0.2301
-23 -4 -2 0.0264 0.0679
-23 -4 -1 0.0352 -0.0991
-23 -3 -3 -0.0142 -0.1041
-23 -3 -2 0.0444 0.1196
-23 -3 -1 0.0270 -0.1756
-23 -2 -4 -0.0927 0.0261
-23 -2 -3 -0.0704 -0.1102
-23 -2 -2 0.0718 0.1418
-23 -2 -1 0.0490 -0.2494
-23 -1 -4 -0.1031 0.0534
-23 -1 -3 -0.1206 -0.0986
-23 -1 -2 0.0970 0.1299
-23 -1 -1 0.1241 -0.2951
-22 -6 -1 0.0894 -0.0815
-22 -5 -3 0.0117 -0.0802
-22 -5 -2 -0.0275 0.0600
-22 -5 -1 0.0743 -0.1361
-22 -4 -4 -0.0962 -0.0819
-22 -4 -3 0.0089 -0.1144
-22 -4 -2 0.0032 0.1239
-22 -4 -1 0.0531 -0.1999
-22 -3 -4 -0.1071 -0.0493
-22 -3 -3 -0.0243 -0.1221
-22 -3 -2 0.0570 0.1649
-22 -3 -1 0.0471 -0.2579
-22 -2 -5 -0.0615 0.0005
-22 -2 -4 -0.1172 -0.0197
-22 -2 -3 -0.0645 -0.0955
-22 -2 -2 0.1151 0.1626
-22 -2 -1 0.0830 -0.2907
-22 -1 -5 -0.0103 0.0709
-22 -1 -4 -0.1464 -0.0164
-22 -1 -3 -0.0735 -0.0486
-22 -1 -2 0.1519 0.1298
-22 -1 -1 0.1797 -0.2844
-21 -7 -2 -0.0741 0.0237
-21 -7 -1 0.1140 -0.1081
-21 -6 -3 0.0109 -0.0437
-21 -6 -2 -0.0848 0.0704
-21 -6 -1 0.0980 -0.1636
-21 -5 -4 -0.1093 -0.1429
-21 -5 -3 0.0284 -0.0845
-21 -5 -2 -0.0570 0.1329
-21 -5 -1 0.0705 -0.2169
-21 -4 -5 -0.1263 -0.0673
-21 -4 -4 -0.1235 -0.1319
-21 -4 -3 0.0200 -0.0983
-21 -4 -2 0.0109 0.1837
-21 -4 -1 0.0489 -0.2559
-21 -3 -5 -0.1046 -0.0591
-21 -3 -4 -0.1291 -0.1076
-21 -3 -3 -0.0049 -0.0667
-21 -3 -2 0.0994 0.1940
-21 -3 -1 0.0564 -0.2698
-21 -2 -6 -0.0936 -0.2352
-21 -2 -5 -0.0274 0.0062
-21 -2 -4 -0.1603 -0.0887
-21 -2 -3 -0.0137 -0.0021
-21 -2 -2 0.1754 0.1596
-21 -2 -1 0.1157 -0.2515
-21 -1 -6 -0.0892 -0.2703
-21 -1 -5 0.0844 0.0947
-21 -1 -4 -0.2270 -0.0878
-21 -1 -3 0.0211 0.0604
-21 -1 -2 0.2114 0.1116
-21 -1 -1 0.2357 -0.2001
-20 -8 -2 -0.0802 0.0715
-20 -8 -1 0.1114 -0.0892
-20 -7 -4 -0.0513 -0.1406
-20 -7 -3 0.0098 0.0029
-20 -7 -2 -0.1149 0.1096
-20 -7 -1 0.0883 -0.1522
-20 -6 -4 -0.1111 -0.1842
-20 -6 -3 0.0395 -0.0321
-20 -6 -2 -0.1080 0.1606
-20 -6 -1 0.0519 -0.2048
-20 -5 -5 -0.1436 -0.0607
-20 -5 -4 -0.1362 -0.2014
-20 -5 -3 0.0526 -0.0487
-20 -5 -2 -0.0505 0.2085
-20 -5 -1 0.0209 -0.2328
-20 -4 -6 -0.0859 -0.0890
-20 -4 -5 -0.1362 -0.0919
-20 -4 -4 -0.1405 -0.1930
-20 -4 -3 0.0442 -0.0183
-20 -4 -2 0.0459 0.2257
-20 -4 -1 0.0146 -0.2313
-20 -3 -6 -0.1143 -0.2366
-20 -3 -5 -0.0534 -0.0606
-20 -3 -4 -0.1648 -0.1678
-20 -3 -3 0.0365 0.0558
-20 -3 -2 0.1504 0.1959
-20 -3 -1 0.0509 -0.2025
-20 -2 -7 -0.1041 0.0262
-20 -2 -6 -0.1308 -0.3331
-20 -2 -5 0.0874 0.0195
-20 -2 -4 -0.2357 -0.1364
-20 -2 -3 0.0597 0.1355
-20 -2 -2 0.2286 0.1339
-20 -2 -1 0.1420 -0.1494
-20 -1 -7 -0.0465 -0.0859
-20 -1 -6 -0.1222 -0.3189
-20 -1 -5 0.2352 0.0987
-20 -1 -4 -0.3352 -0.1078
-20 -1 -3 0.1199 0.1762
-20 -1 -2 0.2611 0.0819
-20 -1 -1 0.2827 -0.0716
-19 -10 -1 0.0860 0.0388
-19 -9 -2 -0.0416 0.1196
-19 -9 -1 0.0838 -0.0140
-19 -8 -4 -0.0273 -0.1242
-19 -8 -3 0.0031 0.0290
-19 -8 -2 -0.0944 0.1565
-19 -8 -1 0.0461 -0.0845
-19 -7 -5 -0.0689 0.0533
-19 -7 -4 -0.0927 -0.1886
-19 -7 -3 0.0383 0.0109
-19 -7 -2 -0.1155 0.1960
-19 -7 -1 -0.0091 -0.1457
-19 -6 -5 -0.1213 -0.0100
-19 -6 -4 -0.1313 -0.2341
-19 -6 -3 0.0677 -0.0010
-19 -6 -2 -0.0901 0.2327
-19 -6 -1 -0.0556 -0.1763
-19 -5 -6 -0.0628 0.0053
-19 -5 -5 -0.1329 -0.0741
-19 -5 -4 -0.1409 -0.2513
-19 -5 -3 0.0757 0.0256
-19 -5 -2 -0.0180 0.2492
-19 -5 -1 -0.0718 -0.1714
-19 -4 -6 -0.1140 -0.1601
-19 -4 -5 -0.0632 -0.0937
-19 -4 -4 -0.1568 -0.2357
-19 -4 -3 0.0702 0.1004
-19 -4 -2 0.0830 0.2262
-19 -4 -1 -0.0450 -0.1405
-19 -3 -7 -0.1476 0.1341
-19 -3 -6 -0.1613 -0.3164
-19 -3 -5 0.0861 -0.0564
-19 -3 -4 -0.2180 -0.1880
-19 -3 -3 0.0784 0.1937
-19 -3 -2 0.1839 0.1628
-19 -3 -1 0.0308 -0.0933
-19 -2 -7 -0.0910 0.0247
-19 -2 -6 -0.1789 -0.3728
-19 -2 -5 0.2627 0.0089
-19 -2 -4 -0.3247 -0.1173
-19 -2 -3 0.1182 0.2537
-19 -2 -2 0.2587 0.0878
-19 -2 -1 0.1534 -0.0277
-19 -1 -8 -0.0649 0.0080
-19 -1 -7 -0.0272 -0.1199
-19 -1 -6 -0.1419 -0.2969
-19 -1 -5 0.3941 0.0595
-19 -1 -4 -0.4287 -0.0428
-19 -1 -3 0.1731 0.2463
-19 -1 -2 0.2935 0.0427
-19 -1 -1 0.3050 0.0698
-18 -11 -1 0.0532 0.1311
-18 -10 -3 -0.0300 0.0025
-18 -10 -2 0.0272 0.1284
-18 -10 -1 0.0458 0.0932
-18 -9 -4 0.0014 -0.0831
-18 -9 -3 -0.0136 0.0196
-18 -9 -2 -0.0232 0.1713
-18 -9 -1 -0.0077 0.0247
-18 -8 -5 -0.0340 0.0944
-18 -8 -4 -0.0539 -0.1531
-18 -8 -3 0.0232 0.0222
-18 -8 -2 -0.0604 0.2056
-18 -8 -1 -0.0899 -0.0456
-18 -7 -6 -0.0048 0.1508
-18 -7 -5 -0.0755 0.0581
-18 -7 -4 -0.0996 -0.2170
-18 -7 -3 0.0650 0.0201
-18 -7 -2 -0.0710 0.2307
-18 -7 -1 -0.1656 -0.0886
-18 -6 -6 -0.0351 0.1149
-18 -6 -5 -0.0966 -0.0119
-18 -6 -4 -0.1174 -0.2603
-18 -6 -3 0.0900 0.0412
-18 -6 -2 -0.0459 0.2416
-18 -6 -1 -0.2024 -0.0940
-18 -5 -7 -0.1610 0.1960
-18 -5 -6 -0.1022 -0.0254
-18 -5 -5 -0.0468 -0.0739
-18 -5 -4 -0.1264 -0.2679
-18 -5 -3 0.0913 0.1060
-18 -5 -2 0.0151 0.2258
-18 -5 -1 -0.1855 -0.0724
-18 -4 -7 -0.1835 0.2335
-18 -4 -6 -0.1849 -0.2096
-18 -4 -5 0.0938 -0.0971
-18 -4 -4 -0.1678 -0.2269
-18 -4 -3 0.0856 0.2026
-18 -4 -2 0.1004 0.1740
-18 -4 -1 -0.1162 -0.0400
-18 -3 -7 -0.1480 0.1724
-18 -3 -6 -0.2428 -0.3377
-18 -3 -5 0.2859 -0.0821
-18 -3 -4 -0.2618 -0.1353
-18 -3 -3 0.0966 0.2858
-18 -3 -2 0.1902 0.0964
-18 -3 -1 -0.0036 0.0027
-18 -2 -8 -0.0807 0.0209
-18 -2 -7 -0.0858 0.0356
-18 -2 -6 -0.2354 -0.3394
-18 -2 -5 0.4486 -0.0522
-18 -2 -4 -0.3795 -0.0125
-18 -2 -3 0.1272 0.3081
-18 -2 -2 0.2632 0.0246
-18 -2 -1 0.1385 0.0766
-18 -1 -8 -0.0902 0.0974
-18 -1 -7 -0.0467 -0.1131
-18 -1 -6 -0.1428 -0.2231
-18 -1 -5 0.5122 -0.0238
-18 -1 -4 -0.4601 0.1029
-18 -1 -3 0.1476 0.2572
-18 -1 -2 0.2996 -0.0109
-18 -1 -1 0.2865 0.2078
-17 -12 -2 0.1112 0.0311
-17 -12 -1 0.0222 0.1948
-17 -11 -3 -0.0506 -0.0428
-17 -11 -2 0.0961 0.0790
-17 -11 -1 0.0151 0.1830
-17 -10 -4 0.0218 -0.0373
-17 -10 -3 -0.0392 -0.0183
-17 -10 -2 0.0731 0.1264
-17 -10 -1 -0.0463 0.1310
-17 -9 -5 -0.0199 0.0951
-17 -9 -4 -0.0093 -0.0960
-17 -9 -3 -0.0046 0.0007
-17 -9 -2 0.0467 0.1595
-17 -9 -1 -0.1531 0.0615
-17 -8 -6 0.0056 0.1748
-17 -8 -5 -0.0383 0.1035
-17 -8 -4 -0.0494 -0.1610
-17 -8 -3 0.0465 0.0093
-17 -8 -2 0.0197 0.1755
-17 -8 -1 -0.2666 0.0065
-17 -7 -6 -0.0091 0.1987
-17 -7 -5 -0.0541 0.0597
-17 -7 -4 -0.0709 -0.2181
-17 -7 -3 0.0909 0.0227
-17 -7 -2 0.0003 0.1785
-17 -7 -1 -0.3408 -0.0159
-17 -6 -7 -0.1435 0.1596
-17 -6 -6 -0.0809 0.1180
-17 -6 -5 -0.0193 -0.0139
-17 -6 -4 -0.0730 -0.2494
-17 -6 -3 0.1080 0.0656
-17 -6 -2 0.0019 0.1685
-17 -6 -1 -0.3484 -0.0118
-17 -5 -7 -0.1831 0.2701
-17 -5 -6 -0.1965 -0.0448
-17 -5 -5 0.1033 -0.0856
-17 -5 -4 -0.0868 -0.2322
-17 -5 -3 0.0981 0.1473
-17 -5 -2 0.0353 0.1378
-17 -5 -1 -0.2910 -0.0001
-17 -4 -8 0.0288 -0.0660
-17 -4 -7 -0.1754 0.2912
-17 -4 -6 -0.3067 -0.2084
-17 -4 -5 0.2983 -0.1357
-17 -4 -4 -0.1460 -0.1493
-17 -4 -3 0.0811 0.2438
-17 -4 -2 0.0990 0.0811
-17 -4 -1 -0.1871 0.0137
-17 -3 -8 -0.0452 0.0112
-17 -3 -7 -0.1357 0.2113
-17 -3 -6 -0.3503 -0.2862
-17 -3 -5 0.4920 -0.1613
-17 -3 -4 -0.2499 -0.0060
-17 -3 -3 0.0739 0.3088
-17 -3 -2 0.1767 0.0091
-17 -3 -1 -0.0557 0.0520
-17 -2 -8 -0.0970 0.0927
-17 -2 -7 -0.1010 0.0779
-17 -2 -6 -0.2883 -0.2481
-17 -2 -5 0.5966 -0.1624
-17 -2 -4 -0.3555 0.1596
-17 -2 -3 0.0694 0.3071
-17 -2 -2 0.2409 -0.0537
-17 -2 -1 0.0870 0.1527
-17 -1 -9 -0.0120 0.0320
-17 -1 -8 -0.1079 0.1491
-17 -1 -7 -0.0991 -0.0385
-17 -1 -6 -0.1275 -0.1360
-17 -1 -5 0.5725 -0.1261
-17 -1 -4 -0.4123 0.2903
-17 -1 -3 0.0391 0.2414
-17 -1 -2 0.2586 -0.0902
-17 -1 -1 0.2212 0.3360
-16 -13 -2 0.1133 -0.0454
-16 -13 -1 0.0058 0.1965
-16 -12 -3 -0.0689 -0.0870
-16 -12 -2 0.1367 -0.0113
-16 -12 -1 0.0038 0.2109
-16 -11 -4 0.0222 -0.0064
-16 -11 -3 -0.0693 -0.0649
-16 -11 -2 0.1572 0.0292
-16 -11 -1 -0.0537 0.1849
-16 -10 -5 -0.0319 0.0549
-16 -10 -4 0.0191 -0.0459
-16 -10 -3 -0.0436 -0.0381
-16 -10 -2 0.1692 0.0564
-16 -10 -1 -0.1709 0.1301
-16 -9 -6 0.0148 0.1704
-16 -9 -5 -0.0309 0.1015
-16 -9 -4 -0.0053 -0.0978
-16 -9 -3 0.0117 -0.0218
-16 -9 -2 0.1603 0.0622
-16 -9 -1 -0.3163 0.0734
-16 -8 -7 -0.0489 -0.0598
-16 -8 -6 0.0204 0.2310
-16 -8 -5 -0.0334 0.0999
-16 -8 -4 -0.0236 -0.1510
-16 -8 -3 0.0769 -0.0164
-16 -8 -2 0.1257 0.0538
-16 -8 -1 -0.4363 0.0377
-16 -7 -7 -0.1042 0.0674
-16 -7 -6 -0.0417 0.2151
-16 -7 -5 -0.0055 0.0483
-16 -7 -4 -0.0174 -0.1912
-16 -7 -3 0.1211 -0.0030
-16 -7 -2 0.0788 0.0436
-16 -7 -1 -0.4864 0.0244
-16 -6 -7 -0.1416 0.2203
-16 -6 -6 -0.1771 0.1122
-16 -6 -5 0.0959 -0.0367
-16 -6 -4 0.0009 -0.1968
-16 -6 -3 0.1250 0.0434
-16 -6 -2 0.0471 0.0344
-16 -6 -1 -0.4572 0.0170
-16 -5 -8 0.1058 -0.0891
-16 -5 -7 -0.1484 0.3217
-16 -5 -6 -0.3411 -0.0320
-16 -5 -5 0.2802 -0.1332
-16 -5 -4 -0.0036 -0.1418
-16 -5 -3 0.0946 0.1291
-16 -5 -2 0.0526 0.0156
-16 -5 -1 -0.3707 0.0047
-16 -4 -8 0.0254 -0.0122
-16 -4 -7 -0.1332 0.3266
-16 -4 -6 -0.4559 -0.1428
-16 -4 -5 0.4965 -0.2218
-16 -4 -4 -0.0568 -0.0128
-16 -4 -3 0.0503 0.2287
-16 -4 -2 0.0950 -0.0249
-16 -4 -1 -0.2564 0.0051
-16 -3 -8 -0.0588 0.0702
-16 -3 -7 -0.1196 0.2519
-16 -3 -6 -0.4542 -0.1709
-16 -3 -5 0.6553 -0.2821
-16 -3 -4 -0.1493 0.1703
-16 -3 -3 0.0048 0.2981
-16 -3 -2 0.1493 -0.0855
-16 -3 -1 -0.1310 0.0615
-16 -2 -9 0.0303 0.1259
-16 -2 -8 -0.1160 0.1179
-16 -2 -7 -0.1258 0.1586
-16 -2 -6 -0.3211 -0.1262
-16 -2 -5 0.6885 -0.2876
-16 -2 -4 -0.2437 0.3513
-16 -2 -3 -0.0492 0.3050
-16 -2 -2 0.1769 -0.1513
-16 -2 -1 -0.0006 0.2108
-16 -1 -9 -0.0426 0.0877
-16 -1 -8 -0.1349 0.1113
-16 -1 -7 -0.1442 0.1025
-16 -1 -6 -0.1045 -0.0602
-16 -1 -5 0.6009 -0.2102
-16 -1 -4 -0.3115 0.4665
-16 -1 -3 -0.1274 0.2490
-16 -1 -2 0.1407 -0.2108
-16 -1 -1 0.1248 0.4440
-15 -14 -2 0.0873 -0.1083
-15 -14 -1 0.0129 0.1379
-15 -13 -4 -0.0315 0.0129
-15 -13 -3 -0.0764 -0.1147
-15 -13 -2 0.1383 -0.0991
-15 -13 -1 0.0152 0.1661
-15 -12 -5 -0.0492 -0.0554
-15 -12 -4 0.0034 0.0071
-15 -12 -3 -0.0989 -0.1017
-15 -12 -2 0.1996 -0.0800
-15 -12 -1 -0.0309 0.1641
-15 -11 -5 -0.0502 0.0040
-15 -11 -4 0.0193 -0.0196
-15 -11 -3 -0.0939 -0.0764
-15 -11 -2 0.2629 -0.0708
-15 -11 -1 -0.1402 0.1318
-15 -10 -6 0.0299 0.1571
-15 -10 -5 -0.0466 0.0617
-15 -10 -4 0.0104 -0.0593
-15 -10 -3 -0.0452 -0.0568
-15 -10 -2 0.3032 -0.0832
-15 -10 -1 -0.2974 0.0859
-15 -9 -7 -0.0325 -0.1124
-15 -9 -6 0.0568 0.2152
-15 -9 -5 -0.0402 0.0905
-15 -9 -4 -0.0027 -0.0999
-15 -9 -3 0.0369 -0.0565
-15 -9 -2 0.2958 -0.1107
-15 -9 -1 -0.4540 0.0473
-15 -8 -7 -0.0686 -0.0297
-15 -8 -6 0.0192 0.2359
-15 -8 -5 -0.0146 0.0740
-15 -8 -4 0.0090 -0.1310
-15 -8 -3 0.1163 -0.0699
-15 -8 -2 0.2390 -0.1328
-15 -8 -1 -0.5539 0.0243
-15 -7 -8 0.1691 -0.0958
-15 -7 -7 -0.0872 0.1156
-15 -7 -6 -0.1116 0.1969
-15 -7 -5 0.0649 0.0103
-15 -7 -4 0.0549 -0.1408
-15 -7 -3 0.1547 -0.0691
-15 -7 -2 0.1614 -0.1323
-15 -7 -1 -0.5689 0.0066
-15 -6 -8 0.1534 -0.0828
-15 -6 -7 -0.0842 0.2574
-15 -6 -6 -0.3111 0.1114
-15 -6 -5 0.2233 -0.0916
-15 -6 -4 0.1121 -0.1095
-15 -6 -3 0.1366 -0.0212
-15 -6 -2 0.1031 -0.1132
-15 -6 -1 -0.5137 -0.0192
-15 -5 -8 0.0906 -0.0204
-15 -5 -7 -0.0736 0.3334
-15 -5 -6 -0.5003 0.0249
-15 -5 -5 0.4403 -0.2144
-15 -5 -4 0.1405 -0.0149
-15 -5 -3 0.0743 0.0836
-15 -5 -2 0.0854 -0.1004
-15 -5 -1 -0.4257 -0.0450
-15 -4 -9 0.0937 0.1832
-15 -4 -8 0.0018 0.0554
-15 -4 -7 -0.0759 0.3301
-15 -4 -6 -0.5859 -0.0189
-15 -4 -5 0.6450 -0.3299
-15 -4 -4 0.1129 0.1471
-15 -4 -3 -0.0091 0.2166
-15 -4 -2 0.0949 -0.1216
-15 -4 -1 -0.3309 -0.0326
-15 -3 -9 0.0805 0.2226
-15 -3 -8 -0.0854 0.0940
-15 -3 -7 -0.1004 0.2882
-15 -3 -6 -0.5172 -0.0140
-15 -3 -5 0.7563 -0.3986
-15 -3 -4 0.0325 0.3432
-15 -3 -3 -0.1002 0.3242
-15 -3 -2 0.0934 -0.1862
-15 -3 -1 -0.2282 0.0650
-15 -2 -9 0.0175 0.2149
-15 -2 -8 -0.1511 0.0653
-15 -2 -7 -0.1318 0.2629
-15 -2 -6 -0.3201 0.0075
-15 -2 -5 0.7425 -0.3788
-15 -2 -4 -0.0787 0.5100
-15 -2 -3 -0.1992 0.3603
-15 -2 -2 0.0422 -0.2808
-15 -2 -1 -0.1053 0.2613
-15 -1 -9 -0.0700 0.1560
-15 -1 -8 -0.1876 -0.0193
-15 -1 -7 -0.1343 0.2761
-15 -1 -6 -0.0818 0.0123
-15 -1 -5 0.6462 -0.2474
-15 -1 -4 -0.2059 0.5922
-15 -1 -3 -0.3064 0.3088
-15 -1 -2 -0.0775 -0.3862
-15 -1 -1 0.0357 0.5099
-14 -15 -2 0.0511 -0.1294
-14 -15 -1 0.0452 0.0550
-14 -14 -4 -0.0491 0.0226
-14 -14 -3 -0.0720 -0.1187
-14 -14 -2 0.1095 -0.1446
-14 -14 -1 0.0468 0.0789
-14 -13 -5 -0.0239 -0.0527
-14 -13 -4 -0.0194 0.0203
-14 -13 -3 -0.1255 -0.1177
-14 -13 -2 0.1921 -0.1544
-14 -13 -1 0.0105 0.0872
-14 -12 -5 -0.0477 -0.0187
-14 -12 -4 0.0008 -0.0087
-14 -12 -3 -0.1552 -0.1021
-14 -12 -2 0.2967 -0.1748
-14 -12 -1 -0.0793 0.0738
-14 -11 -6 0.0430 0.1545
-14 -11 -5 -0.0604 0.0204
-14 -11 -4 -0.0017 -0.0535
-14 -11 -3 -0.1294 -0.0851
-14 -11 -2 0.3969 -0.2162
-14 -11 -1 -0.2232 0.0444
-14 -10 -7 -0.0351 -0.1022
-14 -10 -6 0.0880 0.1783
-14 -10 -5 -0.0573 0.0481
-14 -10 -4 -0.0154 -0.0928
-14 -10 -3 -0.0435 -0.0853
-14 -10 -2 0.4513 -0.2729
-14 -10 -1 -0.3908 0.0125
-14 -9 -7 -0.0612 -0.0722
-14 -9 -6 0.0848 0.1918
-14 -9 -5 -0.0340 0.0504
-14 -9 -4 -0.0085 -0.1113
-14 -9 -3 0.0693 -0.1119
-14 -9 -2 0.4332 -0.3209
-14 -9 -1 -0.5287 -0.0112
-14 -8 -8 0.1509 -0.0230
-14 -8 -7 -0.0602 0.0266
-14 -8 -6 -0.0132 0.1853
-14 -8 -5 0.0265 0.0178
-14 -8 -4 0.0471 -0.1056
-14 -8 -3 0.1564 -0.1478
-14 -8 -2 0.3541 -0.3319
-14 -8 -1 -0.5929 -0.0291
-14 -7 -8 0.1533 -0.0316
-14 -7 -7 -0.0322 0.1545
-14 -7 -6 -0.2111 0.1589
-14 -7 -5 0.1482 -0.0548
-14 -7 -4 0.1505 -0.0744
-14 -7 -3 0.1778 -0.1499
-14 -7 -2 0.2570 -0.2948
-14 -7 -1 -0.5798 -0.0521
-14 -6 -8 0.1171 0.0083
-14 -6 -7 0.0002 0.2537
-14 -6 -6 -0.4490 0.1307
-14 -6 -5 0.3360 -0.1648
-14 -6 -4 0.2656 -0.0065
-14 -6 -3 0.1284 -0.0747
-14 -6 -2 0.1815 -0.2316
-14 -6 -1 -0.5252 -0.0817
-14 -5 -9 0.0711 0.1973
-14 -5 -8 0.0507 0.0716
-14 -5 -7 0.0071 0.2941
-14 -5 -6 -0.6241 0.1237
-14 -5 -5 0.5525 -0.2951
-14 -5 -4 0.3409 0.1136
-14 -5 -3 0.0306 0.0855
-14 -5 -2 0.1317 -0.1892
-14 -5 -1 -0.4677 -0.0943
-14 -4 -9 0.1049 0.2690
-14 -4 -8 -0.0322 0.1043
-14 -4 -7 -0.0233 0.2965
-14 -4 -6 -0.6498 0.1414
-14 -4 -5 0.7286 -0.4087
-14 -4 -4 0.3383 0.2838
-14 -4 -3 -0.0878 0.2849
-14 -4 -2 0.0756 -0.2113
-14 -4 -1 -0.4125 -0.0472
-14 -3 -9 0.0898 0.3055
-14 -3 -8 -0.1195 0.0634
-14 -3 -7 -0.0711 0.3097
-14 -3 -6 -0.5119 0.1598
-14 -3 -5 0.8091 -0.4561
-14 -3 -4 0.2486 0.4671
-14 -3 -3 -0.2111 0.4440
-14 -3 -2 -0.0267 -0.3095
-14 -3 -1 -0.3298 0.0893
-14 -2 -9 0.0281 0.2839
-14 -2 -8 -0.2014 -0.0491
-14 -2 -7 -0.0930 0.3620
-14 -2 -6 -0.2794 0.1494
-14 -2 -5 0.7954 -0.3973
-14 -2 -4 0.0854 0.6062
-14 -2 -3 -0.3331 0.4934
-14 -2 -2 -0.1904 -0.4591
-14 -2 -1 -0.1906 0.2969
-14 -1 -10 0.1399 0.0494
-14 -1 -9 -0.0557 0.2027
-14 -1 -8 -0.2656 -0.1852
-14 -1 -7 -0.0485 0.4321
-14 -1 -6 -0.0624 0.1119
-14 -1 -5 0.7444 -0.2275
-14 -1 -4 -0.1316 0.6631
-14 -1 -3 -0.4455 0.4072
-14 -1 -2 -0.3970 -0.6208
-14 -1 -1 0.0017 0.5041
-13 -16 -2 0.0219 -0.1083
-13 -16 -1 0.0951 -0.0062
-13 -15 -4 -0.0489 0.0536
-13 -15 -3 -0.0623 -0.0986
-13 -15 -2 0.0692 -0.1360
-13 -15 -1 0.0926 0.0003
-13 -14 -5 0.0295 -0.0105
-13 -14 -4 -0.0275 0.0541
-13 -14 -3 -0.1481 -0.1089
-13 -14 -2 0.1466 -0.1694
-13 -14 -1 0.0581 0.0020
-13 -13 -5 -0.0151 0.0050
-13 -13 -4 -0.0114 0.0124
-13 -13 -3 -0.2219 -0.1086
-13 -13 -2 0.2648 -0.2219
-13 -13 -1 -0.0120 -0.0056
-13 -12 -6 0.0377 0.1668
-13 -12 -5 -0.0543 0.0136
-13 -12 -4 -0.0159 -0.0590
-13 -12 -3 -0.2362 -0.1015
-13 -12 -2 0.4088 -0.2986
-13 -12 -1 -0.1240 -0.0233
-13 -11 -7 -0.0501 -0.0368
-13 -11 -6 0.0925 0.1495
-13 -11 -5 -0.0660 0.0119
-13 -11 -4 -0.0376 -0.1246
-13 -11 -3 -0.1669 -0.1007
-13 -11 -2 0.5337 -0.3907
-13 -11 -1 -0.2703 -0.0463
-13 -10 -7 -0.0818 -0.0351
-13 -10 -6 0.1216 0.1238
-13 -10 -5 -0.0461 -0.0001
-13 -10 -4 -0.0487 -0.1511
-13 -10 -3 -0.0355 -0.1227
-13 -10 -2 0.5900 -0.4743
-13 -10 -1 -0.4166 -0.0668
-13 -9 -8 0.1164 0.0601
-13 -9 -7 -0.0781 0.0126
-13 -9 -6 0.0737 0.1065
-13 -9 -5 0.0039 -0.0227
-13 -9 -4 -0.0099 -0.1298
-13 -9 -3 0.0992 -0.1686
-13 -9 -2 0.5594 -0.5164
-13 -9 -1 -0.5168 -0.0809
-13 -8 -8 0.1206 0.0416
-13 -8 -7 -0.0320 0.0920
-13 -8 -6 -0.0823 0.1062
-13 -8 -5 0.0917 -0.0617
-13 -8 -4 0.1021 -0.0761
-13 -8 -3 0.1767 -0.2062
-13 -8 -2 0.4686 -0.4926
-13 -8 -1 -0.5475 -0.0918
-13 -7 -9 -0.0629 0.0882
-13 -7 -8 0.1029 0.0608
-13 -7 -7 0.0320 0.1644
-13 -7 -6 -0.3202 0.1289
-13 -7 -5 0.2297 -0.1269
-13 -7 -4 0.2729 -0.0064
-13 -7 -3 0.1694 -0.1773
-13 -7 -2 0.3632 -0.4087
-13 -7 -1 -0.5290 -0.1042
-13 -6 -9 0.0014 0.1486
-13 -6 -8 0.0697 0.1110
-13 -6 -7 0.0731 0.2002
-13 -6 -6 -0.5522 0.1781
-13 -6 -5 0.4138 -0.2215
-13 -6 -4 0.4492 0.0820
-13 -6 -3 0.0902 -0.0354
-13 -6 -2 0.2653 -0.3104
-13 -6 -1 -0.5061 -0.1117
-13 -5 -9 0.0764 0.2251
-13 -5 -8 0.0222 0.1453
-13 -5 -7 0.0648 0.2089
-13 -5 -6 -0.6724 0.2459
-13 -5 -5 0.6084 -0.3294
-13 -5 -4 0.5636 0.2047
-13 -5 -3 -0.0271 0.2097
-13 -5 -2 0.1542 -0.2644
-13 -5 -1 -0.5013 -0.0906
-13 -4 -9 0.1276 0.2959
-13 -4 -8 -0.0453 0.1113
-13 -4 -7 0.0183 0.2343
-13 -4 -6 -0.6227 0.3064
-13 -4 -5 0.7622 -0.4116
-13 -4 -4 0.5654 0.3631
-13 -4 -3 -0.1550 0.4791
-13 -4 -2 -0.0109 -0.3208
-13 -4 -1 -0.4864 -0.0131
-13 -3 -10 0.0373 -0.1189
-13 -3 -9 0.1326 0.3274
-13 -3 -8 -0.1378 -0.0054
-13 -3 -7 -0.0207 0.3127
-13 -3 -6 -0.4333 0.3281
-13 -3 -5 0.8457 -0.4216
-13 -3 -4 0.4396 0.5275
-13 -3 -3 -0.2811 0.6610
-13 -3 -2 -0.2475 -0.4805
-13 -3 -1 -0.4032 0.1249
-13 -2 -10 0.0754 -0.0709
-13 -2 -9 0.0901 0.2966
-13 -2 -8 -0.2484 -0.1644
-13 -2 -7 -0.0025 0.4322
-13 -2 -6 -0.2052 0.3019
-13 -2 -5 0.8738 -0.3330
-13 -2 -4 0.2062 0.6523
-13 -2 -3 -0.4002 0.6718
-13 -2 -2 -0.5276 -0.6970
-13 -2 -1 -0.2157 0.2845
-13 -1 -10 0.1033 -0.0202
-13 -1 -9 0.0150 0.2081
-13 -1 -8 -0.3519 -0.2957
-13 -1 -7 0.0922 0.5315
-13 -1 -6 -0.0476 0.2611
-13 -1 -5 0.8893 -0.1600
-13 -1 -4 -0.0934 0.7135
-13 -1 -3 -0.5042 0.4967
-13 -1 -2 -0.7930 -0.9094
-13 -1 -1 0.0584 0.3944
-12 -17 -2 0.0069 -0.0695
-12 -17 -1 0.1455 -0.0186
-12 -16 -3 -0.0557 -0.0599
-12 -16 -2 0.0342 -0.0939
-12 -16 -1 0.1423 -0.0299
-12 -15 -4 -0.0144 0.1115
-12 -15 -3 -0.1646 -0.0770
-12 -15 -2 0.0862 -0.1354
-12 -15 -1 0.1036 -0.0448
-12 -14 -5 0.0316 0.0606
-12 -14 -4 0.0019 0.0626
-12 -14 -3 -0.2805 -0.0929
-12 -14 -2 0.1857 -0.2098
-12 -14 -1 0.0454 -0.0612
-12 -13 -6 0.0083 0.1798
-12 -13 -5 -0.0332 0.0514
-12 -13 -4 -0.0021 -0.0439
-12 -13 -3 -0.3443 -0.1021
-12 -13 -2 0.3379 -0.3169
-12 -13 -1 -0.0291 -0.0788
-12 -12 -7 -0.0582 0.0401
-12 -12 -6 0.0607 0.1385
-12 -12 -5 -0.0666 0.0149
-12 -12 -4 -0.0305 -0.1619
-12 -12 -3 -0.3116 -0.1041
-12 -12 -2 0.5113 -0.4414
-12 -12 -1 -0.1267 -0.0987
-12 -11 -7 -0.1043 0.0524
-12 -11 -6 0.1065 0.0714
-12 -11 -5 -0.0518 -0.0356
-12 -11 -4 -0.0643 -0.2320
-12 -11 -3 -0.1857 -0.1102
-12 -11 -2 0.6474 -0.5583
-12 -11 -1 -0.2425 -0.1192
-12 -10 -8 0.0899 0.1056
-12 -10 -7 -0.1181 0.0775
-12 -10 -6 0.1038 0.0182
-12 -10 -5 0.0001 -0.0821
-12 -10 -4 -0.0637 -0.2223
-12 -10 -3 -0.0210 -0.1346
-12 -10 -2 0.6982 -0.6373
-12 -10 -1 -0.3480 -0.1345
-12 -9 -8 0.0872 0.0888
-12 -9 -7 -0.0791 0.1124
-12 -9 -6 0.0098 0.0067
-12 -9 -5 0.0726 -0.1151
-12 -9 -4 0.0133 -0.1477
-12 -9 -3 0.1095 -0.1699
-12 -9 -2 0.6593 -0.6505
-12 -9 -1 -0.4102 -0.1383
-12 -8 -9 -0.1424 0.0323
-12 -8 -8 0.0739 0.0930
-12 -8 -7 0.0002 0.1370
-12 -8 -6 -0.1815 0.0465
-12 -8 -5 0.1648 -0.1405
-12 -8 -4 0.1817 -0.0511
-12 -8 -3 0.1577 -0.1712
-12 -8 -2 0.5649 -0.5874
-12 -8 -1 -0.4256 -0.1289
-12 -7 -9 -0.0976 0.0498
-12 -7 -8 0.0665 0.1306
-12 -7 -7 0.0783 0.1326
-12 -7 -6 -0.4159 0.1324
-12 -7 -5 0.2892 -0.1749
-12 -7 -4 0.4109 0.0369
-12 -7 -3 0.1229 -0.0731
-12 -7 -2 0.4478 -0.4733
-12 -7 -1 -0.4293 -0.1089
-12 -6 -9 -0.0076 0.0939
-12 -6 -8 0.0662 0.1723
-12 -6 -7 0.1133 0.1080
-12 -6 -6 -0.5950 0.2473
-12 -6 -5 0.4487 -0.2285
-12 -6 -4 0.6303 0.1223
-12 -6 -3 0.0383 0.1590
-12 -6 -2 0.3030 -0.3721
-12 -6 -1 -0.4603 -0.0790
-12 -5 -9 0.0978 0.1660
-12 -5 -8 0.0526 0.1656
-12 -5 -7 0.0965 0.1053
-12 -5 -6 -0.6323 0.3624
-12 -5 -5 0.6225 -0.2896
-12 -5 -4 0.7583 0.2333
-12 -5 -3 -0.0614 0.4831
-12 -5 -2 0.0923 -0.3600
-12 -5 -1 -0.5126 -0.0328
-12 -4 -10 -0.0810 -0.2563
-12 -4 -9 0.1817 0.2385
-12 -4 -8 -0.0037 0.0788
-12 -4 -7 0.0612 0.1710
-12 -4 -6 -0.5118 0.4441
-12 -4 -5 0.7770 -0.3256
-12 -4 -4 0.7384 0.3838
-12 -4 -3 -0.1616 0.7820
-12 -4 -2 -0.2112 -0.4806
-12 -4 -1 -0.5224 0.0354
-12 -3 -10 -0.0468 -0.2074
-12 -3 -9 0.2163 0.2736
-12 -3 -8 -0.1180 -0.0668
-12 -3 -7 0.0591 0.3109
-12 -3 -6 -0.3030 0.4724
-12 -3 -5 0.8916 -0.3022
-12 -3 -4 0.5624 0.5520
-12 -3 -3 -0.2635 0.9228
-12 -3 -2 -0.5820 -0.7157
-12 -3 -1 -0.4124 0.1140
-12 -2 -10 -0.0017 -0.1242
-12 -2 -9 0.1909 0.2516
-12 -2 -8 -0.2748 -0.2069
-12 -2 -7 0.1214 0.4704
-12 -2 -6 -0.1181 0.4595
-12 -2 -5 0.9710 -0.2091
-12 -2 -4 0.2693 0.6973
-12 -2 -3 -0.3682 0.8310
-12 -2 -2 -0.9455 -0.9964
-12 -2 -1 -0.1535 0.1661
-12 -1 -10 0.0512 -0.0341
-12 -1 -9 0.1123 0.1837
-12 -1 -8 -0.4294 -0.2777
-12 -1 -7 0.2349 0.5637
-12 -1 -6 -0.0437 0.4499
-12 -1 -5 1.0275 -0.0718
-12 -1 -4 -0.0726 0.7961
-12 -1 -3 -0.4710 0.5252
-12 -1 -2 -1.2221 -1.2481
-12 -1 -1 0.2151 0.1440
-11 -18 -1 0.1746 0.0118
-11 -17 -3 -0.0563 -0.0138
-11 -17 -2 0.0134 -0.0553
-11 -17 -1 0.1806 -0.0068
-11 -16 -4 0.0080 0.1728
-11 -16 -3 -0.1712 -0.0300
-11 -16 -2 0.0335 -0.0879
-11 -16 -1 0.1406 -0.0366
-11 -15 -5 0.0673 0.1138
-11 -15 -4 0.0373 0.1359
-11 -15 -3 -0.3143 -0.0569
-11 -15 -2 0.0924 -0.1648
-11 -15 -1 0.0868 -0.0689
-11 -14 -6 -0.0291 0.1720
-11 -14 -5 -0.0165 0.1124
-11 -14 -4 0.0473 0.0077
-11 -14 -3 -0.4225 -0.0840
-11 -14 -2 0.2145 -0.2862
-11 -14 -1 0.0443 -0.0972
-11 -13 -7 -0.0456 0.0797
-11 -13 -6 0.0114 0.1313
-11 -13 -5 -0.0751 0.0618
-11 -13 -4 0.0269 -0.1675
-11 -13 -3 -0.4355 -0.0957
-11 -13 -2 0.3932 -0.4292
-11 -13 -1 0.0082 -0.1222
-11 -12 -7 -0.0995 0.1282
-11 -12 -6 0.0534 0.0455
-11 -12 -5 -0.0711 -0.0234
-11 -12 -4 -0.0178 -0.3097
-11 -12 -3 -0.3371 -0.0868
-11 -12 -2 0.5807 -0.5634
-11 -12 -1 -0.0420 -0.1484
-11 -11 -8 0.0785 0.0895
-11 -11 -7 -0.1365 0.1681
-11 -11 -6 0.0705 -0.0366
-11 -11 -5 -0.0110 -0.1125
-11 -11 -4 -0.0563 -0.3532
-11 -11 -3 -0.1692 -0.0704
-11 -11 -2 0.7131 -0.6642
-11 -11 -1 -0.1112 -0.1741
-11 -10 -8 0.0750 0.0744
-11 -10 -7 -0.1269 0.1901
-11 -10 -6 0.0266 -0.0720
-11 -10 -5 0.0698 -0.1748
-11 -10 -4 -0.0415 -0.2898
-11 -10 -3 -0.0071 -0.0619
-11 -10 -2 0.7522 -0.7129
-11 -10 -1 -0.1775 -0.1867
-11 -9 -9 -0.2037 -0.0210
-11 -9 -8 0.0599 0.0638
-11 -9 -7 -0.0635 0.1823
-11 -9 -6 -0.1011 -0.0419
-11 -9 -5 0.1434 -0.1969
-11 -9 -4 0.0675 -0.1694
-11 -9 -3 0.0882 -0.0495
-11 -9 -2 0.7054 -0.6962
-11 -9 -1 -0.2176 -0.1718
-11 -8 -9 -0.1957 -0.0555
-11 -8 -8 0.0638 0.0829
-11 -8 -7 0.0276 0.1367
-11 -8 -6 -0.2930 0.0480
-11 -8 -5 0.2144 -0.1894
-11 -8 -4 0.2760 -0.0568
-11 -8 -3 0.1033 0.0183
-11 -8 -2 0.6028 -0.6164
-11 -8 -1 -0.2411 -0.1271
-11 -7 -9 -0.1221 -0.0715
-11 -7 -8 0.1009 0.1264
-11 -7 -7 0.1030 0.0658
-11 -7 -6 -0.4795 0.1775
-11 -7 -5 0.3100 -0.1766
-11 -7 -4 0.5382 0.0216
-11 -7 -3 0.0689 0.2017
-11 -7 -2 0.4543 -0.5093
-11 -7 -1 -0.2869 -0.0676
-11 -6 -10 -0.1571 -0.2773
-11 -6 -9 0.0033 -0.0390
-11 -6 -8 0.1502 0.1545
-11 -6 -7 0.1338 0.0119
-11 -6 -6 -0.5725 0.3197
-11 -6 -5 0.4492 -0.1762
-11 -6 -4 0.7694 0.0930
-11 -6 -3 0.0242 0.5108
-11 -6 -2 0.2311 -0.4454
-11 -6 -1 -0.3781 -0.0167
-11 -5 -10 -0.1771 -0.3245
-11 -5 -9 0.1441 0.0382
-11 -5 -8 0.1632 0.1252
-11 -5 -7 0.1290 0.0296
-11 -5 -6 -0.5218 0.4463
-11 -5 -5 0.6225 -0.1845
-11 -5 -4 0.8813 0.2062
-11 -5 -3 -0.0156 0.8663
-11 -5 -2 -0.1031 -0.4990
-11 -5 -1 -0.4761 0.0088
-11 -4 -10 -0.1719 -0.2966
-11 -4 -9 0.2562 0.1233
-11 -4 -8 0.0946 0.0345
-11 -4 -7 0.1279 0.1465
-11 -4 -6 -0.3543 0.5349
-11 -4 -5 0.7981 -0.1800
-11 -4 -4 0.8228 0.3828
-11 -4 -3 -0.0634 1.1243
-11 -4 -2 -0.5400 -0.7011
-11 -4 -1 -0.4887 0.0029
-11 -3 -10 -0.1382 -0.2071
-11 -3 -9 0.3047 0.1765
-11 -3 -8 -0.0668 -0.0733
-11 -3 -7 0.1656 0.3296
-11 -3 -6 -0.1628 0.5810
-11 -3 -5 0.9446 -0.1433
-11 -3 -4 0.6021 0.5964
-11 -3 -3 -0.1373 1.1547
-11 -3 -2 -1.0055 -1.0143
-11 -3 -1 -0.3327 -0.0394
-11 -2 -10 -0.0763 -0.0900
-11 -2 -9 0.2756 0.1838
-11 -2 -8 -0.2862 -0.1362
-11 -2 -7 0.2426 0.4922
-11 -2 -6 -0.0492 0.6038
-11 -2 -5 1.0433 -0.0759
-11 -2 -4 0.2816 0.7966
-11 -2 -3 -0.2407 0.9163
-11 -2 -2 -1.3956 -1.3549
-11 -2 -1 0.0045 -0.1313
-11 -1 -10 0.0070 0.0204
-11 -1 -9 0.1793 0.1607
-11 -1 -8 -0.4968 -0.1217
-11 -1 -7 0.3226 0.5450
-11 -1 -6 -0.0632 0.6354
-11 -1 -5 1.0814 -0.0030
-11 -1 -4 -0.0497 0.9482
-11 -1 -3 -0.3651 0.4708
-11 -1 -2 -1.6379 -1.6460
-11 -1 -1 0.4647 -0.2897
-10 -19 -1 0.1670 0.0540
-10 -18 -3 -0.0616 0.0255
-10 -18 -2 0.0090 -0.0493
-10 -18 -1 0.1921 0.0407
-10 -17 -4 0.0192 0.2106
-10 -17 -3 -0.1646 0.0180
-10 -17 -2 0.0042 -0.0642
-10 -17 -1 0.1620 0.0060
-10 -16 -5 0.0799 0.1361
-10 -16 -4 0.0705 0.2057
-10 -16 -3 -0.3122 -0.0106
-10 -16 -2 0.0191 -0.1247
-10 -16 -1 0.1126 -0.0397
-10 -15 -6 -0.0467 0.1332
-10 -15 -5 -0.0158 0.1619
-10 -15 -4 0.1099 0.0841
-10 -15 -3 -0.4453 -0.0504
-10 -15 -2 0.0875 -0.2383
-10 -15 -1 0.0910 -0.0821
-10 -14 -7 -0.0182 0.0632
-10 -14 -6 -0.0176 0.1059
-10 -14 -5 -0.1012 0.1285
-10 -14 -4 0.1184 -0.1263
-10 -14 -3 -0.4967 -0.0762
-10 -14 -2 0.2272 -0.3785
-10 -14 -1 0.1118 -0.1162
-10 -13 -7 -0.0626 0.1444
-10 -13 -6 0.0092 0.0278
-10 -13 -5 -0.1197 0.0381
-10 -13 -4 0.0880 -0.3416
-10 -13 -3 -0.4344 -0.0633
-10 -13 -2 0.4161 -0.5068
-10 -13 -1 0.1454 -0.1495
-10 -12 -8 0.0724 0.0317
-10 -12 -7 -0.1077 0.2174
-10 -12 -6 0.0188 -0.0559
-10 -12 -5 -0.0603 -0.0807
-10 -12 -4 0.0322 -0.4681
-10 -12 -3 -0.2854 -0.0087
-10 -12 -2 0.5961 -0.5992
-10 -12 -1 0.1515 -0.1885
-10 -11 -8 0.0818 0.0068
-10 -11 -7 -0.1274 0.2575
-10 -11 -6 -0.0092 -0.0980
-10 -11 -5 0.0379 -0.1854
-10 -11 -4 -0.0105 -0.4617
-10 -11 -3 -0.1193 0.0656
-10 -11 -2 0.7074 -0.6531
-10 -11 -1 0.1198 -0.2233
-10 -10 -9 -0.2323 -0.0440
-10 -10 -8 0.0713 -0.0272
-10 -10 -7 -0.1009 0.2488
-10 -10 -6 -0.0937 -0.0753
-10 -10 -5 0.1226 -0.2410
-10 -10 -4 0.0118 -0.3537
-10 -10 -3 -0.0018 0.1380
-10 -10 -2 0.7251 -0.6712
-10 -10 -1 0.0741 -0.2292
-10 -9 -9 -0.2649 -0.1175
-10 -9 -8 0.0775 -0.0408
-10 -9 -7 -0.0298 0.1876
-10 -9 -6 -0.2338 0.0057
-10 -9 -5 0.1727 -0.2367
-10 -9 -4 0.1372 -0.2224
-10 -9 -3 0.0469 0.2208
-10 -9 -2 0.6622 -0.6499
-10 -9 -1 0.0353 -0.1874
-10 -8 -9 -0.2284 -0.1959
-10 -8 -8 0.1314 -0.0168
-10 -8 -7 0.0590 0.0894
-10 -8 -6 -0.3921 0.1224
-10 -8 -5 0.2140 -0.1895
-10 -8 -4 0.3608 -0.1297
-10 -8 -3 0.0566 0.3648
-10 -8 -2 0.5353 -0.5913
-10 -8 -1 -0.0126 -0.1092
-10 -7 -10 -0.1579 -0.2269
-10 -7 -9 -0.1190 -0.2283
-10 -7 -8 0.2262 0.0297
-10 -7 -7 0.1312 -0.0056
-10 -7 -6 -0.5012 0.2520
-10 -7 -5 0.2934 -0.1306
-10 -7 -4 0.6246 -0.0736
-10 -7 -3 0.0727 0.6160
-10 -7 -2 0.3309 -0.5293
-10 -7 -1 -0.1063 -0.0371
-10 -6 -10 -0.2077 -0.2931
-10 -6 -9 0.0380 -0.1877
-10 -6 -8 0.3109 0.0608
-10 -6 -7 0.1722 -0.0412
-10 -6 -6 -0.5005 0.3780
-10 -6 -5 0.4378 -0.0842
-10 -6 -4 0.8362 0.0042
-10 -6 -3 0.1131 0.9552
-10 -6 -2 0.0111 -0.5327
-10 -6 -1 -0.2490 -0.0215
-10 -5 -10 -0.2398 -0.2913
-10 -5 -9 0.1961 -0.0918
-10 -5 -8 0.3173 0.0505
-10 -5 -7 0.1962 0.0260
-10 -5 -6 -0.3813 0.4896
-10 -5 -5 0.6313 -0.0552
-10 -5 -4 0.9099 0.1643
-10 -5 -3 0.1529 1.2748
-10 -5 -2 -0.4385 -0.6707
-10 -5 -1 -0.3726 -0.0898
-10 -4 -10 -0.2407 -0.2201
-10 -4 -9 0.3066 0.0135
-10 -4 -8 0.2015 0.0123
-10 -4 -7 0.2288 0.1909
-10 -4 -6 -0.2025 0.5808
-10 -4 -5 0.8260 -0.0336
-10 -4 -4 0.8088 0.4155
-10 -4 -3 0.1491 1.4260
-10 -4 -2 -0.9661 -0.9629
-10 -4 -1 -0.3667 -0.2362
-10 -3 -10 -0.1997 -0.1090
-10 -3 -9 0.3380 0.0910
-10 -3 -8 -0.0282 -0.0085
-10 -3 -7 0.2775 0.3870
-10 -3 -6 -0.0602 0.6521
-10 -3 -5 0.9704 -0.0116
-10 -3 -4 0.5628 0.7080
-10 -3 -3 0.0778 1.3065
-10 -3 -2 -1.4636 -1.3588
-10 -3 -1 -0.1537 -0.4379
-10 -2 -11 -0.1346 -0.3535
-10 -2 -10 -0.1173 0.0018
-10 -2 -9 0.2875 0.1351
-10 -2 -8 -0.3126 0.0252
-10 -2 -7 0.3195 0.5148
-10 -2 -6 -0.0292 0.7105
-10 -2 -5 1.0297 0.0058
-10 -2 -4 0.2539 0.9719
-10 -2 -3 -0.0521 0.9204
-10 -2 -2 -1.8273 -1.7683
-10 -2 -1 0.2605 -0.6780
-10 -1 -11 -0.1338 -0.3969
-10 -1 -10 -0.0095 0.0833
-10 -1 -9 0.1797 0.1616
-10 -1 -8 -0.5670 0.1081
-10 -1 -7 0.3192 0.5020
-10 -1 -6 -0.1186 0.7640
-10 -1 -5 0.9877 0.0038
-10 -1 -4 -0.0206 1.1630
-10 -1 -3 -0.2183 0.3642
-10 -1 -2 -2.0136 -2.1187
-10 -1 -1 0.8091 -0.9514
-9 -19 -2 0.0198 -0.0807
-9 -19 -1 0.1696 0.0711
-9 -18 -4 0.0074 0.2117
-9 -18 -3 -0.1437 0.0536
-9 -18 -2 0.0037 -0.0824
-9 -18 -1 0.1621 0.0400
-9 -17 -5 0.0780 0.1220
-9 -17 -4 0.0768 0.2456
-9 -17 -3 -0.2747 0.0312
-9 -17 -2 -0.0115 -0.1169
-9 -17 -1 0.1248 -0.0111
-9 -16 -6 -0.0289 0.0743
-9 -16 -5 -0.0218 0.1759
-9 -16 -4 0.1501 0.1570
-9 -16 -3 -0.4083 -0.0123
-9 -16 -2 0.0037 -0.2036
-9 -16 -1 0.1153 -0.0635
-9 -15 -7 0.0026 0.0130
-9 -15 -6 0.0005 0.0546
-9 -15 -5 -0.1314 0.1805
-9 -15 -4 0.2014 -0.0514
-9 -15 -3 -0.4781 -0.0506
-9 -15 -2 0.0796 -0.3208
-9 -15 -1 0.1742 -0.1042
-9 -14 -7 -0.0193 0.1009
-9 -14 -6 0.0196 -0.0051
-9 -14 -5 -0.1841 0.1206
-9 -14 -4 0.2093 -0.3101
-9 -14 -3 -0.4436 -0.0463
-9 -14 -2 0.2218 -0.4223
-9 -14 -1 0.2849 -0.1381
-9 -13 -8 0.0600 -0.0206
-9 -13 -7 -0.0479 0.1962
-9 -13 -6 0.0132 -0.0673
-9 -13 -5 -0.1481 0.0091
-9 -13 -4 0.1687 -0.5170
-9 -13 -3 -0.3198 0.0250
-9 -13 -2 0.3959 -0.4773
-9 -13 -1 0.3862 -0.1802
-9 -12 -8 0.0910 -0.0677
-9 -12 -7 -0.0737 0.2619
-9 -12 -6 -0.0276 -0.0888
-9 -12 -5 -0.0486 -0.1172
-9 -12 -4 0.1002 -0.5980
-9 -12 -3 -0.1681 0.1545
-9 -12 -2 0.5428 -0.4932
-9 -12 -1 0.4263 -0.2331
-9 -11 -9 -0.2251 -0.0283
-9 -11 -8 0.0958 -0.1339
-9 -11 -7 -0.0777 0.2722
-9 -11 -6 -0.1070 -0.0493
-9 -11 -5 0.0540 -0.2134
-9 -11 -4 0.0494 -0.5507
-9 -11 -3 -0.0536 0.3060
-9 -11 -2 0.6146 -0.4998
-9 -11 -1 0.4047 -0.2734
-9 -10 -9 -0.2913 -0.1117
-9 -10 -8 0.1045 -0.1949
-9 -10 -7 -0.0435 0.2212
-9 -10 -6 -0.2219 0.0392
-9 -10 -5 0.1135 -0.2473
-9 -10 -4 0.0705 -0.4400
-9 -10 -3 0.0013 0.4505
-9 -10 -2 0.5988 -0.5129
-9 -10 -1 0.3578 -0.2675
-9 -9 -9 -0.2953 -0.2261
-9 -9 -8 0.1570 -0.2180
-9 -9 -7 0.0280 0.1250
-9 -9 -6 -0.3523 0.1467
-9 -9 -5 0.1344 -0.2143
-9 -9 -4 0.1963 -0.3440
-9 -9 -3 0.0294 0.5998
-9 -9 -2 0.5066 -0.5214
-9 -9 -1 0.3072 -0.2066
-9 -8 -10 -0.1162 -0.1325
-9 -8 -9 -0.2217 -0.3176
-9 -8 -8 0.2664 -0.1893
-9 -8 -7 0.1161 0.0199
-9 -8 -6 -0.4562 0.2483
-9 -8 -5 0.1666 -0.1378
-9 -8 -4 0.4116 -0.2904
-9 -8 -3 0.0866 0.8000
-9 -8 -2 0.3382 -0.5136
-9 -8 -1 0.2314 -0.1308
-9 -7 -10 -0.1711 -0.1839
-9 -7 -9 -0.0834 -0.3355
-9 -7 -8 0.3961 -0.1266
-9 -7 -7 0.1961 -0.0438
-9 -7 -6 -0.4838 0.3374
-9 -7 -5 0.2634 -0.0534
-9 -7 -4 0.6492 -0.2349
-9 -7 -3 0.2001 1.0794
-9 -7 -2 0.0652 -0.5164
-9 -7 -1 0.0970 -0.1138
-9 -6 -10 -0.2261 -0.1920
-9 -6 -9 0.0794 -0.2694
-9 -6 -8 0.4730 -0.0633
-9 -6 -7 0.2575 -0.0196
-9 -6 -6 -0.4091 0.4217
-9 -6 -5 0.4379 0.0108
-9 -6 -4 0.8162 -0.0995
-9 -6 -3 0.3397 1.3945
-9 -6 -2 -0.3427 -0.5992
-9 -6 -1 -0.0779 -0.2179
-9 -5 -10 -0.2637 -0.1458
-9 -5 -9 0.2159 -0.1540
-9 -5 -8 0.4290 -0.0170
-9 -5 -7 0.3048 0.1076
-9 -5 -6 -0.2579 0.5101
-9 -5 -5 0.6499 0.0446
-9 -5 -4 0.8387 0.1606
-9 -5 -3 0.4375 1.6260
-9 -5 -2 -0.8681 -0.8307
-9 -5 -1 -0.2008 -0.4548
-9 -4 -11 -0.1545 -0.1994
-9 -4 -10 -0.2618 -0.0654
-9 -4 -9 0.2871 -0.0379
-9 -4 -8 0.2407 0.0263
-9 -4 -7 0.3416 0.3003
-9 -4 -6 -0.1042 0.6029
-9 -4 -5 0.8302 0.0505
-9 -4 -4 0.7003 0.5170
-9 -4 -3 0.4376 1.6430
-9 -4 -2 -1.4259 -1.2223
-9 -4 -1 -0.1531 -0.7850
-9 -3 -11 -0.2130 -0.3325
-9 -3 -10 -0.2068 0.0121
-9 -3 -9 0.2823 0.0523
-9 -3 -8 -0.0565 0.0953
-9 -3 -7 0.3545 0.4745
-9 -3 -6 -0.0299 0.6910
-9 -3 -5 0.9176 0.0318
-9 -3 -4 0.4520 0.8869
-9 -3 -3 0.3332 1.3848
-9 -3 -2 -1.9021 -1.7141
-9 -3 -1 0.1296 -1.1530
-9 -2 -11 -0.2284 -0.4362
-9 -2 -10 -0.1050 0.0573
-9 -2 -9 0.2203 0.1208
-9 -2 -8 -0.3837 0.1988
-9 -2 -7 0.3189 0.5393
-9 -2 -6 -0.0748 0.7607
-9 -2 -5 0.8828 -0.0117
-9 -2 -4 0.1876 1.1898
-9 -2 -3 0.1592 0.8957
-9 -2 -2 -2.2194 -2.2138
-9 -2 -1 0.6265 -1.5233
-9 -1 -11 -0.1944 -0.4724
-9 -1 -10 0.0165 0.0656
-9 -1 -9 0.1358 0.1804
-9 -1 -8 -0.6490 0.3075
-9 -1 -7 0.2229 0.4517
-9 -1 -6 -0.2136 0.8007
-9 -1 -5 0.7296 -0.0784
-9 -1 -4 0.0004 1.3894
-9 -1 -3 -0.0492 0.2839
-9 -1 -2 -2.3647 -2.6528
-9 -1 -1 1.2754 -1.8864
-8 -20 -2 0.0420 -0.1302
-8 -20 -1 0.1205 0.0577
-8 -19 -4 -0.0214 0.1847
-8 -19 -3 -0.1101 0.0721
-8 -19 -2 0.0272 -0.1332
-8 -19 -1 0.1406 0.0289
-8 -18 -5 0.0765 0.0857
-8 -18 -4 0.0505 0.2479
-8 -18 -3 -0.2131 0.0587
-8 -18 -2 0.0034 -0.1455
-8 -18 -1 0.1260 -0.0230
-8 -17 -6 0.0133 0.0206
-8 -17 -5 -0.0165 0.1528
-8 -17 -4 0.1472 0.2030
-8 -17 -3 -0.3295 0.0180
-8 -17 -2 -0.0132 -0.1968
-8 -17 -1 0.1264 -0.0794
-8 -16 -7 -0.0011 -0.0285
-8 -16 -6 0.0577 -0.0060
-8 -16 -5 -0.1378 0.1956
-8 -16 -4 0.2386 0.0293
-8 -16 -3 -0.3977 -0.0273
-8 -16 -2 0.0038 -0.2785
-8 -16 -1 0.2005 -0.1205
-8 -15 -7 -0.0040 0.0383
-8 -15 -6 0.0903 -0.0550
-8 -15 -5 -0.2249 0.1864
-8 -15 -4 0.2936 -0.2283
-8 -15 -3 -0.3743 -0.0385
-8 -15 -2 0.0756 -0.3440
-8 -15 -1 0.3591 -0.1443
-8 -14 -8 0.0424 -0.0319
-8 -14 -7 -0.0029 0.1289
-8 -14 -6 0.0854 -0.0931
-8 -14 -5 -0.2329 0.1187
-8 -14 -4 0.2916 -0.4800
-8 -14 -3 -0.2663 0.0233
-8 -14 -2 0.1966 -0.3500
-8 -14 -1 0.5455 -0.1697
-8 -13 -8 0.0906 -0.1025
-8 -13 -7 -0.0067 0.2044
-8 -13 -6 0.0317 -0.0821
-8 -13 -5 -0.1651 0.0115
-8 -13 -4 0.2343 -0.6420
-8 -13 -3 -0.1293 0.1716
-8 -13 -2 0.3285 -0.2994
-8 -13 -1 0.6767 -0.2156
-8 -12 -9 -0.1886 0.0097
-8 -12 -8 0.1147 -0.1989
-8 -12 -7 -0.0129 0.2303
-8 -12 -6 -0.0654 -0.0065
-8 -12 -5 -0.0690 -0.0974
-8 -12 -4 0.1511 -0.6839
-8 -12 -3 -0.0277 0.3800
-8 -12 -2 0.4203 -0.2417
-8 -12 -1 0.7106 -0.2754
-8 -11 -9 -0.2764 -0.0534
-8 -11 -8 0.1293 -0.3074
-8 -11 -7 -0.0043 0.1954
-8 -11 -6 -0.1901 0.1146
-8 -11 -5 0.0017 -0.1677
-8 -11 -4 0.0928 -0.6416
-8 -11 -3 0.0140 0.5998
-8 -11 -2 0.4388 -0.2284
-8 -11 -1 0.6717 -0.3145
-8 -10 -9 -0.3116 -0.1622
-8 -10 -8 0.1708 -0.3927
-8 -10 -7 0.0378 0.1148
-8 -10 -6 -0.3202 0.2400
-8 -10 -5 0.0291 -0.1755
-8 -10 -4 0.1103 -0.5830
-8 -10 -3 0.0315 0.7992
-8 -10 -2 0.3797 -0.2667
-8 -10 -1 0.6117 -0.3045
-8 -9 -10 -0.0676 -0.0468
-8 -9 -9 -0.2734 -0.2779
-8 -9 -8 0.2661 -0.4174
-8 -9 -7 0.1160 0.0228
-8 -9 -6 -0.4271 0.3346
-8 -9 -5 0.0458 -0.1247
-8 -9 -4 0.2262 -0.5492
-8 -9 -3 0.0941 0.9915
-8 -9 -2 0.2485 -0.3216
-8 -9 -1 0.5483 -0.2632
-8 -8 -10 -0.1033 -0.0561
-8 -8 -9 -0.1673 -0.3443
-8 -8 -8 0.4013 -0.3692
-8 -8 -7 0.2129 -0.0380
-8 -8 -6 -0.4767 0.3900
-8 -8 -5 0.1086 -0.0436
-8 -8 -4 0.4137 -0.5158
-8 -8 -3 0.2470 1.2170
-8 -8 -2 0.0317 -0.3659
-8 -8 -1 0.4505 -0.2633
-8 -7 -10 -0.1554 -0.0473
-8 -7 -9 -0.0264 -0.3280
-8 -7 -8 0.5170 -0.2701
-8 -7 -7 0.3046 -0.0290
-8 -7 -6 -0.4434 0.4254
-8 -7 -5 0.2513 0.0311
-8 -7 -4 0.6011 -0.4083
-8 -7 -3 0.4680 1.4883
-8 -7 -2 -0.3022 -0.4288
-8 -7 -1 0.2914 -0.3937
-8 -6 -10 -0.2118 -0.0128
-8 -6 -9 0.1018 -0.2412
-8 -6 -8 0.5385 -0.1562
-8 -6 -7 0.3744 0.0695
-8 -6 -6 -0.3318 0.4691
-8 -6 -5 0.4543 0.0728
-8 -6 -4 0.7039 -0.1612
-8 -6 -3 0.6743 1.7473
-8 -6 -2 -0.7664 -0.5895
-8 -6 -1 0.1121 -0.6997
-8 -5 -11 -0.1983 -0.0980
-8 -5 -10 -0.2454 0.0338
-8 -5 -9 0.1786 -0.1279
-8 -5 -8 0.4183 -0.0485
-8 -5 -7 0.4136 0.2419
-8 -5 -6 -0.1885 0.5373
-8 -5 -5 0.6510 0.0719
-8 -5 -4 0.6678 0.2237
-8 -5 -3 0.7764 1.8804
-8 -5 -2 -1.3177 -0.9178
-8 -5 -1 0.0250 -1.1533
-8 -4 -11 -0.2885 -0.2310
-8 -4 -10 -0.2292 0.0626
-8 -4 -9 0.1940 -0.0269
-8 -4 -8 0.1631 0.0576
-8 -4 -7 0.4114 0.4311
-8 -4 -6 -0.0856 0.6235
-8 -4 -5 0.7649 0.0310
-8 -4 -4 0.5005 0.6704
-8 -4 -3 0.7366 1.7880
-8 -4 -2 -1.8617 -1.4151
-8 -4 -1 0.1460 -1.6780
-8 -3 -11 -0.3252 -0.3658
-8 -3 -10 -0.1533 0.0493
-8 -3 -9 0.1685 0.0526
-8 -3 -8 -0.1701 0.1741
-8 -3 -7 0.3522 0.5552
-8 -3 -6 -0.0809 0.7032
-8 -3 -5 0.7479 -0.0431
-8 -3 -4 0.2703 1.0766
-8 -3 -3 0.5840 1.4493
-8 -3 -2 -2.3049 -2.0115
-8 -3 -1 0.5205 -2.2021
-8 -2 -11 -0.2891 -0.4621
-8 -2 -10 -0.0339 -0.0044
-8 -2 -9 0.1361 0.1228
-8 -2 -8 -0.4970 0.2953
-8 -2 -7 0.2295 0.5461
-8 -2 -6 -0.1813 0.7489
-8 -2 -5 0.5968 -0.1404
-8 -2 -4 0.0731 1.3759
-8 -2 -3 0.3763 0.9280
-8 -2 -2 -2.6033 -2.6149
-8 -2 -1 1.1180 -2.6940
-8 -1 -11 -0.1852 -0.4848
-8 -1 -10 0.0925 -0.0697
-8 -1 -9 0.1193 0.1898
-8 -1 -8 -0.7318 0.3905
-8 -1 -7 0.0626 0.3916
-8 -1 -6 -0.3393 0.7467
-8 -1 -5 0.3441 -0.2419
-8 -1 -4 -0.0123 1.5600
-8 -1 -3 0.1444 0.3164
-8 -1 -2 -2.7516 -3.1616
-8 -1 -1 1.8939 -3.1477
-7 -21 -2 0.0676 -0.1681
-7 -21 -1 0.0645 0.0038
-7 -20 -4 -0.0496 0.1477
-7 -20 -3 -0.0665 0.0799
-7 -20 -2 0.0609 -0.1873
-7 -20 -1 0.1050 -0.0349
-7 -19 -5 0.0785 0.0459
-7 -19 -4 0.0067 0.2224
-7 -19 -3 -0.1404 0.0736
-7 -19 -2 0.0459 -0.1913
-7 -19 -1 0.1190 -0.0919
-7 -18 -6 0.0512 -0.0051
-7 -18 -5 0.0054 0.1083
-7 -18 -4 0.1078 0.2152
-7 -18 -3 -0.2351 0.0367
-7 -18 -2 0.0264 -0.2122
-7 -18 -1 0.1334 -0.1510
-7 -17 -6 0.1163 -0.0469
-7 -17 -5 -0.1059 0.1741
-7 -17 -4 0.2234 0.0911
-7 -17 -3 -0.2945 -0.0113
-7 -17 -2 0.0132 -0.2572
-7 -17 -1 0.2065 -0.1895
-7 -16 -7 -0.0303 0.0006
-7 -16 -6 0.1797 -0.0984
-7 -16 -5 -0.2088 0.2125
-7 -16 -4 0.3158 -0.1284
-7 -16 -3 -0.2721 -0.0376
-7 -16 -2 0.0250 -0.2904
-7 -16 -1 0.3755 -0.1967
-7 -15 -8 0.0305 -0.0039
-7 -15 -7 -0.0096 0.0650
-7 -15 -6 0.2054 -0.1257
-7 -15 -5 -0.2608 0.2033
-7 -15 -4 0.3547 -0.3760
-7 -15 -3 -0.1679 -0.0024
-7 -15 -2 0.0744 -0.2593
-7 -15 -1 0.6102 -0.1880
-7 -14 -8 0.0832 -0.0862
-7 -14 -7 0.0180 0.1285
-7 -14 -6 0.1677 -0.0935
-7 -14 -5 -0.2493 0.1472
-7 -14 -4 0.3293 -0.5786
-7 -14 -3 -0.0329 0.1239
-7 -14 -2 0.1513 -0.1479
-7 -14 -1 0.8223 -0.1944
-7 -13 -9 -0.1360 0.0424
-7 -13 -8 0.1201 -0.1965
-7 -13 -7 0.0364 0.1544
-7 -13 -6 0.0654 0.0118
-7 -13 -5 -0.1979 0.0660
-7 -13 -4 0.2531 -0.6975
-7 -13 -3 0.0657 0.3387
-7 -13 -2 0.2219 -0.0035
-7 -13 -1 0.9310 -0.2333
-7 -12 -9 -0.2319 0.0168
-7 -12 -8 0.1400 -0.3323
-7 -12 -7 0.0485 0.1247
-7 -12 -6 -0.0797 0.1692
-7 -12 -5 -0.1455 -0.0068
-7 -12 -4 0.1628 -0.7451
-7 -12 -3 0.0960 0.6017
-7 -12 -2 0.2477 0.0941
-7 -12 -1 0.9242 -0.2898
-7 -11 -9 -0.2841 -0.0514
-7 -11 -8 0.1666 -0.4671
-7 -11 -7 0.0753 0.0518
-7 -11 -6 -0.2348 0.3315
-7 -11 -5 -0.1147 -0.0414
-7 -11 -4 0.1067 -0.7654
-7 -11 -3 0.0904 0.8594
-7 -11 -2 0.2085 0.0977
-7 -11 -1 0.8561 -0.3315
-7 -10 -10 -0.0403 -0.0053
-7 -10 -9 -0.2692 -0.1467
-7 -10 -8 0.2305 -0.5549
-7 -10 -7 0.1361 -0.0295
-7 -10 -6 -0.3680 0.4522
-7 -10 -5 -0.0918 -0.0266
-7 -10 -4 0.1235 -0.7904
-7 -10 -3 0.1274 1.0845
-7 -10 -2 0.1044 0.0285
-7 -10 -1 0.7844 -0.3515
-7 -9 -10 -0.0473 0.0320
-7 -9 -9 -0.1894 -0.2270
-7 -9 -8 0.3379 -0.5571
-7 -9 -7 0.2294 -0.0789
-7 -9 -6 -0.4514 0.5109
-7 -9 -5 -0.0360 0.0233
-7 -9 -4 0.2197 -0.8032
-7 -9 -3 0.2743 1.2948
-7 -9 -2 -0.0657 -0.0542
-7 -9 -1 0.7128 -0.3996
-7 -8 -10 -0.0780 0.0763
-7 -8 -9 -0.0741 -0.2516
-7 -8 -8 0.4533 -0.4703
-7 -8 -7 0.3325 -0.0655
-7 -8 -6 -0.4649 0.5220
-7 -8 -5 0.0868 0.0765
-7 -8 -4 0.3586 -0.7388
-7 -8 -3 0.5312 1.5252
-7 -8 -2 -0.3226 -0.1231
-7 -8 -1 0.6022 -0.5663
-7 -7 -10 -0.1309 0.1207
-7 -7 -9 0.0320 -0.2116
-7 -7 -8 0.5125 -0.3286
-7 -7 -7 0.4162 0.0238
-7 -7 -6 -0.4045 0.5209
-7 -7 -5 0.2715 0.1008
-7 -7 -4 0.4722 -0.5269
-7 -7 -3 0.8196 1.7760
-7 -7 -2 -0.6946 -0.2246
-7 -7 -1 0.4397 -0.9247
-7 -6 -11 -0.2365 -0.0044
-7 -6 -10 -0.1822 0.1495
-7 -6 -9 0.0920 -0.1341
-7 -6 -8 0.4590 -0.1779
-7 -6 -7 0.4596 0.1794
-7 -6 -6 -0.2944 0.5394
-7 -6 -5 0.4658 0.0784
-7 -6 -4 0.4935 -0.1501
-7 -6 -3 1.0281 1.9840
-7 -6 -2 -1.1811 -0.4504
-7 -6 -1 0.2923 -1.4780
-7 -5 -11 -0.3493 -0.0959
-7 -5 -10 -0.1973 0.1387
-7 -5 -9 0.0989 -0.0564
-7 -5 -8 0.2757 -0.0456
-7 -5 -7 0.4506 0.3654
-7 -5 -6 -0.1878 0.5872
-7 -5 -5 0.5947 0.0091
-7 -5 -4 0.3951 0.3310
-7 -5 -3 1.0834 2.0519
-7 -5 -2 -1.7302 -0.8634
-7 -5 -1 0.2833 -2.1571
-7 -4 -11 -0.4041 -0.2149
-7 -4 -10 -0.1529 0.0711
-7 -4 -9 0.0807 0.0042
-7 -4 -8 -0.0071 0.0682
-7 -4 -7 0.3809 0.5219
-7 -4 -6 -0.1446 0.6471
-7 -4 -5 0.5991 -0.0965
-7 -4 -4 0.2082 0.8086
-7 -4 -3 0.9903 1.9120
-7 -4 -2 -2.2611 -1.4485
-7 -4 -1 0.5113 -2.8706
-7 -3 -11 -0.3713 -0.3276
-7 -3 -10 -0.0502 -0.0456
-7 -3 -9 0.0809 0.0558
-7 -3 -8 -0.3272 0.1738
-7 -3 -7 0.2481 0.5826
-7 -3 -6 -0.1966 0.6880
-7 -3 -5 0.4627 -0.2232
-7 -3 -4 0.0121 1.1930
-7 -3 -3 0.8112 1.5679
-7 -3 -2 -2.7101 -2.1286
-7 -3 -1 0.9971 -3.5603
-7 -2 -11 -0.2517 -0.3991
-7 -2 -10 0.0846 -0.1728
-7 -2 -9 0.1241 0.1116
-7 -2 -8 -0.6102 0.2698
-7 -2 -7 0.0688 0.5052
-7 -2 -6 -0.3259 0.6848
-7 -2 -5 0.2133 -0.3494
-7 -2 -4 -0.1040 1.4577
-7 -2 -3 0.6022 1.0766
-7 -2 -2 -3.0474 -2.8222
-7 -2 -1 1.7105 -4.2086
-7 -1 -11 -0.0714 -0.4033
-7 -1 -10 0.2104 -0.2603
-7 -1 -9 0.1918 0.1669
-7 -1 -8 -0.7846 0.3373
-7 -1 -7 -0.1164 0.3011
-7 -1 -6 -0.4756 0.6349
-7 -1 -5 -0.0975 -0.4441
-7 -1 -4 -0.0827 1.6273
-7 -1 -3 0.3647 0.4951
-7 -1 -2 -3.2348 -3.4774
-7 -1 -1 2.6398 -4.7938
-6 -22 -1 0.0218 -0.0618
-6 -21 -3 -0.0167 0.0862
-6 -21 -2 0.0874 -0.2143
-6 -21 -1 0.0665 -0.1265
-6 -20 -4 -0.0331 0.1817
-6 -20 -3 -0.0647 0.0856
-6 -20 -2 0.0877 -0.2252
-6 -20 -1 0.1043 -0.2004
-6 -19 -5 0.0274 0.0608
-6 -19 -4 0.0560 0.1985
-6 -19 -3 -0.1429 0.0506
-6 -19 -2 0.0855 -0.2294
-6 -19 -1 0.1378 -0.2683
-6 -18 -6 0.1389 -0.0499
-6 -18 -5 -0.0523 0.1327
-6 -18 -4 0.1776 0.1210
-6 -18 -3 -0.2009 0.0004
-6 -18 -2 0.0761 -0.2464
-6 -18 -1 0.2068 -0.3079
-6 -17 -7 -0.0803 0.0012
-6 -17 -6 0.2310 -0.1077
-6 -17 -5 -0.1402 0.2017
-6 -17 -4 0.2897 -0.0444
-6 -17 -3 -0.1865 -0.0373
-6 -17 -2 0.0622 -0.2589
-6 -17 -1 0.3587 -0.3025
-6 -16 -7 -0.0667 0.0343
-6 -16 -6 0.3030 -0.1368
-6 -16 -5 -0.2099 0.2414
-6 -16 -4 0.3555 -0.2508
-6 -16 -3 -0.0876 -0.0310
-6 -16 -2 0.0564 -0.2169
-6 -16 -1 0.5963 -0.2577
-6 -15 -8 0.0785 -0.0461
-6 -15 -7 -0.0250 0.0750
-6 -15 -6 0.3151 -0.1039
-6 -15 -5 -0.2496 0.2410
-6 -15 -4 0.3585 -0.4437
-6 -15 -3 0.0538 0.0500
-6 -15 -2 0.0685 -0.0828
-6 -15 -1 0.8535 -0.2051
-6 -14 -8 0.1184 -0.1488
-6 -14 -7 0.0217 0.0913
-6 -14 -6 0.2467 0.0042
-6 -14 -5 -0.2645 0.2093
-6 -14 -4 0.3052 -0.5942
-6 -14 -3 0.1679 0.2219
-6 -14 -2 0.0904 0.1219
-6 -14 -1 1.0335 -0.1822
-6 -13 -9 -0.1721 0.0629
-6 -13 -8 0.1383 -0.2796
-6 -13 -7 0.0598 0.0588
-6 -13 -6 0.1074 0.1709
-6 -13 -5 -0.2672 0.1691
-6 -13 -4 0.2212 -0.7098
-6 -13 -3 0.2091 0.4697
-6 -13 -2 0.0959 0.3172
-6 -13 -1 1.0812 -0.2043
-6 -12 -9 -0.2274 0.0476
-6 -12 -8 0.1480 -0.4265
-6 -12 -7 0.0981 -0.0185
-6 -12 -6 -0.0684 0.3549
-6 -12 -5 -0.2626 0.1454
-6 -12 -4 0.1415 -0.8174
-6 -12 -3 0.1945 0.7485
-6 -12 -2 0.0586 0.4211
-6 -12 -1 1.0223 -0.2583
-6 -11 -10 -0.0382 -0.0081
-6 -11 -9 -0.2225 0.0026
-6 -11 -8 0.1740 -0.5516
-6 -11 -7 0.1564 -0.1071
-6 -11 -6 -0.2396 0.5096
-6 -11 -5 -0.2396 0.1516
-6 -11 -4 0.0995 -0.9301
-6 -11 -3 0.1990 1.0101
-6 -11 -2 -0.0316 0.4133
-6 -11 -1 0.9301 -0.3291
-6 -10 -10 -0.0245 0.0565
-6 -10 -9 -0.1567 -0.0537
-6 -10 -8 0.2358 -0.6055
-6 -10 -7 0.2431 -0.1628
-6 -10 -6 -0.3719 0.6051
-6 -10 -5 -0.1749 0.1810
-6 -10 -4 0.1129 -1.0224
-6 -10 -3 0.3060 1.2380
-6 -10 -2 -0.1723 0.3449
-6 -10 -1 0.8524 -0.4381
-6 -9 -10 -0.0321 0.1345
-6 -9 -9 -0.0570 -0.0915
-6 -9 -8 0.3224 -0.5604
-6 -9 -7 0.3425 -0.1533
-6 -9 -6 -0.4435 0.6401
-6 -9 -5 -0.0511 0.2074
-6 -9 -4 0.1716 -1.0300
-6 -9 -3 0.5448 1.4551
-6 -9 -2 -0.3702 0.2812
-6 -9 -1 0.7746 -0.6535
-6 -8 -10 -0.0707 0.2022
-6 -8 -9 0.0329 -0.0927
-6 -8 -8 0.3906 -0.4321
-6 -8 -7 0.4236 -0.0695
-6 -8 -6 -0.4459 0.6372
-6 -8 -5 0.1237 0.1995
-6 -8 -4 0.2361 -0.8829
-6 -8 -3 0.8616 1.6906
-6 -8 -2 -0.6514 0.2293
-6 -8 -1 0.6587 -1.0539
-6 -7 -11 -0.2515 0.0425
-6 -7 -10 -0.1235 0.2344
-6 -7 -9 0.0752 -0.0649
-6 -7 -8 0.3878 -0.2714
-6 -7 -7 0.4596 0.0757
-6 -7 -6 -0.3889 0.6269
-6 -7 -5 0.3079 0.1370
-6 -7 -4 0.2522 -0.5534
-6 -7 -3 1.1458 1.9342
-6 -7 -2 -1.0430 0.1201
-6 -7 -1 0.5167 -1.6717
-6 -6 -11 -0.3765 0.0126
-6 -6 -10 -0.1551 0.2085
-6 -6 -9 0.0621 -0.0319
-6 -6 -8 0.2828 -0.1303
-6 -6 -7 0.4388 0.2533
-6 -6 -6 -0.3060 0.6293
-6 -6 -5 0.4381 0.0207
-6 -6 -4 0.1800 -0.0861
-6 -6 -3 1.2987 2.1231
-6 -6 -2 -1.5414 -0.1379
-6 -6 -1 0.4380 -2.4675
-6 -5 -11 -0.4431 -0.0535
-6 -5 -10 -0.1343 0.1129
-6 -5 -9 0.0259 -0.0094
-6 -5 -8 0.0819 -0.0316
-6 -5 -7 0.3611 0.4212
-6 -5 -6 -0.2475 0.6448
-6 -5 -5 0.4576 -0.1329
-6 -5 -4 0.0207 0.4168
-6 -5 -3 1.2922 2.1771
-6 -5 -2 -2.1019 -0.5870
-6 -5 -1 0.5374 -3.3589
-6 -4 -11 -0.4149 -0.1335
-6 -4 -10 -0.0520 -0.0403
-6 -4 -9 0.0227 0.0078
-6 -4 -8 -0.1784 0.0350
-6 -4 -7 0.2306 0.5281
-6 -4 -6 -0.2572 0.6563
-6 -4 -5 0.3421 -0.3012
-6 -4 -4 -0.1744 0.8524
-6 -4 -3 1.1735 2.0509
-6 -4 -2 -2.6632 -1.1962
-6 -4 -1 0.8802 -4.2771
-6 -3 -11 -0.2913 -0.2012
-6 -3 -10 0.0761 -0.2093
-6 -3 -9 0.0934 0.0353
-6 -3 -8 -0.4465 0.0924
-6 -3 -7 0.0598 0.5258
-6 -3 -6 -0.3444 0.6414
-6 -3 -5 0.1085 -0.4604
-6 -3 -4 -0.3226 1.1745
-6 -3 -3 1.0110 1.7531
-6 -3 -2 -3.1755 -1.8999
-6 -3 -1 1.4647 -5.1919
-6 -2 -11 -0.1023 -0.2346
-6 -2 -10 0.2192 -0.3366
-6 -2 -9 0.2253 0.0764
-6 -2 -8 -0.6651 0.1514
-6 -2 -7 -0.1224 0.3929
-6 -2 -6 -0.4751 0.5888
-6 -2 -5 -0.1972 -0.5813
-6 -2 -4 -0.3483 1.4035
-6 -2 -3 0.8276 1.3159
-6 -2 -2 -3.5872 -2.6487
-6 -2 -1 2.2824 -6.0756
-6 -1 -11 0.1098 -0.2187
-6 -1 -10 0.3394 -0.3799
-6 -1 -9 0.3453 0.1138
-6 -1 -8 -0.7752 0.2007
-6 -1 -7 -0.2716 0.1551
-6 -1 -6 -0.5923 0.5085
-6 -1 -5 -0.5214 -0.6289
-6 -1 -4 -0.2186 1.5789
-6 -1 -3 0.5814 0.7577
-6 -1 -2 -3.7907 -3.4099
-6 -1 -1 3.3763 -6.8357
-5 -22 -3 0.0326 0.0920
-5 -22 -2 0.0938 -0.1994
-5 -22 -1 0.0337 -0.2039
-5 -21 -4 -0.0576 0.1298
-5 -21 -3 0.0104 0.1008
-5 -21 -2 0.1057 -0.2248
-5 -21 -1 0.0798 -0.3064
-5 -20 -5 0.0259 0.0215
-5 -20 -4 0.0118 0.1583
-5 -20 -3 -0.0557 0.0685
-5 -20 -2 0.1239 -0.2280
-5 -20 -1 0.1312 -0.3927
-5 -19 -6 0.1174 -0.0226
-5 -19 -5 -0.0142 0.0904
-5 -19 -4 0.1285 0.1166
-5 -19 -3 -0.1244 0.0154
-5 -19 -2 0.1373 -0.2304
-5 -19 -1 0.2021 -0.4426
-5 -18 -7 -0.1206 0.0200
-5 -18 -6 0.2153 -0.0788
-5 -18 -5 -0.0621 0.1741
-5 -18 -4 0.2475 0.0014
-5 -18 -3 -0.1380 -0.0310
-5 -18 -2 0.1325 -0.2343
-5 -18 -1 0.3299 -0.4373
-5 -17 -7 -0.1379 0.0285
-5 -17 -6 0.3203 -0.1092
-5 -17 -5 -0.1117 0.2433
-5 -17 -4 0.3253 -0.1528
-5 -17 -3 -0.0650 -0.0466
-5 -17 -2 0.1082 -0.2055
-5 -17 -1 0.5385 -0.3727
-5 -16 -8 0.0787 -0.0189
-5 -16 -7 -0.1131 0.0479
-5 -16 -6 0.3924 -0.0854
-5 -16 -5 -0.1671 0.2805
-5 -16 -4 0.3411 -0.3041
-5 -16 -3 0.0716 -0.0100
-5 -16 -2 0.0767 -0.0958
-5 -16 -1 0.7975 -0.2697
-5 -15 -8 0.1184 -0.1005
-5 -15 -7 -0.0606 0.0578
-5 -15 -6 0.3925 0.0019
-5 -15 -5 -0.2333 0.2894
-5 -15 -4 0.3021 -0.4370
-5 -15 -3 0.2080 0.0975
-5 -15 -2 0.0496 0.1087
-5 -15 -1 1.0237 -0.1703
-5 -14 -9 -0.1092 0.0752
-5 -14 -8 0.1356 -0.2010
-5 -14 -7 0.0019 0.0303
-5 -14 -6 0.3045 0.1404
-5 -14 -5 -0.3034 0.2890
-5 -14 -4 0.2330 -0.5692
-5 -14 -3 0.2851 0.2820
-5 -14 -2 0.0214 0.3585
-5 -14 -1 1.1353 -0.1153
-5 -13 -9 -0.1551 0.1010
-5 -13 -8 0.1283 -0.3188
-5 -13 -7 0.0692 -0.0454
-5 -13 -6 0.1451 0.3030
-5 -13 -5 -0.3550 0.3010
-5 -13 -4 0.1618 -0.7284
-5 -13 -3 0.2946 0.5246
-5 -13 -2 -0.0277 0.5668
-5 -13 -1 1.1140 -0.1243
-5 -12 -10 -0.0482 -0.0286
-5 -12 -9 -0.1501 0.1085
-5 -12 -8 0.1168 -0.4332
-5 -12 -7 0.1490 -0.1472
-5 -12 -6 -0.0457 0.4596
-5 -12 -5 -0.3587 0.3353
-5 -12 -4 0.1083 -0.9188
-5 -12 -3 0.2899 0.7852
-5 -12 -2 -0.1140 0.6732
-5 -12 -1 1.0143 -0.1982
-5 -11 -10 -0.0292 0.0345
-5 -11 -9 -0.0904 0.0955
-5 -11 -8 0.1284 -0.5042
-5 -11 -7 0.2453 -0.2304
-5 -11 -6 -0.2245 0.5871
-5 -11 -5 -0.2931 0.3821
-5 -11 -4 0.0810 -1.1024
-5 -11 -3 0.3531 1.0290
-5 -11 -2 -0.2393 0.6888
-5 -11 -1 0.9088 -0.3449
-5 -10 -10 -0.0244 0.1262
-5 -10 -9 0.0014 0.0719
-5 -10 -8 0.1743 -0.4944
-5 -10 -7 0.3437 -0.2523
-5 -10 -6 -0.3590 0.6744
-5 -10 -5 -0.1579 0.4128
-5 -10 -4 0.0743 -1.2060
-5 -10 -3 0.5371 1.2525
-5 -10 -2 -0.4010 0.6765
-5 -10 -1 0.8242 -0.6029
-5 -9 -10 -0.0518 0.2136
-5 -9 -9 0.0849 0.0500
-5 -9 -8 0.2348 -0.3996
-5 -9 -7 0.4138 -0.1953
-5 -9 -6 -0.4318 0.7218
-5 -9 -5 0.0219 0.3920
-5 -9 -4 0.0684 -1.1544
-5 -9 -3 0.8231 1.4815
-5 -9 -2 -0.6134 0.6836
-5 -9 -1 0.7346 -1.0318
-5 -8 -11 -0.2235 0.0367
-5 -8 -10 -0.1019 0.2613
-5 -8 -9 0.1213 0.0335
-5 -8 -8 0.2690 -0.2574
-5 -8 -7 0.4288 -0.0699
-5 -8 -6 -0.4415 0.7366
-5 -8 -5 0.2011 0.2957
-5 -8 -4 0.0323 -0.9110
-5 -8 -3 1.1254 1.7360
-5 -8 -2 -0.9115 0.6891
-5 -8 -1 0.6176 -1.6745
-5 -7 -11 -0.3488 0.0568
-5 -7 -10 -0.1408 0.2436
-5 -7 -9 0.0968 0.0159
-5 -7 -8 0.2390 -0.1257
-5 -7 -7 0.3816 0.0947
-5 -7 -6 -0.4050 0.7286
-5 -7 -5 0.3261 0.1254
-5 -7 -4 -0.0641 -0.5061
-5 -7 -3 1.3422 1.9939
-5 -7 -2 -1.3275 0.6159
-5 -7 -1 0.5132 -2.5236
-5 -6 -11 -0.4207 0.0501
-5 -6 -10 -0.1333 0.1527
-5 -6 -9 0.0377 -0.0070
-5 -6 -8 0.1311 -0.0466
-5 -6 -7 0.2838 0.2622
-5 -6 -6 -0.3582 0.7063
-5 -6 -5 0.3516 -0.0932
-5 -6 -4 -0.2303 -0.0297
-5 -6 -3 1.4190 2.1915
-5 -6 -2 -1.8608 0.3926
-5 -6 -1 0.5149 -3.5290
-5 -5 -11 -0.3977 0.0290
-5 -5 -10 -0.0659 0.0028
-5 -5 -9 0.0038 -0.0268
-5 -5 -8 -0.0417 -0.0223
-5 -5 -7 0.1520 0.3928
-5 -5 -6 -0.3446 0.6736
-5 -5 -5 0.2553 -0.3245
-5 -5 -4 -0.4388 0.4128
-5 -5 -3 1.3755 2.2616
-5 -5 -2 -2.4726 0.0017
-5 -5 -1 0.7049 -4.6379
-5 -4 -11 -0.2785 0.0094
-5 -4 -10 0.0489 -0.1672
-5 -4 -9 0.0549 -0.0277
-5 -4 -8 -0.2511 -0.0225
-5 -4 -7 -0.0013 0.4449
-5 -4 -6 -0.3911 0.6279
-5 -4 -5 0.0458 -0.5359
-5 -4 -4 -0.6250 0.7583
-5 -4 -3 1.2752 2.1714
-5 -4 -2 -3.1057 -0.5316
-5 -4 -1 1.1070 -5.8233
-5 -3 -11 -0.0998 0.0007
-5 -3 -10 0.1863 -0.3039
-5 -3 -9 0.2034 -0.0030
-5 -3 -8 -0.4608 -0.0116
-5 -3 -7 -0.1611 0.3849
-5 -3 -6 -0.4879 0.5641
-5 -3 -5 -0.2427 -0.6992
-5 -3 -4 -0.7101 1.0138
-5 -3 -3 1.1587 1.9230
-5 -3 -2 -3.6943 -1.1875
-5 -3 -1 1.7192 -7.0557
-5 -2 -12 0.0715 0.1823
-5 -2 -11 0.0898 0.0081
-5 -2 -10 0.3222 -0.3626
-5 -2 -9 0.3876 0.0332
-5 -2 -8 -0.6254 0.0238
-5 -2 -7 -0.2996 0.2066
-5 -2 -6 -0.5906 0.4828
-5 -2 -5 -0.5633 -0.7835
-5 -2 -4 -0.6363 1.2278
-5 -2 -3 0.9996 1.5225
-5 -2 -2 -4.1351 -1.9693
-5 -2 -1 2.5931 -8.2302
-5 -1 -12 0.1022 0.3064
-5 -1 -11 0.2564 0.0383
-5 -1 -10 0.4297 -0.3359
-5 -1 -9 0.4936 0.0552
-5 -1 -8 -0.6905 0.0668
-5 -1 -7 -0.3788 -0.0527
-5 -1 -6 -0.6506 0.3959
-5 -1 -5 -0.8707 -0.7560
-5 -1 -4 -0.3955 1.4236
-5 -1 -3 0.7255 0.9649
-5 -1 -2 -4.2464 -2.8550
-5 -1 -1 3.8508 -9.1151
-4 -23 -2 0.0780 -0.1510
-4 -23 -1 0.0100 -0.2325
-4 -22 -4 -0.0687 0.0659
-4 -22 -3 0.0785 0.1127
-4 -22 -2 0.0942 -0.1881
-4 -22 -1 0.0438 -0.3656
-4 -21 -5 -0.0058 -0.0054
-4 -21 -4 -0.0206 0.0971
-4 -21 -3 0.0297 0.0910
-4 -21 -2 0.1222 -0.2001
-4 -21 -1 0.1003 -0.4769
-4 -20 -6 0.0742 0.0091
-4 -20 -5 -0.0175 0.0579
-4 -20 -4 0.0872 0.0808
-4 -20 -3 -0.0517 0.0379
-4 -20 -2 0.1549 -0.2009
-4 -20 -1 0.1773 -0.5454
-4 -19 -6 0.1492 -0.0369
-4 -19 -5 -0.0227 0.1491
-4 -19 -4 0.2104 0.0038
-4 -19 -3 -0.1090 -0.0165
-4 -19 -2 0.1733 -0.2043
-4 -19 -1 0.2900 -0.5549
-4 -18 -7 -0.1826 0.0212
-4 -18 -6 0.2522 -0.0605
-4 -18 -5 -0.0277 0.2351
-4 -18 -4 0.2965 -0.1085
-4 -18 -3 -0.0911 -0.0470
-4 -18 -2 0.1613 -0.1985
-4 -18 -1 0.4626 -0.4958
-4 -17 -8 0.0737 -0.0183
-4 -17 -7 -0.1968 0.0218
-4 -17 -6 0.3598 -0.0395
-4 -17 -5 -0.0558 0.2903
-4 -17 -4 0.3160 -0.2177
-4 -17 -3 0.0095 -0.0402
-4 -17 -2 0.1208 -0.1422
-4 -17 -1 0.6937 -0.3745
-4 -16 -8 0.1194 -0.0786
-4 -16 -7 -0.1692 0.0312
-4 -16 -6 0.4306 0.0258
-4 -16 -5 -0.1279 0.3147
-4 -16 -4 0.2752 -0.3109
-4 -16 -3 0.1498 0.0131
-4 -16 -2 0.0672 0.0036
-4 -16 -1 0.9324 -0.2210
-4 -15 -9 -0.0532 0.0674
-4 -15 -8 0.1400 -0.1440
-4 -15 -7 -0.1064 0.0254
-4 -15 -6 0.4250 0.1191
-4 -15 -5 -0.2386 0.3311
-4 -15 -4 0.2061 -0.4138
-4 -15 -3 0.2686 0.1222
-4 -15 -2 0.0117 0.2348
-4 -15 -1 1.0988 -0.0833
-4 -14 -9 -0.0792 0.1108
-4 -14 -8 0.1223 -0.2117
-4 -14 -7 -0.0155 -0.0222
-4 -14 -6 0.3292 0.2236
-4 -14 -5 -0.3478 0.3680
-4 -14 -4 0.1420 -0.5670
-4 -14 -3 0.3316 0.2894
-4 -14 -2 -0.0513 0.4946
-4 -14 -1 1.1390 -0.0088
-4 -13 -9 -0.0667 0.1499
-4 -13 -8 0.0790 -0.2752
-4 -13 -7 0.0992 -0.1142
-4 -13 -6 0.1627 0.3329
-4 -13 -5 -0.4003 0.4393
-4 -13 -4 0.0991 -0.7848
-4 -13 -3 0.3574 0.4992
-4 -13 -2 -0.1368 0.7110
-4 -13 -1 1.0662 -0.0289
-4 -12 -10 -0.0465 0.0027
-4 -12 -9 -0.0107 0.1737
-4 -12 -8 0.0434 -0.3148
-4 -12 -7 0.2276 -0.2195
-4 -12 -6 -0.0333 0.4492
-4 -12 -5 -0.3577 0.5326
-4 -12 -4 0.0717 -1.0298
-4 -12 -3 0.4052 0.7236
-4 -12 -2 -0.2517 0.8515
-4 -12 -1 0.9444 -0.1620
-4 -11 -10 -0.0396 0.0844
-4 -11 -9 0.0718 0.1753
-4 -11 -8 0.0462 -0.3044
-4 -11 -7 0.3451 -0.2901
-4 -11 -6 -0.2157 0.5718
-4 -11 -5 -0.2214 0.6101
-4 -11 -4 0.0413 -1.2228
-4 -11 -3 0.5322 0.9443
-4 -11 -2 -0.3922 0.9428
-4 -11 -1 0.8290 -0.4288
-4 -10 -10 -0.0624 0.1750
-4 -10 -9 0.1485 0.1535
-4 -10 -8 0.0927 -0.2327
-4 -10 -7 0.4157 -0.2891
-4 -10 -6 -0.3539 0.6884
-4 -10 -5 -0.0318 0.6232
-4 -10 -4 -0.0131 -1.2789
-4 -10 -3 0.7498 1.1693
-4 -10 -2 -0.5609 1.0362
-4 -10 -1 0.7264 -0.8611
-4 -9 -11 -0.1492 0.0025
-4 -9 -10 -0.1134 0.2348
-4 -9 -9 0.1854 0.1106
-4 -9 -8 0.1576 -0.1197
-4 -9 -7 0.4110 -0.2100
-4 -9 -6 -0.4333 0.7761
-4 -9 -5 0.1519 0.5342
-4 -9 -4 -0.1091 -1.1493
-4 -9 -3 1.0104 1.4211
-4 -9 -2 -0.7861 1.1506
-4 -9 -1 0.6126 -1.4896
-4 -8 -11 -0.2582 0.0389
-4 -8 -10 -0.1602 0.2357
-4 -8 -9 0.1639 0.0514
-4 -8 -8 0.2003 -0.0113
-4 -8 -7 0.3286 -0.0741
-4 -8 -6 -0.4567 0.8134
-4 -8 -5 0.2751 0.3362
-4 -8 -4 -0.2585 -0.8475
-4 -8 -3 1.2335 1.7028
-4 -8 -2 -1.1158 1.2504
-4 -8 -1 0.4895 -2.3237
-4 -7 -11 -0.3270 0.0662
-4 -7 -10 -0.1628 0.1718
-4 -7 -9 0.0963 -0.0140
-4 -7 -8 0.1892 0.0478
-4 -7 -7 0.1942 0.0828
-4 -7 -6 -0.4449 0.7939
-4 -7 -5 0.3026 0.0586
-4 -7 -4 -0.4629 -0.4458
-4 -7 -3 1.3563 1.9758
-4 -7 -2 -1.5843 1.2749
-4 -7 -1 0.4111 -3.3492
-4 -6 -11 -0.3099 0.0941
-4 -6 -10 -0.1041 0.0588
-4 -6 -9 0.0296 -0.0677
-4 -6 -8 0.1137 0.0429
-4 -6 -7 0.0424 0.2229
-4 -6 -6 -0.4330 0.7303
-4 -6 -5 0.2218 -0.2481
-4 -6 -4 -0.7037 -0.0423
-4 -6 -3 1.3724 2.1740
-4 -6 -2 -2.1828 1.1832
-4 -6 -1 0.4469 -4.5492
-4 -5 -11 -0.2020 0.1345
-4 -5 -10 0.0003 -0.0707
-4 -5 -9 0.0281 -0.0898
-4 -5 -8 -0.0175 -0.0029
-4 -5 -7 -0.1045 0.3086
-4 -5 -6 -0.4539 0.6448
-4 -5 -5 0.0403 -0.5337
-4 -5 -4 -0.9343 0.2898
-4 -5 -3 1.3264 2.2424
-4 -5 -2 -2.8591 0.9618
-4 -5 -1 0.6283 -5.9224
-4 -4 -11 -0.0445 0.1851
-4 -4 -10 0.1204 -0.1763
-4 -4 -9 0.1326 -0.0726
-4 -4 -8 -0.1855 -0.0468
-4 -4 -7 -0.2404 0.3048
-4 -4 -6 -0.5159 0.5550
-4 -4 -5 -0.2191 -0.7618
-4 -4 -4 -1.0851 0.5390
-4 -4 -3 1.2666 2.1601
-4 -4 -2 -3.5363 0.5886
-4 -4 -1 0.9548 -7.4541
-4 -3 -12 0.0726 0.1851
-4 -3 -11 0.1039 0.2321
-4 -3 -10 0.2374 -0.2233
-4 -3 -9 0.3196 -0.0304
-4 -3 -8 -0.3611 -0.0567
-4 -3 -7 -0.3585 0.1901
-4 -3 -6 -0.5917 0.4670
-4 -3 -5 -0.5224 -0.9047
-4 -3 -4 -1.0873 0.7490
-4 -3 -3 1.1901 1.9269
-4 -3 -2 -4.1156 0.0070
-4 -3 -1 1.4723 -9.0406
-4 -2 -12 0.1037 0.3721
-4 -2 -11 0.2070 0.2674
-4 -2 -10 0.3465 -0.2034
-4 -2 -9 0.4935 0.0070
-4 -2 -8 -0.4991 -0.0312
-4 -2 -7 -0.4354 -0.0251
-4 -2 -6 -0.6339 0.3806
-4 -2 -5 -0.8300 -0.9324
-4 -2 -4 -0.9043 0.9651
-4 -2 -3 1.0335 1.5365
-4 -2 -2 -4.4477 -0.8345
-4 -2 -1 2.3394 -10.4184
-4 -1 -12 0.1086 0.5237
-4 -1 -11 0.2699 0.2971
-4 -1 -10 0.4346 -0.1466
-4 -1 -9 0.5333 0.0168
-4 -1 -8 -0.5443 0.0002
-4 -1 -7 -0.4368 -0.2898
-4 -1 -6 -0.6105 0.2994
-4 -1 -5 -1.1021 -0.8163
-4 -1 -4 -0.5538 1.1717
-4 -1 -3 0.7260 0.9823
-4 -1 -2 -4.3166 -1.8856
-4 -1 -1 3.7695 -11.1822
-3 -23 -3 0.1263 0.1079
-3 -23 -2 0.0650 -0.1324
-3 -23 -1 0.0007 -0.3552
-3 -22 -4 -0.0468 0.0216
-3 -22 -3 0.1077 0.1074
-3 -22 -2 0.0907 -0.1548
-3 -22 -1 0.0412 -0.4886
-3 -21 -5 -0.0547 0.0362
-3 -21 -4 0.0483 0.0222
-3 -21 -3 0.0290 0.0639
-3 -21 -2 0.1253 -0.1631
-3 -21 -1 0.1159 -0.5782
-3 -20 -6 0.0754 -0.0160
-3 -20 -5 -0.0376 0.1312
-3 -20 -4 0.1755 -0.0264
-3 -20 -3 -0.0670 0.0040
-3 -20 -2 0.1559 -0.1710
-3 -20 -1 0.2230 -0.6104
-3 -19 -7 -0.1852 0.0004
-3 -19 -6 0.1422 -0.0320
-3 -19 -5 -0.0024 0.2321
-3 -19 -4 0.2760 -0.1127
-3 -19 -3 -0.1192 -0.0407
-3 -19 -2 0.1629 -0.1837
-3 -19 -1 0.3712 -0.5768
-3 -18 -7 -0.2367 -0.0210
-3 -18 -6 0.2418 -0.0054
-3 -18 -5 0.0195 0.3013
-3 -18 -4 0.3058 -0.2005
-3 -18 -3 -0.0882 -0.0530
-3 -18 -2 0.1364 -0.1796
-3 -18 -1 0.5677 -0.4739
-3 -17 -8 0.1110 -0.0751
-3 -17 -7 -0.2508 -0.0174
-3 -17 -6 0.3491 0.0541
-3 -17 -5 -0.0116 0.3270
-3 -17 -4 0.2605 -0.2670
-3 -17 -3 0.0180 -0.0310
-3 -17 -2 0.0835 -0.1162
-3 -17 -1 0.7925 -0.3124
-3 -16 -8 0.1484 -0.1180
-3 -16 -7 -0.2155 0.0041
-3 -16 -6 0.4191 0.1177
-3 -16 -5 -0.1095 0.3325
-3 -16 -4 0.1746 -0.3300
-3 -16 -3 0.1544 0.0242
-3 -16 -2 0.0196 0.0382
-3 -16 -1 0.9895 -0.1272
-3 -15 -9 -0.0130 0.0980
-3 -15 -8 0.1354 -0.1439
-3 -15 -7 -0.1252 0.0101
-3 -15 -6 0.4114 0.1644
-3 -15 -5 -0.2402 0.3592
-3 -15 -4 0.0947 -0.4367
-3 -15 -3 0.2740 0.1164
-3 -15 -2 -0.0490 0.2744
-3 -15 -1 1.0952 0.0270
-3 -14 -9 0.0127 0.1408
-3 -14 -8 0.0741 -0.1471
-3 -14 -7 0.0156 -0.0312
-3 -14 -6 0.3137 0.2019
-3 -14 -5 -0.3354 0.4381
-3 -14 -4 0.0492 -0.6207
-3 -14 -3 0.3602 0.2482
-3 -14 -2 -0.1296 0.5445
-3 -14 -1 1.0835 0.0923
-3 -13 -10 -0.0701 -0.0108
-3 -13 -9 0.0665 0.1772
-3 -13 -8 -0.0011 -0.1246
-3 -13 -7 0.1859 -0.1204
-3 -13 -6 0.1476 0.2613
-3 -13 -5 -0.3339 0.5673
-3 -13 -4 0.0323 -0.8651
-3 -13 -3 0.4342 0.4123
-3 -13 -2 -0.2314 0.7971
-3 -13 -1 0.9840 0.0250
-3 -12 -10 -0.0635 0.0477
-3 -12 -9 0.1340 0.1957
-3 -12 -8 -0.0417 -0.0735
-3 -12 -7 0.3453 -0.2220
-3 -12 -6 -0.0454 0.3710
-3 -12 -5 -0.2204 0.7073
-3 -12 -4 0.0119 -1.1014
-3 -12 -3 0.5343 0.5971
-3 -12 -2 -0.3539 1.0158
-3 -12 -1 0.8516 -0.2005
-3 -11 -10 -0.0808 0.1240
-3 -11 -9 0.1929 0.1844
-3 -11 -8 -0.0159 0.0056
-3 -11 -7 0.4438 -0.2861
-3 -11 -6 -0.2238 0.5290
-3 -11 -5 -0.0347 0.7948
-3 -11 -4 -0.0494 -1.2426
-3 -11 -3 0.6831 0.8008
-3 -11 -2 -0.4943 1.2222
-3 -11 -1 0.7186 -0.5982
-3 -10 -10 -0.1317 0.1825
-3 -10 -9 0.2218 0.1366
-3 -10 -8 0.0717 0.0993
-3 -10 -7 0.4432 -0.2783
-3 -10 -6 -0.3597 0.6966
-3 -10 -5 0.1530 0.7689
-3 -10 -4 -0.1750 -1.2277
-3 -10 -3 0.8675 1.0358
-3 -10 -2 -0.6699 1.4441
-3 -10 -1 0.5796 -1.1768
-3 -9 -11 -0.1235 -0.0106
-3 -9 -10 -0.1886 0.1964
-3 -9 -9 0.2070 0.0563
-3 -9 -8 0.1834 0.1801
-3 -9 -7 0.3395 -0.1966
-3 -9 -6 -0.4425 0.8176
-3 -9 -5 0.2793 0.5998
-3 -9 -4 -0.3685 -1.0502
-3 -9 -3 1.0421 1.3101
-3 -9 -2 -0.9271 1.6832
-3 -9 -1 0.4228 -1.9421
-3 -8 -11 -0.1760 0.0113
-3 -8 -10 -0.2055 0.1631
-3 -8 -9 0.1489 -0.0386
-3 -8 -8 0.2702 0.2178
-3 -8 -7 0.1670 -0.0666
-3 -8 -6 -0.4794 0.8513
-3 -8 -5 0.3112 0.3045
-3 -8 -4 -0.6176 -0.7589
-3 -8 -3 1.1575 1.6005
-3 -8 -2 -1.3177 1.9139
-3 -8 -1 0.2660 -2.9010
-3 -7 -11 -0.1626 0.0516
-3 -7 -10 -0.1557 0.1011
-3 -7 -9 0.0699 -0.1196
-3 -7 -8 0.2959 0.1987
-3 -7 -7 -0.0212 0.0725
-3 -7 -6 -0.4930 0.7958
-3 -7 -5 0.2452 -0.0610
-3 -7 -4 -0.8975 -0.4343
-3 -7 -3 1.1929 1.8497
-3 -7 -2 -1.8574 2.1060
-3 -7 -1 0.1500 -4.0735
-3 -6 -11 -0.0714 0.1282
-3 -6 -10 -0.0554 0.0371
-3 -6 -9 0.0160 -0.1585
-3 -6 -8 0.2478 0.1360
-3 -6 -7 -0.1856 0.1796
-3 -6 -6 -0.5123 0.6847
-3 -6 -5 0.0940 -0.4279
-3 -6 -4 -1.1691 -0.1493
-3 -6 -3 1.1697 1.9953
-3 -6 -2 -2.5032 2.2326
-3 -6 -1 0.0956 -5.4960
-3 -5 -11 0.0593 0.2375
-3 -5 -10 0.0521 -0.0053
-3 -5 -9 0.0382 -0.1433
-3 -5 -8 0.1331 0.0637
-3 -5 -7 -0.3166 0.2166
-3 -5 -6 -0.5541 0.5620
-3 -5 -5 -0.1255 -0.7404
-3 -5 -4 -1.3769 0.0674
-3 -5 -3 1.1307 2.0051
-3 -5 -2 -3.1694 2.2424
-3 -5 -1 0.0911 -7.1865
-3 -4 -12 0.0700 0.1309
-3 -4 -11 0.1636 0.3487
-3 -4 -10 0.1360 -0.0121
-3 -4 -9 0.1561 -0.0881
-3 -4 -8 -0.0270 0.0151
-3 -4 -7 -0.4229 0.1556
-3 -4 -6 -0.6054 0.4553
-3 -4 -5 -0.3937 -0.9638
-3 -4 -4 -1.4557 0.2424
-3 -4 -3 1.0958 1.8823
-3 -4 -2 -3.7564 2.0295
-3 -4 -1 0.1594 -9.0634
-3 -3 -12 0.0985 0.3627
-3 -3 -11 0.1958 0.4272
-3 -3 -10 0.2018 0.0158
-3 -3 -9 0.3259 -0.0272
-3 -3 -8 -0.1976 0.0024
-3 -3 -7 -0.5029 -0.0080
-3 -3 -6 -0.6259 0.3664
-3 -3 -5 -0.6834 -1.0712
-3 -3 -4 -1.3536 0.4277
-3 -3 -3 1.0323 1.6380
-3 -3 -2 -4.1545 1.4619
-3 -3 -1 0.4565 -10.8603
-3 -2 -12 0.1004 0.5617
-3 -2 -11 0.1660 0.4625
-3 -2 -10 0.2712 0.0564
-3 -2 -9 0.4481 0.0070
-3 -2 -8 -0.3288 0.0106
-3 -2 -7 -0.5280 -0.2422
-3 -2 -6 -0.5759 0.2842
-3 -2 -5 -0.9571 -1.0324
-3 -2 -4 -1.0599 0.6435
-3 -2 -3 0.8707 1.2682
-3 -2 -2 -4.2181 0.4856
-3 -2 -1 1.2821 -12.1180
-3 -1 -12 0.0735 0.6798
-3 -1 -11 0.1332 0.4708
-3 -1 -10 0.3399 0.0690
-3 -1 -9 0.4248 0.0052
-3 -1 -8 -0.3685 0.0080
-3 -1 -7 -0.4585 -0.4814
-3 -1 -6 -0.4527 0.2042
-3 -1 -5 -1.1722 -0.8229
-3 -1 -4 -0.6199 0.8348
-3 -1 -3 0.5680 0.7741
-3 -1 -2 -3.7646 -0.7581
-3 -1 -1 2.9209 -12.3089
-2 -24 -2 0.0352 -0.0821
-2 -24 -1 -0.0374 -0.2825
-2 -23 -4 -0.0677 -0.0511
-2 -23 -3 0.1593 0.1053
-2 -23 -2 0.0560 -0.1106
-2 -23 -1 -0.0322 -0.4258
-2 -22 -5 -0.0925 0.0221
-2 -22 -4 0.0059 -0.0437
-2 -22 -3 0.1086 0.0844
-2 -22 -2 0.0786 -0.1303
-2 -22 -1 0.0203 -0.5313
-2 -21 -6 0.0265 -0.0301
-2 -21 -5 -0.0803 0.1114
-2 -21 -4 0.1298 -0.0693
-2 -21 -3 0.0024 0.0268
-2 -21 -2 0.1001 -0.1467
-2 -21 -1 0.1178 -0.5849
-2 -20 -7 -0.1578 -0.0181
-2 -20 -6 0.0445 -0.0530
-2 -20 -5 -0.0319 0.2254
-2 -20 -4 0.2481 -0.1371
-2 -20 -3 -0.1054 -0.0340
-2 -20 -2 0.1101 -0.1696
-2 -20 -1 0.2534 -0.5824
-2 -19 -7 -0.2259 -0.0655
-2 -19 -6 0.1009 -0.0281
-2 -19 -5 0.0299 0.3170
-2 -19 -4 0.3028 -0.2226
-2 -19 -3 -0.1555 -0.0678
-2 -19 -2 0.0965 -0.1959
-2 -19 -1 0.4246 -0.5191
-2 -18 -8 0.0841 -0.0624
-2 -18 -7 -0.2742 -0.0829
-2 -18 -6 0.1959 0.0358
-2 -18 -5 0.0600 0.3545
-2 -18 -4 0.2687 -0.2924
-2 -18 -3 -0.1183 -0.0657
-2 -18 -2 0.0572 -0.1980
-2 -18 -1 0.6246 -0.3916
-2 -17 -8 0.1485 -0.0981
-2 -17 -7 -0.2782 -0.0511
-2 -17 -6 0.2994 0.0992
-2 -17 -5 0.0230 0.3467
-2 -17 -4 0.1681 -0.3412
-2 -17 -3 -0.0066 -0.0363
-2 -17 -2 0.0012 -0.1333
-2 -17 -1 0.8246 -0.2120
-2 -16 -9 0.0295 0.0785
-2 -16 -8 0.1598 -0.1079
-2 -16 -7 -0.2142 0.0073
-2 -16 -6 0.3641 0.1249
-2 -16 -5 -0.0732 0.3387
-2 -16 -4 0.0540 -0.4022
-2 -16 -3 0.1406 0.0104
-2 -16 -2 -0.0617 0.0280
-2 -16 -1 0.9753 -0.0200
-2 -15 -9 0.0692 0.1056
-2 -15 -8 0.1021 -0.0735
-2 -15 -7 -0.0738 0.0428
-2 -15 -6 0.3518 0.1137
-2 -15 -5 -0.1725 0.3824
-2 -15 -4 -0.0248 -0.5188
-2 -15 -3 0.2861 0.0743
-2 -15 -2 -0.1314 0.2804
-2 -15 -1 1.0337 0.1209
-2 -14 -10 -0.1023 -0.0019
-2 -14 -9 0.1237 0.1290
-2 -14 -8 0.0027 0.0058
-2 -14 -7 0.1241 0.0167
-2 -14 -6 0.2553 0.1093
-2 -14 -5 -0.2047 0.5017
-2 -14 -4 -0.0550 -0.7030
-2 -14 -3 0.4134 0.1610
-2 -14 -2 -0.2149 0.5881
-2 -14 -1 0.9930 0.1444
-2 -13 -10 -0.0938 0.0358
-2 -13 -9 0.1748 0.1446
-2 -13 -8 -0.0796 0.1145
-2 -13 -7 0.3304 -0.0688
-2 -13 -6 0.0995 0.1687
-2 -13 -5 -0.1323 0.6744
-2 -13 -4 -0.0649 -0.9158
-2 -13 -3 0.5266 0.2763
-2 -13 -2 -0.3155 0.9125
-2 -13 -1 0.8831 0.0045
-2 -12 -10 -0.0959 0.0902
-2 -12 -9 0.2055 0.1413
-2 -12 -8 -0.0873 0.2287
-2 -12 -7 0.4804 -0.1711
-2 -12 -6 -0.0758 0.3186
-2 -12 -5 0.0233 0.8365
-2 -12 -4 -0.1053 -1.0868
-2 -12 -3 0.6369 0.4265
-2 -12 -2 -0.4310 1.2367
-2 -12 -1 0.7398 -0.3156
-2 -11 -10 -0.1341 0.1341
-2 -11 -9 0.2098 0.1049
-2 -11 -8 0.0025 0.3248
-2 -11 -7 0.5200 -0.2356
-2 -11 -6 -0.2351 0.5298
-2 -11 -5 0.1971 0.9077
-2 -11 -4 -0.2187 -1.1535
-2 -11 -3 0.7475 0.6211
-2 -11 -2 -0.5711 1.5665
-2 -11 -1 0.5743 -0.8116
-2 -10 -11 0.0138 -0.0590
-2 -10 -10 -0.1945 0.1464
-2 -10 -9 0.1898 0.0299
-2 -10 -8 0.1647 0.3849
-2 -10 -7 0.4328 -0.2273
-2 -10 -6 -0.3581 0.7297
-2 -10 -5 0.3210 0.8263
-2 -10 -4 -0.4190 -1.0924
-2 -10 -3 0.8463 0.8644
-2 -10 -2 -0.7729 1.9133
-2 -10 -1 0.3774 -1.4757
-2 -9 -11 -0.0066 -0.0726
-2 -9 -10 -0.2290 0.1305
-2 -9 -9 0.1473 -0.0708
-2 -9 -8 0.3402 0.4000
-2 -9 -7 0.2498 -0.1463
-2 -9 -6 -0.4410 0.8438
-2 -9 -5 0.3579 0.5781
-2 -9 -4 -0.6889 -0.9258
-2 -9 -3 0.9104 1.1361
-2 -9 -2 -1.0901 2.2823
-2 -9 -1 0.1460 -2.3165
-2 -8 -11 0.0102 -0.0601
-2 -8 -10 -0.1953 0.1107
-2 -8 -9 0.0828 -0.1658
-2 -8 -8 0.4661 0.3723
-2 -8 -7 0.0324 -0.0230
-2 -8 -6 -0.4940 0.8382
-2 -8 -5 0.3075 0.2035
-2 -8 -4 -0.9925 -0.7080
-2 -8 -3 0.9216 1.3823
-2 -8 -2 -1.5507 2.6724
-2 -8 -1 -0.1074 -3.3734
-2 -7 -11 0.0826 0.0101
-2 -7 -10 -0.0985 0.1130
-2 -7 -9 0.0076 -0.2189
-2 -7 -8 0.5027 0.3158
-2 -7 -7 -0.1632 0.0975
-2 -7 -6 -0.5361 0.7350
-2 -7 -5 0.1882 -0.2218
-2 -7 -4 -1.2865 -0.4985
-2 -7 -3 0.8827 1.5362
-2 -7 -2 -2.1187 3.0720
-2 -7 -1 -0.3812 -4.7139
-2 -6 -11 0.1837 0.1471
-2 -6 -10 0.0094 0.1461
-2 -6 -9 -0.0463 -0.2095
-2 -6 -8 0.4436 0.2516
-2 -6 -7 -0.3142 0.1686
-2 -6 -6 -0.5823 0.5912
-2 -6 -5 0.0163 -0.6206
-2 -6 -4 -1.5232 -0.3342
-2 -6 -3 0.8210 1.5586
-2 -6 -2 -2.6977 3.4298
-2 -6 -1 -0.7057 -6.3924
-2 -5 -12 0.0682 0.0601
-2 -5 -11 0.2499 0.3165
-2 -5 -10 0.0734 0.1985
-2 -5 -9 -0.0376 -0.1462
-2 -5 -8 0.3084 0.1982
-2 -5 -7 -0.4317 0.1545
-2 -5 -6 -0.6274 0.4592
-2 -5 -5 -0.1996 -0.9388
-2 -5 -4 -1.6505 -0.2102
-2 -5 -3 0.7686 1.4608
-2 -5 -2 -3.1768 3.6193
-2 -5 -1 -1.0969 -8.3652
-2 -4 -12 0.0954 0.3071
-2 -4 -11 0.2261 0.4575
-2 -4 -10 0.0849 0.2491
-2 -4 -9 0.0494 -0.0637
-2 -4 -8 0.1324 0.1624
-2 -4 -7 -0.5311 0.0415
-2 -4 -6 -0.6389 0.3581
-2 -4 -5 -0.4473 -1.1435
-2 -4 -4 -1.6188 -0.0853
-2 -4 -3 0.7313 1.2845
-2 -4 -2 -3.4739 3.4497
-2 -4 -1 -1.4433 -10.3942
-2 -3 -12 0.0964 0.5414
-2 -3 -11 0.1139 0.5265
-2 -3 -10 0.0858 0.2757
-2 -3 -9 0.1754 -0.0019
-2 -3 -8 -0.0405 0.1360
-2 -3 -7 -0.5991 -0.1503
-2 -3 -6 -0.5743 0.2749
-2 -3 -5 -0.6991 -1.2062
-2 -3 -4 -1.4023 0.0826
-2 -3 -3 0.6736 1.0579
-2 -3 -2 -3.5303 2.7627
-2 -3 -1 -1.4298 -12.0132
-2 -2 -12 0.0632 0.6884
-2 -2 -11 -0.0173 0.5269
-2 -2 -10 0.1204 0.2586
-2 -2 -9 0.2577 0.0188
-2 -2 -8 -0.1633 0.1022
-2 -2 -7 -0.5897 -0.3668
-2 -2 -6 -0.4170 0.1897
-2 -2 -5 -0.9113 -1.0943
-2 -2 -4 -1.0210 0.2868
-2 -2 -3 0.5418 0.7762
-2 -2 -2 -3.2725 1.5781
-2 -2 -1 -0.6201 -12.6254
-2 -1 -12 0.0089 0.7310
-2 -1 -11 -0.0711 0.4939
-2 -1 -10 0.1801 0.1827
-2 -1 -9 0.2274 0.0075
-2 -1 -8 -0.1992 0.0478
-2 -1 -7 -0.4560 -0.5375
-2 -1 -6 -0.2038 0.1009
-2 -1 -5 -1.0385 -0.7895
-2 -1 -4 -0.5473 0.4509
-2 -1 -3 0.3190 0.4356
-2 -1 -2 -2.6020 0.1814
-2 -1 -1 1.2830 -11.7312
-1 -25 -1 -0.0568 -0.1779
-1 -24 -3 0.1649 0.0820
-1 -24 -2 0.0372 -0.0827
-1 -24 -1 -0.0920 -0.3136
-1 -23 -4 -0.0320 -0.0965
-1 -23 -3 0.1593 0.0927
-1 -23 -2 0.0497 -0.1122
-1 -23 -1 -0.0815 -0.4249
-1 -22 -5 -0.1080 0.0796
-1 -22 -4 0.0727 -0.1050
-1 -22 -3 0.0798 0.0508
-1 -22 -2 0.0515 -0.1402
-1 -22 -1 -0.0119 -0.4928
-1 -21 -6 -0.0137 -0.1127
-1 -21 -5 -0.0745 0.1921
-1 -21 -4 0.1986 -0.1517
-1 -21 -3 -0.0438 -0.0225
-1 -21 -2 0.0447 -0.1701
-1 -21 -1 0.1084 -0.5144
-1 -20 -7 -0.1827 -0.0754
-1 -20 -6 -0.0083 -0.1143
-1 -20 -5 -0.0036 0.3090
-1 -20 -4 0.2845 -0.2356
-1 -20 -3 -0.1525 -0.0869
-1 -20 -2 0.0269 -0.2055
-1 -20 -1 0.2635 -0.4897
-1 -19 -8 0.0413 -0.0258
-1 -19 -7 -0.2412 -0.1231
-1 -19 -6 0.0400 -0.0599
-1 -19 -5 0.0731 0.3808
-1 -19 -4 0.2833 -0.3266
-1 -19 -3 -0.1920 -0.1132
-1 -19 -2 -0.0053 -0.2365
-1 -19 -1 0.4402 -0.4126
-1 -18 -8 0.1296 -0.0584
-1 -18 -7 -0.2737 -0.1094
-1 -18 -6 0.1252 0.0152
-1 -18 -5 0.1129 0.3884
-1 -18 -4 0.1909 -0.3960
-1 -18 -3 -0.1397 -0.1011
-1 -18 -2 -0.0504 -0.2323
-1 -18 -1 0.6229 -0.2779
-1 -17 -9 0.0409 0.0545
-1 -17 -8 0.1776 -0.0733
-1 -17 -7 -0.2467 -0.0307
-1 -17 -6 0.2141 0.0607
-1 -17 -5 0.0957 0.3591
-1 -17 -4 0.0484 -0.4454
-1 -17 -3 -0.0095 -0.0713
-1 -17 -2 -0.1027 -0.1507
-1 -17 -1 0.7841 -0.1002
-1 -16 -9 0.0859 0.0603
-1 -16 -8 0.1480 -0.0371
-1 -16 -7 -0.1347 0.0682
-1 -16 -6 0.2634 0.0548
-1 -16 -5 0.0444 0.3512
-1 -16 -4 -0.0835 -0.5053
-1 -16 -3 0.1627 -0.0429
-1 -16 -2 -0.1592 0.0377
-1 -16 -1 0.8885 0.0741
-1 -15 -9 0.1417 0.0557
-1 -15 -8 0.0490 0.0644
-1 -15 -7 0.0578 0.1242
-1 -15 -6 0.2452 0.0278
-1 -15 -5 0.0133 0.4158
-1 -15 -4 -0.1630 -0.6044
-1 -15 -3 0.3379 -0.0187
-1 -15 -2 -0.2230 0.3323
-1 -15 -1 0.9119 0.1762
-1 -14 -10 -0.1307 0.0450
-1 -14 -9 0.1816 0.0494
-1 -14 -8 -0.0639 0.2133
-1 -14 -7 0.2880 0.0997
-1 -14 -6 0.1609 0.0441
-1 -14 -5 0.0486 0.5646
-1 -14 -4 -0.1933 -0.7403
-1 -14 -3 0.4872 0.0157
-1 -14 -2 -0.2985 0.7043
-1 -14 -1 0.8565 0.1413
-1 -13 -10 -0.1086 0.0817
-1 -13 -9 0.1850 0.0428
-1 -13 -8 -0.1165 0.3674
-1 -13 -7 0.4873 0.0077
-1 -13 -6 0.0356 0.1558
-1 -13 -5 0.1538 0.7564
-1 -13 -4 -0.2191 -0.8769
-1 -13 -3 0.5957 0.0829
-1 -13 -2 -0.3870 1.1166
-1 -13 -1 0.7414 -0.0665
-1 -12 -10 -0.1152 0.1055
-1 -12 -9 0.1544 0.0238
-1 -12 -8 -0.0566 0.4828
-1 -12 -7 0.5895 -0.0989
-1 -12 -6 -0.1000 0.3611
-1 -12 -5 0.2862 0.9117
-1 -12 -4 -0.2981 -0.9684
-1 -12 -3 0.6616 0.2048
-1 -12 -2 -0.4957 1.5439
-1 -12 -1 0.5789 -0.4495
-1 -11 -10 -0.1611 0.1026
-1 -11 -9 0.1116 -0.0234
-1 -11 -8 0.1159 0.5360
-1 -11 -7 0.5613 -0.1607
-1 -11 -6 -0.2243 0.5981
-1 -11 -5 0.3874 0.9444
-1 -11 -4 -0.4658 -0.9870
-1 -11 -3 0.6904 0.3904
-1 -11 -2 -0.6529 1.9797
-1 -11 -1 0.3626 -0.9943
-1 -10 -11 0.1332 -0.1468
-1 -10 -10 -0.2080 0.0834
-1 -10 -9 0.0752 -0.1008
-1 -10 -8 0.3477 0.5315
-1 -10 -7 0.4172 -0.1447
-1 -10 -6 -0.3291 0.7795
-1 -10 -5 0.4197 0.8006
-1 -10 -4 -0.7175 -0.9337
-1 -10 -3 0.6860 0.6205
-1 -10 -2 -0.9058 2.4336
-1 -10 -1 0.0797 -1.7010
-1 -9 -11 0.1624 -0.1849
-1 -9 -10 -0.1996 0.0813
-1 -9 -9 0.0406 -0.1871
-1 -9 -8 0.5579 0.4938
-1 -9 -7 0.2100 -0.0574
-1 -9 -6 -0.4164 0.8420
-1 -9 -5 0.3810 0.4833
-1 -9 -4 -1.0137 -0.8334
-1 -9 -3 0.6460 0.8390
-1 -9 -2 -1.2852 2.9250
-1 -9 -1 -0.2766 -2.6081
-1 -8 -11 0.2185 -0.1588
-1 -8 -10 -0.1162 0.1284
-1 -8 -9 -0.0138 -0.2458
-1 -8 -8 0.6774 0.4505
-1 -8 -7 -0.0002 0.0627
-1 -8 -6 -0.4939 0.7806
-1 -8 -5 0.2916 0.0519
-1 -8 -4 -1.3009 -0.7210
-1 -8 -3 0.5662 0.9707
-1 -8 -2 -1.7585 3.4681
-1 -8 -1 -0.7200 -3.7926
-1 -7 -11 0.2891 -0.0369
-1 -7 -10 -0.0014 0.2269
-1 -7 -9 -0.0971 -0.2476
-1 -7 -8 0.6766 0.4175
-1 -7 -7 -0.1782 0.1629
-1 -7 -6 -0.5680 0.6431
-1 -7 -5 0.1684 -0.4072
-1 -7 -4 -1.5286 -0.6274
-1 -7 -3 0.4551 0.9640
-1 -7 -2 -2.2177 4.0372
-1 -7 -1 -1.2962 -5.3308
-1 -6 -11 0.3245 0.1613
-1 -6 -10 0.0690 0.3433
-1 -6 -9 -0.1817 -0.1906
-1 -6 -8 0.5706 0.3944
-1 -6 -7 -0.3260 0.1958
-1 -6 -6 -0.6325 0.4942
-1 -6 -5 0.0148 -0.8162
-1 -6 -4 -1.6557 -0.5631
-1 -6 -3 0.3408 0.8305
-1 -6 -2 -2.5287 4.5220
-1 -6 -1 -2.0603 -7.2156
-1 -5 -12 0.0952 0.2373
-1 -5 -11 0.2684 0.3631
-1 -5 -10 0.0531 0.4285
-1 -5 -9 -0.2157 -0.1025
-1 -5 -8 0.4021 0.3684
-1 -5 -7 -0.4629 0.1366
-1 -5 -6 -0.6602 0.3745
-1 -5 -5 -0.1703 -1.1241
-1 -5 -4 -1.6485 -0.5072
-1 -5 -3 0.2590 0.6407
-1 -5 -2 -2.6096 4.7174
-1 -5 -1 -2.9761 -9.2563
-1 -4 -12 0.1020 0.4874
-1 -4 -11 0.1080 0.4877
-1 -4 -10 -0.0178 0.4477
-1 -4 -9 -0.1671 -0.0237
-1 -4 -8 0.2200 0.3246
-1 -4 -7 -0.5894 -0.0051
-1 -4 -6 -0.6089 0.2838
-1 -4 -5 -0.3728 -1.2984
-1 -4 -4 -1.4859 -0.4165
-1 -4 -3 0.2236 0.4725
-1 -4 -2 -2.4698 4.3957
-1 -4 -1 -3.7904 -11.0239
-1 -3 -12 0.0704 0.6670
-1 -3 -11 -0.0973 0.5023
-1 -3 -10 -0.0662 0.3950
-1 -3 -9 -0.0608 0.0178
-1 -3 -8 0.0653 0.2545
-1 -3 -7 -0.6654 -0.1841
-1 -3 -6 -0.4501 0.1975
-1 -3 -5 -0.5559 -1.3061
-1 -3 -4 -1.1750 -0.2597
-1 -3 -3 0.2106 0.3534
-1 -3 -2 -2.1705 3.4549
-1 -3 -1 -4.0211 -11.9143
-1 -2 -12 0.0083 0.7287
-1 -2 -11 -0.2382 0.4386
-1 -2 -10 -0.0421 0.2875
-1 -2 -9 0.0327 0.0213
-1 -2 -8 -0.0340 0.1625
-1 -2 -7 -0.6262 -0.3350
-1 -2 -6 -0.2028 0.0994
-1 -2 -5 -0.6715 -1.1143
-1 -2 -4 -0.7661 -0.0582
-1 -2 -3 0.1748 0.2519
-1 -2 -2 -1.7461 2.0572
-1 -2 -1 -3.1482 -11.3504
-1 -1 -12 -0.0590 0.6987
-1 -1 -11 -0.2229 0.3540
-1 -1 -10 0.0267 0.1522
-1 -1 -9 0.0544 0.0073
-1 -1 -8 -0.0658 0.0660
-1 -1 -7 -0.4297 -0.4023
-1 -1 -6 0.0563 0.0023
-1 -1 -5 -0.6849 -0.7170
-1 -1 -4 -0.3495 0.1050
-1 -1 -3 0.0954 0.1315
-1 -1 -2 -1.1713 0.6398
-1 -1 -1 -0.9445 -9.0557
0 -25 -2 0.0327 -0.0738
0 -25 -1 -0.1141 -0.1894
0 -24 -4 -0.0473 -0.1192
0 -24 -3 0.1575 0.0887
0 -24 -2 0.0496 -0.1079
0 -24 -1 -0.1508 -0.2956
0 -23 -5 -0.0981 0.0367
0 -23 -4 0.0232 -0.1212
0 -23 -3 0.1270 0.0758
0 -23 -2 0.0415 -0.1464
0 -23 -1 -0.1286 -0.3704
0 -22 -6 -0.0394 -0.1663
0 -22 -5 -0.0891 0.1205
0 -22 -4 0.1358 -0.1434
0 -22 -3 0.0309 0.0040
0 -22 -2 0.0150 -0.1854
0 -22 -1 -0.0405 -0.4056
0 -21 -7 -0.1292 -0.0312
0 -21 -6 -0.0680 -0.2177
0 -21 -5 -0.0365 0.2440
0 -21 -4 0.2412 -0.2101
0 -21 -3 -0.0912 -0.0914
0 -21 -2 -0.0201 -0.2224
0 -21 -1 0.0952 -0.4042
0 -20 -7 -0.1742 -0.0958
0 -20 -6 -0.0703 -0.2043
0 -20 -5 0.0525 0.3579
0 -20 -4 0.2821 -0.3120
0 -20 -3 -0.1814 -0.1616
0 -20 -2 -0.0594 -0.2546
0 -20 -1 0.2523 -0.3662
0 -19 -8 0.0902 0.0004
0 -19 -7 -0.2112 -0.1143
0 -19 -6 -0.0366 -0.1377
0 -19 -5 0.1490 0.4163
0 -19 -4 0.2252 -0.4139
0 -19 -3 -0.1940 -0.1814
0 -19 -2 -0.1025 -0.2689
0 -19 -1 0.4096 -0.2839
0 -18 -8 0.1705 -0.0236
0 -18 -7 -0.2107 -0.0561
0 -18 -6 0.0233 -0.0632
0 -18 -5 0.2197 0.4112
0 -18 -4 0.0829 -0.4861
0 -18 -3 -0.1141 -0.1636
0 -18 -2 -0.1488 -0.2357
0 -18 -1 0.5512 -0.1529
0 -17 -9 0.0608 0.0119
0 -17 -8 0.1844 -0.0099
0 -17 -7 -0.1400 0.0591
0 -17 -6 0.0820 -0.0215
0 -17 -5 0.2529 0.3805
0 -17 -4 -0.0927 -0.5269
0 -17 -3 0.0406 -0.1439
0 -17 -2 -0.1964 -0.1161
0 -17 -1 0.6592 0.0080
0 -16 -9 0.1107 -0.0223
0 -16 -8 0.1151 0.0735
0 -16 -7 0.0134 0.1703
0 -16 -6 0.1113 -0.0124
0 -16 -5 0.2670 0.3844
0 -16 -4 -0.2405 -0.5584
0 -16 -3 0.2307 -0.1496
0 -16 -2 -0.2457 0.1182
0 -16 -1 0.7161 0.1497
0 -15 -10 -0.1627 0.0595
0 -15 -9 0.1450 -0.0603
0 -15 -8 -0.0022 0.2227
0 -15 -7 0.2251 0.2153
0 -15 -6 0.0987 0.0077
0 -15 -5 0.2939 0.4674
0 -15 -4 -0.3286 -0.6018
0 -15 -3 0.4092 -0.1797
0 -15 -2 -0.2996 0.4685
0 -15 -1 0.7126 0.2066
0 -14 -10 -0.1177 0.0887
0 -14 -9 0.1329 -0.0831
0 -14 -8 -0.0952 0.3938
0 -14 -7 0.4390 0.1710
0 -14 -6 0.0505 0.0934
0 -14 -5 0.3502 0.6284
0 -14 -4 -0.3736 -0.6598
0 -14 -3 0.5356 -0.2048
0 -14 -2 -0.3616 0.9081
0 -14 -1 0.6495 0.1242
0 -13 -10 -0.0804 0.0971
0 -13 -9 0.0731 -0.0896
0 -13 -8 -0.0918 0.5271
0 -13 -7 0.5915 0.0665
0 -13 -6 -0.0179 0.2659
0 -13 -5 0.4219 0.8147
0 -13 -4 -0.4284 -0.7189
0 -13 -3 0.5891 -0.1846
0 -13 -2 -0.4395 1.3979
0 -13 -1 0.5266 -0.1220
0 -12 -10 -0.0906 0.0737
0 -12 -9 -0.0009 -0.0986
0 -12 -8 0.0398 0.5837
0 -12 -7 0.6395 -0.0372
0 -12 -6 -0.0954 0.4918
0 -12 -5 0.4752 0.9402
0 -12 -4 -0.5471 -0.7642
0 -12 -3 0.5733 -0.0905
0 -12 -2 -0.5560 1.9054
0 -12 -1 0.3306 -0.5314
0 -11 -10 -0.1355 0.0341
0 -11 -9 -0.0475 -0.1295
0 -11 -8 0.2712 0.5680
0 -11 -7 0.5778 -0.0834
0 -11 -6 -0.1794 0.6976
0 -11 -5 0.4834 0.9212
0 -11 -4 -0.7493 -0.7895
0 -11 -3 0.5082 0.0710
0 -11 -2 -0.7501 2.4195
0 -11 -1 0.0390 -1.1034
0 -10 -11 0.2561 -0.2773
0 -10 -10 -0.1567 0.0208
0 -10 -9 -0.0561 -0.1813
0 -10 -8 0.5248 0.5200
0 -10 -7 0.4359 -0.0485
0 -10 -6 -0.2725 0.8124
0 -10 -5 0.4448 0.7153
0 -10 -4 -1.0070 -0.7966
0 -10 -3 0.4112 0.2477
0 -10 -2 -1.0511 2.9534
0 -10 -1 -0.3682 -1.8660
0 -9 -11 0.3002 -0.3125
0 -9 -10 -0.1050 0.0778
0 -9 -9 -0.0615 -0.2287
0 -9 -8 0.7109 0.4860
0 -9 -7 0.2582 0.0504
0 -9 -6 -0.3755 0.8064
0 -9 -5 0.3770 0.3421
0 -9 -4 -1.2610 -0.7924
0 -9 -3 0.2849 0.3558
0 -9 -2 -1.4305 3.5322
0 -9 -1 -0.9116 -2.8844
0 -8 -11 0.3416 -0.2416
0 -8 -10 0.0058 0.2134
0 -8 -9 -0.1143 -0.2393
0 -8 -8 0.7711 0.4880
0 -8 -7 0.0783 0.1663
0 -8 -6 -0.4846 0.7036
0 -8 -5 0.2960 -0.1259
0 -8 -4 -1.4502 -0.7883
0 -8 -3 0.1252 0.3246
0 -8 -2 -1.7747 4.1588
0 -8 -1 -1.6375 -4.2324
0 -7 -11 0.3512 -0.0539
0 -7 -10 0.0989 0.3831
0 -7 -9 -0.2293 -0.1993
0 -7 -8 0.7025 0.5127
0 -7 -7 -0.0958 0.2442
0 -7 -6 -0.5869 0.5603
0 -7 -5 0.2028 -0.5974
0 -7 -4 -1.5330 -0.7951
0 -7 -3 -0.0557 0.1499
0 -7 -2 -1.9226 4.7637
0 -7 -1 -2.6226 -5.9212
0 -6 -12 0.0874 0.1690
0 -6 -11 0.2830 0.1889
0 -6 -10 0.0973 0.5114
0 -6 -9 -0.3591 -0.1244
0 -6 -8 0.5500 0.5242
0 -6 -7 -0.2750 0.2450
0 -6 -6 -0.6552 0.4279
0 -6 -5 0.0882 -0.9972
0 -6 -4 -1.4917 -0.8097
0 -6 -3 -0.2150 -0.0881
0 -6 -2 -1.7640 5.1730
0 -6 -1 -3.9055 -7.8065
0 -5 -12 0.1093 0.4098
0 -5 -11 0.1133 0.3815
0 -5 -10 -0.0061 0.5380
0 -5 -9 -0.4233 -0.0488
0 -5 -8 0.3754 0.4894
0 -5 -7 -0.4627 0.1637
0 -5 -6 -0.6491 0.3245
0 -5 -5 -0.0464 -1.2778
0 -5 -4 -1.3259 -0.8019
0 -5 -3 -0.2974 -0.2672
0 -5 -2 -1.3286 5.1450
0 -5 -1 -5.3507 -9.5232
0 -4 -12 0.0914 0.6180
0 -4 -11 -0.1210 0.4431
0 -4 -10 -0.1352 0.4545
0 -4 -9 -0.3731 -0.0009
0 -4 -8 0.2253 0.3982
0 -4 -7 -0.6279 0.0341
0 -4 -6 -0.5322 0.2349
0 -4 -5 -0.1757 -1.4055
0 -4 -4 -1.0508 -0.7241
0 -4 -3 -0.2753 -0.3050
0 -4 -2 -0.7849 4.4938
0 -4 -1 -6.5497 -10.5142
0 -3 -12 0.0348 0.7221
0 -3 -11 -0.3228 0.3709
0 -3 -10 -0.1928 0.3035
0 -3 -9 -0.2350 0.0132
0 -3 -8 0.1177 0.2680
0 -3 -7 -0.7045 -0.0843
0 -3 -6 -0.3029 0.1369
0 -3 -5 -0.2566 -1.3460
0 -3 -4 -0.7050 -0.5484
0 -3 -3 -0.1769 -0.2153
0 -3 -2 -0.3363 3.2483
0 -3 -1 -6.8971 -10.1902
0 -2 -12 -0.0398 0.7135
0 -2 -11 -0.3843 0.2319
0 -2 -10 -0.1443 0.1482
0 -2 -9 -0.0918 0.0079
0 -2 -8 0.0496 0.1345
0 -2 -7 -0.6249 -0.1356
0 -2 -6 -0.0168 0.0293
0 -2 -5 -0.2518 -1.0727
0 -2 -4 -0.3575 -0.3058
0 -2 -3 -0.0700 -0.0891
0 -2 -2 -0.0909 1.7341
0 -2 -1 -5.8738 -8.1856
0 -1 -11 -0.2585 0.1006
0 -1 -10 -0.0478 0.0387
0 -1 -9 -0.0136 0.0011
0 -1 -8 0.0122 0.0360
0 -1 -7 -0.3705 -0.0983
0 -1 -6 0.2233 -0.0604
0 -1 -5 -0.1550 -0.5988
0 -1 -4 -0.0968 -0.0885
0 -1 -3 -0.0110 -0.0135
0 -1 -2 -0.0137 0.4848
0 -1 -1 -3.3963 -4.5909
0 0 -6 0.3167 -0.0953
0 1 1 -3.3963 4.5909
0 1 2 -0.0137 -0.4848
0 1 3 -0.0110 0.0135
0 1 4 -0.0968 0.0885
0 1 5 -0.1550 0.5988
0 1 6 0.2233 0.0604
0 1 7 -0.3705 0.0983
0 1 8 0.0122 -0.0360
0 2 0 44.1311 0.0645
0 2 1 -5.8738 8.1856
0 2 2 -0.0909 -1.7341
0 2 3 -0.0700 0.0891
0 2 4 -0.3575 0.3058
0 2 5 -0.2518 1.0727
0 2 6 -0.0168 -0.0293
0 2 7 -0.6249 0.1356
0 2 8 0.0496 -0.1345
0 3 0 35.0044 0.0574
0 3 1 -6.8971 10.1902
0 3 2 -0.3363 -3.2483
0 3 3 -0.1769 0.2153
0 3 4 -0.7050 0.5484
0 3 5 -0.2566 1.3460
0 3 6 -0.3029 -0.1369
0 3 7 -0.7045 0.0843
0 3 8 0.1177 -0.2680
0 4 0 25.4672 0.0309
0 4 1 -6.5497 10.5142
0 4 2 -0.7849 -4.4938
0 4 3 -0.2753 0.3050
0 4 4 -1.0508 0.7241
0 4 5 -0.1757 1.4055
0 4 6 -0.5322 -0.2349
0 4 7 -0.6279 -0.0341
0 4 8 0.2253 -0.3982
0 5 0 17.1443 0.0033
0 5 1 -5.3507 9.5232
0 5 2 -1.3286 -5.1450
0 5 3 -0.2974 0.2672
0 5 4 -1.3259 0.8019
0 5 5 -0.0464 1.2778
0 5 6 -0.6491 -0.3245
0 5 7 -0.4627 -0.1637
0 5 8 0.3754 -0.4894
0 6 0 10.8331 -0.0115
0 6 1 -3.9055 7.8065
0 6 2 -1.7640 -5.1730
0 6 3 -0.2150 0.0881
0 6 4 -1.4917 0.8097
0 6 5 0.0882 0.9972
0 6 6 -0.6552 -0.4279
0 6 7 -0.2750 -0.2450
0 7 0 6.5592 -0.0116
0 7 1 -2.6226 5.9212
0 7 2 -1.9226 -4.7637
0 7 3 -0.0557 -0.1499
0 7 4 -1.5330 0.7951
0 7 5 0.2028 0.5974
0 7 6 -0.5869 -0.5603
0 7 7 -0.0958 -0.2442
0 8 0 3.9067 -0.0047
0 8 1 -1.6375 4.2324
0 8 2 -1.7747 -4.1588
0 8 3 0.1252 -0.3246
0 8 4 -1.4502 0.7883
0 8 5 0.2960 0.1259
0 8 6 -0.4846 -0.7036
0 8 7 0.0783 -0.1663
0 9 0 2.3623 0.0000
0 9 1 -0.9116 2.8844
0 9 2 -1.4305 -3.5322
0 9 3 0.2849 -0.3558
0 9 4 -1.2610 0.7924
0 9 5 0.3770 -0.3421
0 9 6 -0.3755 -0.8064
0 9 7 0.2582 -0.0504
0 10 0 1.5118 -0.0007
0 10 1 -0.3682 1.8660
0 10 2 -1.0511 -2.9534
0 10 3 0.4112 -0.2477
0 10 4 -1.0070 0.7966
0 10 5 0.4448 -0.7153
0 10 6 -0.2725 -0.8124
0 10 7 0.4359 0.0485
0 11 0 1.0846 -0.0039
0 11 1 0.0390 1.1034
0 11 2 -0.7501 -2.4195
0 11 3 0.5082 -0.0710
0 11 4 -0.7493 0.7895
0 11 5 0.4834 -0.9212
0 11 6 -0.1794 -0.6976
0 11 8 0.2712 -0.5680
0 11 9 -0.0475 0.1295
0 12 0 0.9195 -0.0050
0 12 1 0.3306 0.5314
0 12 2 -0.5560 -1.9054
0 12 3 0.5733 0.0905
0 12 4 -0.5471 0.7642
0 12 5 0.4752 -0.9402
0 12 6 -0.0954 -0.4918
0 12 7 0.6395 0.0372
0 12 8 0.0398 -0.5837
0 12 9 -0.0009 0.0986
0 12 10 -0.0906 -0.0737
0 13 0 0.9184 -0.0023
0 13 1 0.5266 0.1220
0 13 2 -0.4395 -1.3979
0 13 3 0.5891 0.1846
0 13 4 -0.4284 0.7189
0 13 5 0.4219 -0.8147
0 13 6 -0.0179 -0.2659
0 13 7 0.5915 -0.0665
0 13 8 -0.0918 -0.5271
0 13 9 0.0731 0.0896
0 13 10 -0.0804 -0.0971
0 14 0 1.0092 0.0018
0 14 1 0.6495 -0.1242
0 14 2 -0.3616 -0.9081
0 14 3 0.5356 0.2048
0 14 4 -0.3736 0.6598
0 14 5 0.3502 -0.6284
0 14 6 0.0505 -0.0934
0 14 7 0.4390 -0.1710
0 14 8 -0.0952 -0.3938
0 14 9 0.1329 0.0831
0 14 10 -0.1177 -0.0887
0 15 0 1.1220 0.0042
0 15 1 0.7126 -0.2066
0 15 2 -0.2996 -0.4685
0 15 3 0.4092 0.1797
0 15 4 -0.3286 0.6018
0 15 5 0.2939 -0.4674
0 15 6 0.0987 -0.0077
0 15 7 0.2251 -0.2153
0 15 8 -0.0022 -0.2227
0 15 9 0.1450 0.0603
0 16 0 1.1874 0.0034
0 16 1 0.7161 -0.1497
0 16 2 -0.2457 -0.1182
0 16 3 0.2307 0.1496
0 16 4 -0.2405 0.5584
0 16 5 0.2670 -0.3844
0 16 6 0.1113 0.0124
0 16 7 0.0134 -0.1703
0 16 8 0.1151 -0.0735
0 16 9 0.1107 0.0223
0 17 0 1.1583 0.0007
0 17 1 0.6592 -0.0080
0 17 2 -0.1964 0.1161
0 17 3 0.0406 0.1439
0 17 4 -0.0927 0.5269
0 17 5 0.2529 -0.3805
0 17 6 0.0820 0.0215
0 17 7 -0.1400 -0.0591
0 17 8 0.1844 0.0099
0 17 9 0.0608 -0.0119
0 18 0 1.0367 -0.0016
0 18 1 0.5512 0.1529
0 18 2 -0.1488 0.2357
0 18 3 -0.1141 0.1636
0 18 4 0.0829 0.4861
0 18 5 0.2197 -0.4112
0 18 6 0.0233 0.0632
0 18 7 -0.2107 0.0561
0 18 8 0.1705 0.0236
0 19 0 0.8729 -0.0025
0 19 1 0.4096 0.2839
0 19 2 -0.1025 0.2689
0 19 3 -0.1940 0.1814
0 19 4 0.2252 0.4139
0 19 5 0.1490 -0.4163
0 19 6 -0.0366 0.1377
0 19 7 -0.2112 0.1143
0 19 8 0.0902 -0.0004
0 20 0 0.7298 -0.0020
0 20 1 0.2523 0.3662
0 20 2 -0.0594 0.2546
0 20 3 -0.1814 0.1616
0 20 4 0.2821 0.3120
0 20 5 0.0525 -0.3579
0 20 6 -0.0703 0.2043
0 20 7 -0.1742 0.0958
0 21 0 0.6370 -0.0007
0 21 1 0.0952 0.4042
0 21 2 -0.0201 0.2224
0 21 3 -0.0912 0.0914
0 21 4 0.2412 0.2101
0 21 5 -0.0365 -0.2440
0 21 6 -0.0680 0.2177
0 21 7 -0.1292 0.0312
0 22 0 0.5752 0.0013
0 22 1 -0.0405 0.4056
0 22 2 0.0150 0.1854
0 22 3 0.0309 -0.0040
0 22 4 0.1358 0.1434
0 22 5 -0.0891 -0.1205
0 22 6 -0.0394 0.1663
0 23 0 0.5022 0.0046
0 23 1 -0.1286 0.3704
0 23 2 0.0415 0.1464
0 23 3 0.1270 -0.0758
0 23 4 0.0232 0.1212
0 23 5 -0.0981 -0.0367
0 24 0 0.3938 0.0089
0 24 1 -0.1508 0.2956
0 24 2 0.0496 0.1079
0 24 3 0.1575 -0.0887
0 24 4 -0.0473 0.1192
0 25 0 0.2621 0.0129
0 25 1 -0.1141 0.1894
0 25 2 0.0327 0.0738
1 1 0 46.2424 0.0424
1 1 1 -0.9445 9.0557
1 1 2 -1.1713 -0.6398
1 1 3 0.0954 -0.1315
1 1 4 -0.3495 -0.1050
1 1 5 -0.6849 0.7170
1 1 6 0.0563 -0.0023
1 1 7 -0.4297 0.4023
1 1 8 -0.0658 -0.0660
1 2 0 38.3956 0.0507
1 2 1 -3.1482 11.3504
1 2 2 -1.7461 -2.0572
1 2 3 0.1748 -0.2519
1 2 4 -0.7661 0.0582
1 2 5 -0.6715 1.1143
1 2 6 -0.2028 -0.0994
1 2 7 -0.6262 0.3350
1 2 8 -0.0340 -0.1625
1 3 0 29.1899 0.0357
1 3 1 -4.0211 11.9143
1 3 2 -2.1705 -3.4549
1 3 3 0.2106 -0.3534
1 3 4 -1.1750 0.2597
1 3 5 -0.5559 1.3061
1 3 6 -0.4501 -0.1975
1 3 7 -0.6654 0.1841
1 3 8 0.0653 -0.2545
1 4 0 20.4778 0.0115
1 4 1 -3.7904 11.0239
1 4 2 -2.4698 -4.3957
1 4 3 0.2236 -0.4725
1 4 4 -1.4859 0.4165
1 4 5 -0.3728 1.2984
1 4 6 -0.6089 -0.2838
1 4 7 -0.5894 0.0051
1 4 8 0.2200 -0.3246
1 5 0 13.4308 -0.0061
1 5 1 -2.9761 9.2563
1 5 2 -2.6096 -4.7174
1 5 3 0.2590 -0.6407
1 5 4 -1.6485 0.5072
1 5 5 -0.1703 1.1241
1 5 6 -0.6602 -0.3745
1 5 7 -0.4629 -0.1366
1 6 0 8.3892 -0.0103
1 6 1 -2.0603 7.2156
1 6 2 -2.5287 -4.5220
1 6 3 0.3408 -0.8305
1 6 4 -1.6557 0.5631
1 6 5 0.0148 0.8162
1 6 6 -0.6325 -0.4942
1 6 7 -0.3260 -0.1958
1 7 0 5.0970 -0.0051
1 7 1 -1.2962 5.3308
1 7 2 -2.2177 -4.0372
1 7 3 0.4551 -0.9640
1 7 4 -1.5286 0.6274
1 7 5 0.1684 0.4072
1 7 6 -0.5680 -0.6431
1 7 7 -0.1782 -0.1629
1 8 0 3.0711 0.0004
1 8 1 -0.7200 3.7926
1 8 2 -1.7585 -3.4681
1 8 3 0.5662 -0.9707
1 8 4 -1.3009 0.7210
1 8 5 0.2916 -0.0519
1 8 6 -0.4939 -0.7806
1 8 7 -0.0002 -0.0627
1 9 0 1.8726 0.0006
1 9 1 -0.2766 2.6081
1 9 2 -1.2852 -2.9250
1 9 3 0.6460 -0.8390
1 9 4 -1.0137 0.8334
1 9 5 0.3810 -0.4833
1 9 6 -0.4164 -0.8420
1 9 7 0.2100 0.0574
1 10 0 1.2012 -0.0033
1 10 1 0.0797 1.7010
1 10 2 -0.9058 -2.4336
1 10 3 0.6860 -0.6205
1 10 4 -0.7175 0.9337
1 10 5 0.4197 -0.8006
1 10 6 -0.3291 -0.7795
1 10 10 -0.2080 -0.0834
1 11 0 0.8746 -0.0063
1 11 1 0.3626 0.9943
1 11 2 -0.6529 -1.9797
1 11 3 0.6904 -0.3904
1 11 4 -0.4658 0.9870
1 11 5 0.3874 -0.9444
1 11 6 -0.2243 -0.5981
1 11 7 0.5613 0.1607
1 11 8 0.1159 -0.5360
1 11 9 0.1116 0.0234
1 11 10 -0.1611 -0.1026
1 12 0 0.7788 -0.0050
1 12 1 0.5789 0.4495
1 12 2 -0.4957 -1.5439
1 12 3 0.6616 -0.2048
1 12 4 -0.2981 0.9684
1 12 5 0.2862 -0.9117
1 12 6 -0.1000 -0.3611
1 12 7 0.5895 0.0989
1 12 8 -0.0566 -0.4828
1 12 9 0.1544 -0.0238
1 12 10 -0.1152 -0.1055
1 13 0 0.8320 -0.0007
1 13 1 0.7414 0.0665
1 13 2 -0.3870 -1.1166
1 13 3 0.5957 -0.0829
1 13 4 -0.2191 0.8769
1 13 5 0.1538 -0.7564
1 13 6 0.0356 -0.1558
1 13 7 0.4873 -0.0077
1 13 8 -0.1165 -0.3674
1 13 9 0.1850 -0.0428
1 13 10 -0.1086 -0.0817
1 14 0 0.9618 0.0029
1 14 1 0.8565 -0.1413
1 14 2 -0.2985 -0.7043
1 14 3 0.4872 -0.0157
1 14 4 -0.1933 0.7403
1 14 5 0.0486 -0.5646
1 14 6 0.1609 -0.0441
1 14 7 0.2880 -0.0997
1 14 8 -0.0639 -0.2133
1 14 9 0.1816 -0.0494
1 14 10 -0.1307 -0.0450
1 15 0 1.0931 0.0031
1 15 1 0.9119 -0.1762
1 15 2 -0.2230 -0.3323
1 15 3 0.3379 0.0187
1 15 4 -0.1630 0.6044
1 15 5 0.0133 -0.4158
1 15 6 0.2452 -0.0278
1 15 7 0.0578 -0.1242
1 15 8 0.0490 -0.0644
1 15 9 0.1417 -0.0557
1 16 0 1.1557 0.0003
1 16 1 0.8885 -0.0741
1 16 2 -0.1592 -0.0377
1 16 3 0.1627 0.0429
1 16 4 -0.0835 0.5053
1 16 5 0.0444 -0.3512
1 16 6 0.2634 -0.0548
1 16 7 -0.1347 -0.0682
1 16 8 0.1480 0.0371
1 16 9 0.0859 -0.0603
1 17 0 1.1125 -0.0027
1 17 1 0.7841 0.1002
1 17 2 -0.1027 0.1507
1 17 3 -0.0095 0.0713
1 17 4 0.0484 0.4454
1 17 5 0.0957 -0.3591
1 17 6 0.2141 -0.0607
1 17 7 -0.2467 0.0307
1 17 8 0.1776 0.0733
1 17 9 0.0409 -0.0545
1 18 0 0.9821 -0.0038
1 18 1 0.6229 0.2779
1 18 2 -0.0504 0.2323
1 18 3 -0.1397 0.1011
1 18 4 0.1909 0.3960
1 18 5 0.1129 -0.3884
1 18 6 0.1252 -0.0152
1 18 7 -0.2737 0.1094
1 18 8 0.1296 0.0584
1 19 0 0.8265 -0.0028
1 19 1 0.4402 0.4126
1 19 2 -0.0053 0.2365
1 19 3 -0.1920 0.1132
1 19 4 0.2833 0.3266
1 19 5 0.0731 -0.3808
1 19 6 0.0400 0.0599
1 19 7 -0.2412 0.1231
1 19 8 0.0413 0.0258
1 20 0 0.7041 -0.0010
1 20 1 0.2635 0.4897
1 20 2 0.0269 0.2055
1 20 3 -0.1525 0.0869
1 20 4 0.2845 0.2356
1 20 5 -0.0036 -0.3090
1 20 6 -0.0083 0.1143
1 20 7 -0.1827 0.0754
1 21 0 0.6280 0.0007
1 21 1 0.1084 0.5144
1 21 2 0.0447 0.1701
1 21 3 -0.0438 0.0225
1 21 4 0.1986 0.1517
1 21 5 -0.0745 -0.1921
1 21 6 -0.0137 0.1127
1 22 0 0.5637 0.0024
1 22 1 -0.0119 0.4928
1 22 2 0.0515 0.1402
1 22 3 0.0798 -0.0508
1 22 4 0.0727 0.1050
1 22 5 -0.1080 -0.0796
1 23 0 0.4691 0.0047
1 23 1 -0.0815 0.4249
1 23 2 0.0497 0.1122
1 23 3 0.1593 -0.0927
1 23 4 -0.0320 0.0965
1 24 0 0.3348 0.0077
1 24 1 -0.0920 0.3136
1 24 2 0.0372 0.0827
1 24 3 0.1649 -0.0820
1 25 0 0.1906 0.0106
1 25 1 -0.0568 0.1779
2 1 0 38.3880 0.0308
2 1 1 1.2830 11.7312
2 1 2 -2.6020 -0.1814
2 1 3 0.3190 -0.4356
2 1 4 -0.5473 -0.4509
2 1 5 -1.0385 0.7895
2 1 6 -0.2038 -0.1009
2 1 7 -0.4560 0.5375
2 1 8 -0.1992 -0.0478
2 2 0 30.5345 0.0287
2 2 1 -0.6201 12.6254
2 2 2 -3.2725 -1.5781
2 2 3 0.5418 -0.7762
2 2 4 -1.0210 -0.2868
2 2 5 -0.9113 1.0943
2 2 6 -0.4170 -0.1897
2 2 7 -0.5897 0.3668
2 2 8 -0.1633 -0.1022
2 3 0 22.3632 0.0138
2 3 1 -1.4298 12.0132
2 3 2 -3.5303 -2.7627
2 3 3 0.6736 -1.0579
2 3 4 -1.4023 -0.0826
2 3 5 -0.6991 1.2062
2 3 6 -0.5743 -0.2749
2 3 7 -0.5991 0.1503
2 3 8 -0.0405 -0.1360
2 4 0 15.2627 -0.0010
2 4 1 -1.4433 10.3942
2 4 2 -3.4739 -3.4497
2 4 3 0.7313 -1.2845
2 4 4 -1.6188 0.0853
2 4 5 -0.4473 1.1435
2 4 6 -0.6389 -0.3581
2 4 7 -0.5311 -0.0415
2 5 0 9.8735 -0.0067
2 5 1 -1.0969 8.3652
2 5 2 -3.1768 -3.6193
2 5 3 0.7686 -1.4608
2 5 4 -1.6505 0.2102
2 5 5 -0.1996 0.9388
2 5 6 -0.6274 -0.4592
2 5 7 -0.4317 -0.1545
2 6 0 6.1668 -0.0035
2 6 1 -0.7057 6.3924
2 6 2 -2.6977 -3.4298
2 6 3 0.8210 -1.5586
2 6 4 -1.5232 0.3342
2 6 5 0.0163 0.6206
2 6 6 -0.5823 -0.5912
2 6 7 -0.3142 -0.1686
2 7 0 3.7697 0.0018
2 7 1 -0.3812 4.7139
2 7 2 -2.1187 -3.0720
2 7 3 0.8827 -1.5362
2 7 4 -1.2865 0.4985
2 7 5 0.1882 0.2218
2 7 6 -0.5361 -0.7350
2 7 7 -0.1632 -0.0975
2 8 0 2.2751 0.0031
2 8 1 -0.1074 3.3734
2 8 2 -1.5507 -2.6724
2 8 3 0.9216 -1.3823
2 8 4 -0.9925 0.7080
2 8 5 0.3075 -0.2035
2 8 6 -0.4940 -0.8382
2 8 7 0.0324 0.0230
2 9 0 1.3855 -0.0002
2 9 1 0.1460 2.3165
2 9 2 -1.0901 -2.2823
2 9 3 0.9104 -1.1361
2 9 4 -0.6889 0.9258
2 9 5 0.3579 -0.5781
2 9 6 -0.4410 -0.8438
2 10 0 0.9112 -0.0042
2 10 1 0.3774 1.4757
2 10 2 -0.7729 -1.9133
2 10 3 0.8463 -0.8644
2 10 4 -0.4190 1.0924
2 10 5 0.3210 -0.8263
2 10 6 -0.3581 -0.7297
2 10 7 0.4328 0.2273
2 10 8 0.1647 -0.3849
2 11 0 0.7210 -0.0048
2 11 1 0.5743 0.8116
2 11 2 -0.5711 -1.5665
2 11 3 0.7475 -0.6211
2 11 4 -0.2187 1.1535
2 11 5 0.1971 -0.9077
2 11 6 -0.2351 -0.5298
2 11 7 0.5200 0.2356
2 11 8 0.0025 -0.3248
2 11 9 0.2098 -0.1049
2 12 0 0.7136 -0.0017
2 12 1 0.7398 0.3156
2 12 2 -0.4310 -1.2367
2 12 3 0.6369 -0.4265
2 12 4 -0.1053 1.0868
2 12 5 0.0233 -0.8365
2 12 6 -0.0758 -0.3186
2 12 7 0.4804 0.1711
2 12 8 -0.0873 -0.2287
2 12 9 0.2055 -0.1413
2 12 10 -0.0959 -0.0902
2 13 0 0.8109 0.0019
2 13 1 0.8831 -0.0045
2 13 2 -0.3155 -0.9125
2 13 3 0.5266 -0.2763
2 13 4 -0.0649 0.9158
2 13 5 -0.1323 -0.6744
2 13 6 0.0995 -0.1687
2 13 7 0.3304 0.0688
2 13 8 -0.0796 -0.1145
2 13 9 0.1748 -0.1446
2 13 10 -0.0938 -0.0358
2 14 0 0.9478 0.0028
2 14 1 0.9930 -0.1444
2 14 2 -0.2149 -0.5881
2 14 3 0.4134 -0.1610
2 14 4 -0.0550 0.7030
2 14 5 -0.2047 -0.5017
2 14 6 0.2553 -0.1093
2 14 7 0.1241 -0.0167
2 14 8 0.0027 -0.0058
2 14 9 0.1237 -0.1290
2 14 10 -0.1023 0.0019
2 15 0 1.0613 0.0005
2 15 1 1.0337 -0.1209
2 15 2 -0.1314 -0.2804
2 15 3 0.2861 -0.0743
2 15 4 -0.0248 0.5188
2 15 5 -0.1725 -0.3824
2 15 6 0.3518 -0.1137
2 15 7 -0.0738 -0.0428
2 15 8 0.1021 0.0735
2 15 9 0.0692 -0.1056
2 16 0 1.0967 -0.0027
2 16 1 0.9753 0.0200
2 16 2 -0.0617 -0.0280
2 16 3 0.1406 -0.0104
2 16 4 0.0540 0.4022
2 16 5 -0.0732 -0.3387
2 16 6 0.3641 -0.1249
2 16 7 -0.2142 -0.0073
2 16 8 0.1598 0.1079
2 16 9 0.0295 -0.0785
2 17 0 1.0335 -0.0041
2 17 1 0.8246 0.2120
2 17 2 0.0012 0.1333
2 17 3 -0.0066 0.0363
2 17 4 0.1681 0.3412
2 17 5 0.0230 -0.3467
2 17 6 0.2994 -0.0992
2 17 7 -0.2782 0.0511
2 17 8 0.1485 0.0981
2 18 0 0.9016 -0.0031
2 18 1 0.6246 0.3916
2 18 2 0.0572 0.1980
2 18 3 -0.1183 0.0657
2 18 4 0.2687 0.2924
2 18 5 0.0600 -0.3545
2 18 6 0.1959 -0.0358
2 18 7 -0.2742 0.0829
2 18 8 0.0841 0.0624
2 19 0 0.7611 -0.0011
2 19 1 0.4246 0.5191
2 19 2 0.0965 0.1959
2 19 3 -0.1555 0.0678
2 19 4 0.3028 0.2226
2 19 5 0.0299 -0.3170
2 19 6 0.1009 0.0281
2 19 7 -0.2259 0.0655
2 20 0 0.6557 0.0002
2 20 1 0.2534 0.5824
2 20 2 0.1101 0.1696
2 20 3 -0.1054 0.0340
2 20 4 0.2481 0.1371
2 20 5 -0.0319 -0.2254
2 20 6 0.0445 0.0530
2 20 7 -0.1578 0.0181
2 21 0 0.5811 0.0002
2 21 1 0.1178 0.5849
2 21 2 0.1001 0.1467
2 21 3 0.0024 -0.0268
2 21 4 0.1298 0.0693
2 21 5 -0.0803 -0.1114
2 21 6 0.0265 0.0301
2 22 0 0.4984 0.0001
2 22 1 0.0203 0.5313
2 22 2 0.0786 0.1303
2 22 3 0.1086 -0.0844
2 22 4 0.0059 0.0437
2 22 5 -0.0925 -0.0221
2 23 0 0.3784 0.0012
2 23 1 -0.0322 0.4258
2 23 2 0.0560 0.1106
2 23 3 0.1593 -0.1053
2 23 4 -0.0677 0.0511
2 24 0 0.2322 0.0036
2 24 1 -0.0374 0.2825
2 24 2 0.0352 0.0821
3 1 0 29.1480 0.0135
3 1 1 2.9209 12.3089
3 1 2 -3.7646 0.7581
3 1 3 0.5680 -0.7741
3 1 4 -0.6199 -0.8348
3 1 5 -1.1722 0.8229
3 1 6 -0.4527 -0.2042
3 1 7 -0.4585 0.4814
3 1 8 -0.3685 -0.0080
3 2 0 22.2978 0.0080
3 2 1 1.2821 12.1180
3 2 2 -4.2181 -0.4856
3 2 3 0.8707 -1.2682
3 2 4 -1.0599 -0.6435
3 2 5 -0.9571 1.0324
3 2 6 -0.5759 -0.2842
3 2 7 -0.5280 0.2422
3 2 8 -0.3288 -0.0106
3 3 0 15.8412 -0.0005
3 3 1 0.4565 10.8603
3 3 2 -4.1545 -1.4619
3 3 3 1.0323 -1.6380
3 3 4 -1.3536 -0.4277
3 3 5 -0.6834 1.0712
3 3 6 -0.6259 -0.3664
3 3 7 -0.5029 0.0080
3 4 0 10.6186 -0.0044
3 4 1 0.1594 9.0634
3 4 2 -3.7564 -2.0295
3 4 3 1.0958 -1.8823
3 4 4 -1.4557 -0.2424
3 4 5 -0.3937 0.9638
3 4 6 -0.6054 -0.4553
3 4 7 -0.4229 -0.1556
3 5 0 6.8313 -0.0021
3 5 1 0.0911 7.1865
3 5 2 -3.1694 -2.2424
3 5 3 1.1307 -2.0051
3 5 4 -1.3769 -0.0674
3 5 5 -0.1255 0.7404
3 5 6 -0.5541 -0.5620
3 5 7 -0.3166 -0.2166
3 6 0 4.2642 0.0026
3 6 1 0.0956 5.4960
3 6 2 -2.5032 -2.2326
3 6 3 1.1697 -1.9953
3 6 4 -1.1691 0.1493
3 6 5 0.0940 0.4279
3 6 6 -0.5123 -0.6847
3 6 7 -0.1856 -0.1796
3 7 0 2.5899 0.0048
3 7 1 0.1500 4.0735
3 7 2 -1.8574 -2.1060
3 7 3 1.1929 -1.8497
3 7 4 -0.8975 0.4343
3 7 5 0.2452 0.0610
3 7 6 -0.4930 -0.7958
3 7 7 -0.0212 -0.0725
3 8 0 1.5495 0.0029
3 8 1 0.2660 2.9010
3 8 2 -1.3177 -1.9139
3 8 3 1.1575 -1.6005
3 8 4 -0.6176 0.7589
3 8 5 0.3112 -0.3045
3 8 6 -0.4794 -0.8513
3 8 7 0.1670 0.0666
3 9 0 0.9718 -0.0005
3 9 1 0.4228 1.9421
3 9 2 -0.9271 -1.6832
3 9 3 1.0421 -1.3101
3 9 4 -0.3685 1.0502
3 9 5 0.2793 -0.5998
3 9 6 -0.4425 -0.8176
3 9 7 0.3395 0.1966
3 9 9 0.2070 -0.0563
3 10 0 0.7212 -0.0020
3 10 1 0.5796 1.1768
3 10 2 -0.6699 -1.4441
3 10 3 0.8675 -1.0358
3 10 4 -0.1750 1.2277
3 10 5 0.1530 -0.7689
3 10 6 -0.3597 -0.6966
3 10 7 0.4432 0.2783
3 10 9 0.2218 -0.1366
3 10 10 -0.1317 -0.1825
3 11 0 0.6719 -0.0003
3 11 1 0.7186 0.5982
3 11 2 -0.4943 -1.2222
3 11 3 0.6831 -0.8008
3 11 4 -0.0494 1.2426
3 11 5 -0.0347 -0.7948
3 11 6 -0.2238 -0.5290
3 11 7 0.4438 0.2861
3 11 8 -0.0159 -0.0056
3 11 9 0.1929 -0.1844
3 11 10 -0.0808 -0.1240
3 12 0 0.7234 0.0024
3 12 1 0.8516 0.2005
3 12 2 -0.3539 -1.0158
3 12 3 0.5343 -0.5971
3 12 4 0.0119 1.1014
3 12 5 -0.2204 -0.7073
3 12 6 -0.0454 -0.3710
3 12 7 0.3453 0.2220
3 12 8 -0.0417 0.0735
3 12 9 0.1340 -0.1957
3 12 10 -0.0635 -0.0477
3 13 0 0.8159 0.0032
3 13 1 0.9840 -0.0250
3 13 2 -0.2314 -0.7971
3 13 3 0.4342 -0.4123
3 13 4 0.0323 0.8651
3 13 5 -0.3339 -0.5673
3 13 6 0.1476 -0.2613
3 13 7 0.1859 0.1204
3 13 8 -0.0011 0.1246
3 13 9 0.0665 -0.1772
3 13 10 -0.0701 0.0108
3 14 0 0.9144 0.0012
3 14 1 1.0835 -0.0923
3 14 2 -0.1296 -0.5445
3 14 3 0.3602 -0.2482
3 14 4 0.0492 0.6207
3 14 5 -0.3354 -0.4381
3 14 6 0.3137 -0.2019
3 14 7 0.0156 0.0312
3 14 8 0.0741 0.1471
3 14 9 0.0127 -0.1408
3 15 0 0.9834 -0.0017
3 15 1 1.0952 -0.0270
3 15 2 -0.0490 -0.2744
3 15 3 0.2740 -0.1164
3 15 4 0.0947 0.4367
3 15 5 -0.2402 -0.3592
3 15 6 0.4114 -0.1644
3 15 7 -0.1252 -0.0101
3 15 8 0.1354 0.1439
3 15 9 -0.0130 -0.0980
3 16 0 0.9862 -0.0032
3 16 1 0.9895 0.1272
3 16 2 0.0196 -0.0382
3 16 3 0.1544 -0.0242
3 16 4 0.1746 0.3300
3 16 5 -0.1095 -0.3325
3 16 6 0.4191 -0.1177
3 16 7 -0.2155 -0.0041
3 16 8 0.1484 0.1180
3 17 0 0.9109 -0.0022
3 17 1 0.7925 0.3124
3 17 2 0.0835 0.1162
3 17 3 0.0180 0.0310
3 17 4 0.2605 0.2670
3 17 5 -0.0116 -0.3270
3 17 6 0.3491 -0.0541
3 17 7 -0.2508 0.0174
3 17 8 0.1110 0.0751
3 18 0 0.7861 -0.0003
3 18 1 0.5677 0.4739
3 18 2 0.1364 0.1796
3 18 3 -0.0882 0.0530
3 18 4 0.3058 0.2005
3 18 5 0.0195 -0.3013
3 18 6 0.2418 0.0054
3 18 7 -0.2367 0.0210
3 19 0 0.6611 0.0006
3 19 1 0.3712 0.5768
3 19 2 0.1629 0.1837
3 19 3 -0.1192 0.0407
3 19 4 0.2760 0.1127
3 19 5 -0.0024 -0.2321
3 19 6 0.1422 0.0320
3 19 7 -0.1852 -0.0004
3 20 0 0.5640 -0.0006
3 20 1 0.2230 0.6104
3 20 2 0.1559 0.1710
3 20 3 -0.0670 -0.0040
3 20 4 0.1755 0.0264
3 20 5 -0.0376 -0.1312
3 20 6 0.0754 0.0160
3 21 0 0.4819 -0.0027
3 21 1 0.1159 0.5782
3 21 2 0.1253 0.1631
3 21 3 0.0290 -0.0639
3 21 4 0.0483 -0.0222
3 21 5 -0.0547 -0.0362
3 22 0 0.3823 -0.0039
3 22 1 0.0412 0.4886
3 22 2 0.0907 0.1548
3 22 3 0.1077 -0.1074
3 22 4 -0.0468 -0.0216
3 23 0 0.2536 -0.0030
3 23 1 0.0007 0.3552
3 23 2 0.0650 0.1324
3 23 3 0.1263 -0.1079
3 24 0 0.1217 -0.0004
4 1 0 20.3619 -0.0015
4 1 1 3.7695 11.1822
4 1 2 -4.3166 1.8856
4 1 3 0.7260 -0.9823
4 1 4 -0.5538 -1.1717
4 1 5 -1.1021 0.8163
4 1 6 -0.6105 -0.2994
4 1 7 -0.4368 0.2898
4 1 8 -0.5443 -0.0002
4 2 0 15.0584 -0.0045
4 2 1 2.3394 10.4184
4 2 2 -4.4477 0.8345
4 2 3 1.0335 -1.5365
4 2 4 -0.9043 -0.9651
4 2 5 -0.8300 0.9324
4 2 6 -0.6339 -0.3806
4 2 7 -0.4354 0.0251
4 3 0 10.4518 -0.0054
4 3 1 1.4723 9.0406
4 3 2 -4.1156 -0.0070
4 3 3 1.1901 -1.9269
4 3 4 -1.0873 -0.7490
4 3 5 -0.5224 0.9047
4 3 6 -0.5917 -0.4670
4 3 7 -0.3585 -0.1901
4 4 0 6.9191 -0.0028
4 4 1 0.9548 7.4541
4 4 2 -3.5363 -0.5886
4 4 3 1.2666 -2.1601
4 4 4 -1.0851 -0.5390
4 4 5 -0.2191 0.7618
4 4 6 -0.5159 -0.5550
4 4 7 -0.2404 -0.3048
4 5 0 4.4098 0.0014
4 5 1 0.6283 5.9224
4 5 2 -2.8591 -0.9618
4 5 3 1.3264 -2.2424
4 5 4 -0.9343 -0.2898
4 5 5 0.0403 0.5337
4 5 6 -0.4539 -0.6448
4 5 7 -0.1045 -0.3086
4 6 0 2.6997 0.0039
4 6 1 0.4469 4.5492
4 6 2 -2.1828 -1.1832
4 6 3 1.3724 -2.1740
4 6 4 -0.7037 0.0423
4 6 5 0.2218 0.2481
4 6 6 -0.4330 -0.7303
4 6 7 0.0424 -0.2229
4 7 0 1.5916 0.0034
4 7 1 0.4111 3.3492
4 7 2 -1.5843 -1.2749
4 7 3 1.3563 -1.9758
4 7 4 -0.4629 0.4458
4 7 5 0.3026 -0.0586
4 7 6 -0.4449 -0.7939
4 7 7 0.1942 -0.0828
4 8 0 0.9581 0.0015
4 8 1 0.4895 2.3237
4 8 2 -1.1158 -1.2504
4 8 3 1.2335 -1.7028
4 8 4 -0.2585 0.8475
4 8 5 0.2751 -0.3362
4 8 6 -0.4567 -0.8134
4 8 10 -0.1602 -0.2357
4 9 0 0.6852 0.0007
4 9 1 0.6126 1.4896
4 9 2 -0.7861 -1.1506
4 9 3 1.0104 -1.4211
4 9 4 -0.1091 1.1493
4 9 5 0.1519 -0.5342
4 9 6 -0.4333 -0.7761
4 9 8 0.1576 0.1197
4 9 10 -0.1134 -0.2348
4 10 0 0.6339 0.0019
4 10 1 0.7264 0.8611
4 10 2 -0.5609 -1.0362
4 10 3 0.7498 -1.1693
4 10 4 -0.0131 1.2789
4 10 5 -0.0318 -0.6232
4 10 6 -0.3539 -0.6884
4 10 7 0.4157 0.2891
4 10 8 0.0927 0.2327
4 10 9 0.1485 -0.1535
4 10 10 -0.0624 -0.1750
4 11 0 0.6694 0.0037
4 11 1 0.8290 0.4288
4 11 2 -0.3922 -0.9428
4 11 3 0.5322 -0.9443
4 11 4 0.0413 1.2228
4 11 5 -0.2214 -0.6101
4 11 6 -0.2157 -0.5718
4 11 7 0.3451 0.2901
4 11 8 0.0462 0.3044
4 11 9 0.0718 -0.1753
4 11 10 -0.0396 -0.0844
4 12 0 0.7130 0.0039
4 12 1 0.9444 0.1620
4 12 2 -0.2517 -0.8515
4 12 3 0.4052 -0.7236
4 12 4 0.0717 1.0298
4 12 5 -0.3577 -0.5326
4 12 6 -0.0333 -0.4492
4 12 7 0.2276 0.2195
4 12 8 0.0434 0.3148
4 12 9 -0.0107 -0.1737
4 12 10 -0.0465 -0.0027
4 13 0 0.7513 0.0019
4 13 1 1.0662 0.0289
4 13 2 -0.1368 -0.7110
4 13 3 0.3574 -0.4992
4 13 4 0.0991 0.7848
4 13 5 -0.4003 -0.4393
4 13 6 0.1627 -0.3329
4 13 7 0.0992 0.1142
4 13 8 0.0790 0.2752
4 13 9 -0.0667 -0.1499
4 14 0 0.7930 -0.0007
4 14 1 1.1390 0.0088
4 14 2 -0.0513 -0.4946
4 14 3 0.3316 -0.2894
4 14 4 0.1420 0.5670
4 14 5 -0.3478 -0.3680
4 14 6 0.3292 -0.2236
4 14 7 -0.0155 0.0222
4 14 8 0.1223 0.2117
4 14 9 -0.0792 -0.1108
4 15 0 0.8253 -0.0018
4 15 1 1.0988 0.0833
4 15 2 0.0117 -0.2348
4 15 3 0.2686 -0.1222
4 15 4 0.2061 0.4138
4 15 5 -0.2386 -0.3311
4 15 6 0.4250 -0.1191
4 15 7 -0.1064 -0.0254
4 15 8 0.1400 0.1440
4 15 9 -0.0532 -0.0674
4 16 0 0.8151 -0.0007
4 16 1 0.9324 0.2210
4 16 2 0.0672 -0.0036
4 16 3 0.1498 -0.0131
4 16 4 0.2752 0.3109
4 16 5 -0.1279 -0.3147
4 16 6 0.4306 -0.0258
4 16 7 -0.1692 -0.0312
4 16 8 0.1194 0.0786
4 17 0 0.7453 0.0013
4 17 1 0.6937 0.3745
4 17 2 0.1208 0.1422
4 17 3 0.0095 0.0402
4 17 4 0.3160 0.2177
4 17 5 -0.0558 -0.2903
4 17 6 0.3598 0.0395
4 17 7 -0.1968 -0.0218
4 17 8 0.0737 0.0183
4 18 0 0.6364 0.0020
4 18 1 0.4626 0.4958
4 18 2 0.1613 0.1985
4 18 3 -0.0911 0.0470
4 18 4 0.2965 0.1085
4 18 5 -0.0277 -0.2351
4 18 6 0.2522 0.0605
4 18 7 -0.1826 -0.0212
4 19 0 0.5275 0.0003
4 19 1 0.2900 0.5549
4 19 2 0.1733 0.2043
4 19 3 -0.1090 0.0165
4 19 4 0.2104 -0.0038
4 19 5 -0.0227 -0.1491
4 19 6 0.1492 0.0369
4 20 0 0.4381 -0.0030
4 20 1 0.1773 0.5454
4 20 2 0.1549 0.2009
4 20 3 -0.0517 -0.0379
4 20 4 0.0872 -0.0808
4 20 5 -0.0175 -0.0579
4 20 6 0.0742 -0.0091
4 21 0 0.3545 -0.0057
4 21 1 0.1003 0.4769
4 21 2 0.1222 0.2001
4 21 3 0.0297 -0.0910
4 21 4 -0.0206 -0.0971
4 21 5 -0.0058 0.0054
4 22 0 0.2543 -0.0063
4 22 1 0.0438 0.3656
4 22 2 0.0942 0.1881
4 22 3 0.0785 -0.1127
4 22 4 -0.0687 -0.0659
4 23 0 0.1394 -0.0046
4 23 1 0.0100 0.2325
4 23 2 0.0780 0.1510
5 1 0 13.2157 -0.0086
5 1 1 3.8508 9.1151
5 1 2 -4.2464 2.8550
5 1 3 0.7255 -0.9649
5 1 4 -0.3955 -1.4236
5 1 5 -0.8707 0.7560
5 1 6 -0.6506 -0.3959
5 1 7 -0.3788 0.0527
5 2 0 9.5011 -0.0078
5 2 1 2.5931 8.2302
5 2 2 -4.1351 1.9693
5 2 3 0.9996 -1.5225
5 2 4 -0.6363 -1.2278
5 2 5 -0.5633 0.7835
5 2 6 -0.5906 -0.4828
5 2 7 -0.2996 -0.2066
5 3 0 6.4691 -0.0048
5 3 1 1.7192 7.0557
5 3 2 -3.6943 1.1875
5 3 3 1.1587 -1.9230
5 3 4 -0.7101 -1.0138
5 3 5 -0.2427 0.6992
5 3 6 -0.4879 -0.5641
5 3 7 -0.1611 -0.3849
5 4 0 4.2069 -0.0014
5 4 1 1.1070 5.8233
5 4 2 -3.1057 0.5316
5 4 3 1.2752 -2.1714
5 4 4 -0.6250 -0.7583
5 4 5 0.0458 0.5359
5 4 6 -0.3911 -0.6279
5 4 7 -0.0013 -0.4449
5 5 0 2.5928 0.0007
5 5 1 0.7049 4.6379
5 5 2 -2.4726 -0.0017
5 5 3 1.3755 -2.2616
5 5 4 -0.4388 -0.4128
5 5 5 0.2553 0.3245
5 5 6 -0.3446 -0.6736
5 5 7 0.1520 -0.3928
5 6 0 1.4926 0.0009
5 6 1 0.5149 3.5290
5 6 2 -1.8608 -0.3926
5 6 3 1.4190 -2.1915
5 6 4 -0.2303 0.0297
5 6 5 0.3516 0.0932
5 6 6 -0.3582 -0.7063
5 6 7 0.2838 -0.2622
5 6 11 -0.4207 -0.0501
5 7 0 0.8322 0.0005
5 7 1 0.5132 2.5236
5 7 2 -1.3275 -0.6159
5 7 3 1.3422 -1.9939
5 7 4 -0.0641 0.5061
5 7 5 0.3261 -0.1254
5 7 6 -0.4050 -0.7286
5 8 0 0.5457 0.0010
5 8 1 0.6176 1.6745
5 8 2 -0.9115 -0.6891
5 8 3 1.1254 -1.7360
5 8 4 0.0323 0.9110
5 8 5 0.2011 -0.2957
5 8 6 -0.4415 -0.7366
5 8 10 -0.1019 -0.2613
5 9 0 0.5116 0.0028
5 9 1 0.7346 1.0318
5 9 2 -0.6134 -0.6836
5 9 3 0.8231 -1.4815
5 9 4 0.0684 1.1544
5 9 5 0.0219 -0.3920
5 9 6 -0.4318 -0.7218
5 9 7 0.4138 0.1953
5 9 8 0.2348 0.3996
5 9 9 0.0849 -0.0500
5 9 10 -0.0518 -0.2136
5 10 0 0.5695 0.0044
5 10 1 0.8242 0.6029
5 10 2 -0.4010 -0.6765
5 10 3 0.5371 -1.2525
5 10 4 0.0743 1.2060
5 10 5 -0.1579 -0.4128
5 10 6 -0.3590 -0.6744
5 10 7 0.3437 0.2523
5 10 8 0.1743 0.4944
5 10 9 0.0014 -0.0719
5 10 10 -0.0244 -0.1262
5 11 0 0.6002 0.0041
5 11 1 0.9088 0.3449
5 11 2 -0.2393 -0.6888
5 11 3 0.3531 -1.0290
5 11 4 0.0810 1.1024
5 11 5 -0.2931 -0.3821
5 11 6 -0.2245 -0.5871
5 11 7 0.2453 0.2304
5 11 8 0.1284 0.5042
5 11 9 -0.0904 -0.0955
5 11 10 -0.0292 -0.0345
5 12 0 0.5803 0.0018
5 12 1 1.0143 0.1982
5 12 2 -0.1140 -0.6732
5 12 3 0.2899 -0.7852
5 12 4 0.1083 0.9188
5 12 5 -0.3587 -0.3353
5 12 6 -0.0457 -0.4596
5 12 7 0.1490 0.1472
5 12 8 0.1168 0.4332
5 12 9 -0.1501 -0.1085
5 12 10 -0.0482 0.0286
5 13 0 0.5561 -0.0008
5 13 1 1.1140 0.1243
5 13 2 -0.0277 -0.5668
5 13 3 0.2946 -0.5246
5 13 4 0.1618 0.7284
5 13 5 -0.3550 -0.3010
5 13 6 0.1451 -0.3030
5 13 7 0.0692 0.0454
5 13 8 0.1283 0.3188
5 13 9 -0.1551 -0.1010
5 14 0 0.5673 -0.0015
5 14 1 1.1353 0.1153
5 14 2 0.0214 -0.3585
5 14 3 0.2851 -0.2820
5 14 4 0.2330 0.5692
5 14 5 -0.3034 -0.2890
5 14 6 0.3045 -0.1404
5 14 7 0.0019 -0.0303
5 14 8 0.1356 0.2010
5 14 9 -0.1092 -0.0752
5 15 0 0.6002 0.0001
5 15 1 1.0237 0.1703
5 15 2 0.0496 -0.1087
5 15 3 0.2080 -0.0975
5 15 4 0.3021 0.4370
5 15 5 -0.2333 -0.2894
5 15 6 0.3925 -0.0019
5 15 7 -0.0606 -0.0578
5 15 8 0.1184 0.1005
5 16 0 0.6071 0.0025
5 16 1 0.7975 0.2697
5 16 2 0.0767 0.0958
5 16 3 0.0716 0.0100
5 16 4 0.3411 0.3041
5 16 5 -0.1671 -0.2805
5 16 6 0.3924 0.0854
5 16 7 -0.1131 -0.0479
5 16 8 0.0787 0.0189
5 17 0 0.5601 0.0034
5 17 1 0.5385 0.3727
5 17 2 0.1082 0.2055
5 17 3 -0.0650 0.0466
5 17 4 0.3253 0.1528
5 17 5 -0.1117 -0.2433
5 17 6 0.3203 0.1092
5 17 7 -0.1379 -0.0285
5 18 0 0.4751 0.0018
5 18 1 0.3299 0.4373
5 18 2 0.1325 0.2343
5 18 3 -0.1380 0.0310
5 18 4 0.2475 -0.0014
5 18 5 -0.0621 -0.1741
5 18 6 0.2153 0.0788
5 18 7 -0.1206 -0.0200
5 19 0 0.3878 -0.0015
5 19 1 0.2021 0.4426
5 19 2 0.1373 0.2304
5 19 3 -0.1244 -0.0154
5 19 4 0.1285 -0.1166
5 19 5 -0.0142 -0.0904
5 19 6 0.1174 0.0226
5 20 0 0.3144 -0.0043
5 20 1 0.1312 0.3927
5 20 2 0.1239 0.2280
5 20 3 -0.0557 -0.0685
5 20 4 0.0118 -0.1583
5 20 5 0.0259 -0.0215
5 21 0 0.2424 -0.0053
5 21 1 0.0798 0.3064
5 21 2 0.1057 0.2248
5 21 3 0.0104 -0.1008
5 21 4 -0.0576 -0.1298
5 22 0 0.1567 -0.0044
5 22 1 0.0337 0.2039
5 22 2 0.0938 0.1994
5 22 3 0.0326 -0.0920
6 1 0 8.0934 -0.0080
6 1 1 3.3763 6.8357
6 1 2 -3.7907 3.4099
6 1 3 0.5814 -0.7577
6 1 4 -0.2186 -1.5789
6 1 5 -0.5214 0.6289
6 1 6 -0.5923 -0.5085
6 1 7 -0.2716 -0.1551
6 2 0 5.6835 -0.0057
6 2 1 2.2824 6.0756
6 2 2 -3.5872 2.6487
6 2 3 0.8276 -1.3159
6 2 4 -0.3483 -1.4035
6 2 5 -0.1972 0.5813
6 2 6 -0.4751 -0.5888
6 2 7 -0.1224 -0.3929
6 3 0 3.7863 -0.0034
6 3 1 1.4647 5.1919
6 3 2 -3.1755 1.8999
6 3 3 1.0110 -1.7531
6 3 4 -0.3226 -1.1745
6 3 5 0.1085 0.4604
6 3 6 -0.3444 -0.6414
6 3 7 0.0598 -0.5258
6 4 0 2.3664 -0.0024
6 4 1 0.8802 4.2771
6 4 2 -2.6632 1.1962
6 4 3 1.1735 -2.0509
6 4 4 -0.1744 -0.8524
6 4 5 0.3421 0.3012
6 4 6 -0.2572 -0.6563
6 4 7 0.2306 -0.5281
6 5 0 1.3381 -0.0025
6 5 1 0.5374 3.3589
6 5 2 -2.1019 0.5870
6 5 3 1.2922 -2.1771
6 5 4 0.0207 -0.4168
6 5 5 0.4576 0.1329
6 5 6 -0.2475 -0.6448
6 5 7 0.3611 -0.4212
6 6 0 0.6677 -0.0024
6 6 1 0.4380 2.4675
6 6 2 -1.5414 0.1379
6 6 3 1.2987 -2.1231
6 6 4 0.1800 0.0861
6 6 5 0.4381 -0.0207
6 6 6 -0.3060 -0.6293
6 6 7 0.4388 -0.2533
6 7 0 0.3448 -0.0008
6 7 1 0.5167 1.6717
6 7 2 -1.0430 -0.1201
6 7 3 1.1458 -1.9342
6 7 4 0.2522 0.5534
6 7 5 0.3079 -0.1370
6 7 6 -0.3889 -0.6269
6 7 7 0.4596 -0.0757
6 8 0 0.3000 0.0018
6 8 1 0.6587 1.0539
6 8 2 -0.6514 -0.2293
6 8 3 0.8616 -1.6906
6 8 4 0.2361 0.8829
6 8 5 0.1237 -0.1995
6 8 6 -0.4459 -0.6372
6 8 7 0.4236 0.0695
6 8 8 0.3906 0.4321
6 8 9 0.0329 0.0927
6 8 10 -0.0707 -0.2022
6 9 0 0.3824 0.0038
6 9 1 0.7746 0.6535
6 9 2 -0.3702 -0.2812
6 9 3 0.5448 -1.4551
6 9 4 0.1716 1.0300
6 9 5 -0.0511 -0.2074
6 9 6 -0.4435 -0.6401
6 9 7 0.3425 0.1533
6 9 8 0.3224 0.5604
6 9 9 -0.0570 0.0915
6 9 10 -0.0321 -0.1345
6 10 0 0.4359 0.0034
6 10 1 0.8524 0.4381
6 10 2 -0.1723 -0.3449
6 10 3 0.3060 -1.2380
6 10 4 0.1129 1.0224
6 10 5 -0.1749 -0.1810
6 10 6 -0.3719 -0.6051
6 10 7 0.2431 0.1628
6 10 8 0.2358 0.6055
6 10 9 -0.1567 0.0537
6 10 10 -0.0245 -0.0565
6 11 0 0.3950 0.0008
6 11 1 0.9301 0.3291
6 11 2 -0.0316 -0.4133
6 11 3 0.1990 -1.0101
6 11 4 0.0995 0.9301
6 11 5 -0.2396 -0.1516
6 11 6 -0.2396 -0.5096
6 11 7 0.1564 0.1071
6 11 8 0.1740 0.5516
6 11 9 -0.2225 -0.0026
6 11 10 -0.0382 0.0081
6 12 0 0.3074 -0.0020
6 12 1 1.0223 0.2583
6 12 2 0.0586 -0.4211
6 12 3 0.1945 -0.7485
6 12 4 0.1415 0.8174
6 12 5 -0.2626 -0.1454
6 12 6 -0.0684 -0.3549
6 12 7 0.0981 0.0185
6 12 8 0.1480 0.4265
6 12 9 -0.2274 -0.0476
6 13 0 0.2614 -0.0028
6 13 1 1.0812 0.2043
6 13 2 0.0959 -0.3172
6 13 3 0.2091 -0.4697
6 13 4 0.2212 0.7098
6 13 5 -0.2672 -0.1691
6 13 6 0.1074 -0.1709
6 13 7 0.0598 -0.0588
6 13 8 0.1383 0.2796
6 13 9 -0.1721 -0.0629
6 14 0 0.2947 -0.0008
6 14 1 1.0335 0.1822
6 14 2 0.0904 -0.1219
6 14 3 0.1679 -0.2219
6 14 4 0.3052 0.5942
6 14 5 -0.2645 -0.2093
6 14 6 0.2467 -0.0042
6 14 7 0.0217 -0.0913
6 14 8 0.1184 0.1488
6 15 0 0.3674 0.0021
6 15 1 0.8535 0.2051
6 15 2 0.0685 0.0828
6 15 3 0.0538 -0.0500
6 15 4 0.3585 0.4437
6 15 5 -0.2496 -0.2410
6 15 6 0.3151 0.1039
6 15 7 -0.0250 -0.0750
6 15 8 0.0785 0.0461
6 16 0 0.4111 0.0036
6 16 1 0.5963 0.2577
6 16 2 0.0564 0.2169
6 16 3 -0.0876 0.0310
6 16 4 0.3555 0.2508
6 16 5 -0.2099 -0.2414
6 16 6 0.3030 0.1368
6 16 7 -0.0667 -0.0343
6 17 0 0.3944 0.0026
6 17 1 0.3587 0.3025
6 17 2 0.0622 0.2589
6 17 3 -0.1865 0.0373
6 17 4 0.2897 0.0444
6 17 5 -0.1402 -0.2017
6 17 6 0.2310 0.1077
6 17 7 -0.0803 -0.0012
6 18 0 0.3377 0.0001
6 18 1 0.2068 0.3079
6 18 2 0.0761 0.2464
6 18 3 -0.2009 -0.0004
6 18 4 0.1776 -0.1210
6 18 5 -0.0523 -0.1327
6 18 6 0.1389 0.0499
6 19 0 0.2779 -0.0018
6 19 1 0.1378 0.2683
6 19 2 0.0855 0.2294
6 19 3 -0.1429 -0.0506
6 19 4 0.0560 -0.1985
6 19 5 0.0274 -0.0608
6 20 0 0.2274 -0.0018
6 20 1 0.1043 0.2004
6 20 2 0.0877 0.2252
6 20 3 -0.0647 -0.0856
6 20 4 -0.0331 -0.1817
6 21 0 0.1725 -0.0004
6 21 1 0.0665 0.1265
6 21 2 0.0874 0.2143
6 21 3 -0.0167 -0.0862
6 22 0 0.1028 0.0010
6 22 1 0.0218 0.0618
7 1 0 4.7862 -0.0037
7 1 1 2.6398 4.7938
7 1 2 -3.2348 3.4774
7 1 3 0.3647 -0.4951
7 1 4 -0.0827 -1.6273
7 1 5 -0.0975 0.4441
7 1 6 -0.4756 -0.6349
7 1 7 -0.1164 -0.3011
7 2 0 3.3017 -0.0028
7 2 1 1.7105 4.2086
7 2 2 -3.0474 2.8222
7 2 3 0.6022 -1.0766
7 2 4 -0.1040 -1.4577
7 2 5 0.2133 0.3494
7 2 6 -0.3259 -0.6848
7 2 7 0.0688 -0.5052
7 3 0 2.1388 -0.0030
7 3 1 0.9971 3.5603
7 3 2 -2.7101 2.1286
7 3 3 0.8112 -1.5679
7 3 4 0.0121 -1.1930
7 3 5 0.4627 0.2232
7 3 6 -0.1966 -0.6880
7 3 7 0.2481 -0.5826
7 4 0 1.2435 -0.0039
7 4 1 0.5113 2.8706
7 4 2 -2.2611 1.4485
7 4 3 0.9903 -1.9120
7 4 4 0.2082 -0.8086
7 4 5 0.5991 0.0965
7 4 6 -0.1446 -0.6471
7 4 7 0.3809 -0.5219
7 5 0 0.5938 -0.0042
7 5 1 0.2833 2.1571
7 5 2 -1.7302 0.8634
7 5 3 1.0834 -2.0519
7 5 4 0.3951 -0.3310
7 5 5 0.5947 -0.0091
7 5 6 -0.1878 -0.5872
7 5 9 0.0989 0.0564
7 6 0 0.2154 -0.0026
7 6 1 0.2923 1.4780
7 6 2 -1.1811 0.4504
7 6 3 1.0281 -1.9840
7 6 4 0.4935 0.1501
7 6 5 0.4658 -0.0784
7 6 6 -0.2944 -0.5394
7 6 7 0.4596 -0.1794
7 6 9 0.0920 0.1341
7 7 0 0.1048 0.0002
7 7 1 0.4397 0.9247
7 7 2 -0.6946 0.2246
7 7 3 0.8196 -1.7760
7 7 4 0.4722 0.5269
7 7 5 0.2715 -0.1008
7 7 6 -0.4045 -0.5209
7 7 7 0.4162 -0.0238
7 7 8 0.5125 0.3286
7 7 9 0.0320 0.2116
7 7 10 -0.1309 -0.1207
7 8 0 0.1643 0.0026
7 8 1 0.6022 0.5663
7 8 2 -0.3226 0.1231
7 8 3 0.5312 -1.5252
7 8 4 0.3586 0.7388
7 8 5 0.0868 -0.0765
7 8 6 -0.4649 -0.5220
7 8 7 0.3325 0.0655
7 8 8 0.4533 0.4703
7 8 9 -0.0741 0.2516
7 8 10 -0.0780 -0.0763
7 9 0 0.2362 0.0024
7 9 1 0.7128 0.3996
7 9 2 -0.0657 0.0542
7 9 3 0.2743 -1.2948
7 9 4 0.2197 0.8032
7 9 5 -0.0360 -0.0233
7 9 6 -0.4514 -0.5109
7 9 7 0.2294 0.0789
7 9 8 0.3379 0.5571
7 9 9 -0.1894 0.2270
7 9 10 -0.0473 -0.0320
7 10 0 0.2083 -0.0002
7 10 1 0.7844 0.3515
7 10 2 0.1044 -0.0285
7 10 3 0.1274 -1.0845
7 10 4 0.1235 0.7904
7 10 5 -0.0918 0.0266
7 10 6 -0.3680 -0.4522
7 10 7 0.1361 0.0295
7 10 8 0.2305 0.5549
7 10 9 -0.2692 0.1467
7 10 10 -0.0403 0.0053
7 11 0 0.0891 -0.0034
7 11 1 0.8561 0.3315
7 11 2 0.2085 -0.0977
7 11 3 0.0904 -0.8594
7 11 4 0.1067 0.7654
7 11 5 -0.1147 0.0414
7 11 6 -0.2348 -0.3315
7 11 7 0.0753 -0.0518
7 11 8 0.1666 0.4671
7 11 9 -0.2841 0.0514
7 12 0 -0.0202 -0.0046
7 12 1 0.9242 0.2898
7 12 2 0.2477 -0.0941
7 12 3 0.0960 -0.6017
7 12 4 0.1628 0.7451
7 12 5 -0.1455 0.0068
7 12 6 -0.0797 -0.1692
7 12 7 0.0485 -0.1247
7 12 8 0.1400 0.3323
7 12 9 -0.2319 -0.0168
7 13 0 -0.0282 -0.0028
7 13 1 0.9310 0.2333
7 13 2 0.2219 0.0035
7 13 3 0.0657 -0.3387
7 13 4 0.2531 0.6975
7 13 5 -0.1979 -0.0660
7 13 6 0.0654 -0.0118
7 13 7 0.0364 -0.1544
7 13 8 0.1201 0.1965
7 13 9 -0.1360 -0.0424
7 14 0 0.0685 0.0004
7 14 1 0.8223 0.1944
7 14 2 0.1513 0.1479
7 14 3 -0.0329 -0.1239
7 14 4 0.3293 0.5786
7 14 5 -0.2493 -0.1472
7 14 6 0.1677 0.0935
7 14 7 0.0180 -0.1285
7 14 8 0.0832 0.0862
7 15 0 0.1948 0.0026
7 15 1 0.6102 0.1880
7 15 2 0.0744 0.2593
7 15 3 -0.1679 0.0024
7 15 4 0.3547 0.3760
7 15 5 -0.2608 -0.2033
7 15 6 0.2054 0.1257
7 15 7 -0.0096 -0.0650
7 15 8 0.0305 0.0039
7 16 0 0.2723 0.0022
7 16 1 0.3755 0.1967
7 16 2 0.0250 0.2904
7 16 3 -0.2721 0.0376
7 16 4 0.3158 0.1284
7 16 5 -0.2088 -0.2125
7 16 6 0.1797 0.0984
7 16 7 -0.0303 -0.0006
7 17 0 0.2798 0.0006
7 17 1 0.2065 0.1895
7 17 2 0.0132 0.2572
7 17 3 -0.2945 0.0113
7 17 4 0.2234 -0.0911
7 17 5 -0.1059 -0.1741
7 17 6 0.1163 0.0469
7 18 0 0.2483 -0.0001
7 18 1 0.1334 0.1510
7 18 2 0.0264 0.2122
7 18 3 -0.2351 -0.0367
7 18 4 0.1078 -0.2152
7 18 5 0.0054 -0.1083
7 18 6 0.0512 0.0051
7 19 0 0.2137 0.0016
7 19 1 0.1190 0.0919
7 19 2 0.0459 0.1913
7 19 3 -0.1404 -0.0736
7 19 4 0.0067 -0.2224
7 19 5 0.0785 -0.0459
7 20 0 0.1814 0.0048
7 20 1 0.1050 0.0349
7 20 2 0.0609 0.1873
7 20 3 -0.0665 -0.0799
7 20 4 -0.0496 -0.1477
7 21 0 0.1365 0.0071
7 21 1 0.0645 -0.0038
7 21 2 0.0676 0.1681
8 1 0 2.8301 -0.0001
8 1 1 1.8939 3.1477
8 1 2 -2.7516 3.1616
8 1 3 0.1444 -0.3164
8 1 4 -0.0123 -1.5600
8 1 5 0.3441 0.2419
8 1 6 -0.3393 -0.7467
8 1 7 0.0626 -0.3916
8 2 0 1.9533 -0.0011
8 2 1 1.1180 2.6940
8 2 2 -2.6033 2.6149
8 2 3 0.3763 -0.9280
8 2 4 0.0731 -1.3759
8 2 5 0.5968 0.1404
8 2 6 -0.1813 -0.7489
8 2 7 0.2295 -0.5461
8 3 0 1.2483 -0.0025
8 3 1 0.5205 2.2021
8 3 2 -2.3049 2.0115
8 3 3 0.5840 -1.4493
8 3 4 0.2703 -1.0766
8 3 5 0.7479 0.0431
8 3 6 -0.0809 -0.7032
8 3 7 0.3522 -0.5552
8 4 0 0.6808 -0.0032
8 4 1 0.1460 1.6780
8 4 2 -1.8617 1.4151
8 4 3 0.7366 -1.7880
8 4 4 0.5005 -0.6704
8 4 5 0.7649 -0.0310
8 4 6 -0.0856 -0.6235
8 5 0 0.2731 -0.0023
8 5 1 0.0250 1.1533
8 5 2 -1.3177 0.9178
8 5 3 0.7764 -1.8804
8 5 4 0.6678 -0.2237
8 5 5 0.6510 -0.0719
8 5 6 -0.1885 -0.5373
8 5 7 0.4136 -0.2419
8 5 8 0.4183 0.0485
8 5 9 0.1786 0.1279
8 5 10 -0.2454 -0.0338
8 6 0 0.0670 -0.0000
8 6 1 0.1121 0.6997
8 6 2 -0.7664 0.5895
8 6 3 0.6743 -1.7473
8 6 4 0.7039 0.1612
8 6 5 0.4543 -0.0728
8 6 6 -0.3318 -0.4691
8 6 7 0.3744 -0.0695
8 6 8 0.5385 0.1562
8 6 9 0.1018 0.2412
8 6 10 -0.2118 0.0128
8 7 0 0.0406 0.0020
8 7 1 0.2914 0.3937
8 7 2 -0.3022 0.4288
8 7 3 0.4680 -1.4883
8 7 4 0.6011 0.4083
8 7 5 0.2513 -0.0311
8 7 6 -0.4434 -0.4254
8 7 7 0.3046 0.0290
8 7 8 0.5170 0.2701
8 7 9 -0.0264 0.3280
8 7 10 -0.1554 0.0473
8 8 0 0.0837 0.0021
8 8 1 0.4505 0.2633
8 8 2 0.0317 0.3659
8 8 3 0.2470 -1.2170
8 8 4 0.4137 0.5158
8 8 5 0.1086 0.0436
8 8 6 -0.4767 -0.3900
8 8 7 0.2129 0.0380
8 8 8 0.4013 0.3692
8 8 9 -0.1673 0.3443
8 8 10 -0.1033 0.0561
8 9 0 0.0682 -0.0003
8 9 1 0.5483 0.2632
8 9 2 0.2485 0.3216
8 9 3 0.0941 -0.9915
8 9 4 0.2262 0.5492
8 9 5 0.0458 0.1247
8 9 6 -0.4271 -0.3346
8 9 7 0.1160 -0.0228
8 9 8 0.2661 0.4174
8 9 9 -0.2734 0.2779
8 9 10 -0.0676 0.0468
8 10 0 -0.0509 -0.0036
8 10 1 0.6117 0.3045
8 10 2 0.3797 0.2667
8 10 3 0.0315 -0.7992
8 10 4 0.1103 0.5830
8 10 5 0.0291 0.1755
8 10 6 -0.3202 -0.2400
8 10 7 0.0378 -0.1148
8 10 8 0.1708 0.3927
8 10 9 -0.3116 0.1622
8 11 0 -0.2038 -0.0052
8 11 1 0.6717 0.3145
8 11 2 0.4388 0.2284
8 11 3 0.0140 -0.5998
8 11 4 0.0928 0.6416
8 11 5 0.0017 0.1677
8 11 6 -0.1901 -0.1146
8 11 7 -0.0043 -0.1954
8 11 8 0.1293 0.3074
8 11 9 -0.2764 0.0534
8 12 0 -0.2752 -0.0041
8 12 1 0.7106 0.2754
8 12 2 0.4203 0.2417
8 12 3 -0.0277 -0.3800
8 12 4 0.1511 0.6839
8 12 5 -0.0690 0.0974
8 12 6 -0.0654 0.0065
8 12 7 -0.0129 -0.2303
8 12 8 0.1147 0.1989
8 12 9 -0.1886 -0.0097
8 13 0 -0.2076 -0.0012
8 13 1 0.6767 0.2156
8 13 2 0.3285 0.2994
8 13 3 -0.1293 -0.1716
8 13 4 0.2343 0.6420
8 13 5 -0.1651 -0.0115
8 13 6 0.0317 0.0821
8 13 7 -0.0067 -0.2044
8 13 8 0.0906 0.1025
8 14 0 -0.0447 0.0011
8 14 1 0.5455 0.1697
8 14 2 0.1966 0.3500
8 14 3 -0.2663 -0.0233
8 14 4 0.2916 0.4800
8 14 5 -0.2329 -0.1187
8 14 6 0.0854 0.0931
8 14 7 -0.0029 -0.1289
8 14 8 0.0424 0.0319
8 15 0 0.1154 0.0012
8 15 1 0.3591 0.1443
8 15 2 0.0756 0.3440
8 15 3 -0.3743 0.0385
8 15 4 0.2936 0.2283
8 15 5 -0.2249 -0.1864
8 15 6 0.0903 0.0550
8 15 7 -0.0040 -0.0383
8 16 0 0.2034 0.0000
8 16 1 0.2005 0.1205
8 16 2 0.0038 0.2785
8 16 3 -0.3977 0.0273
8 16 4 0.2386 -0.0293
8 16 5 -0.1378 -0.1956
8 16 6 0.0577 0.0060
8 17 0 0.2179 0.0000
8 17 1 0.1264 0.0794
8 17 2 -0.0132 0.1968
8 17 3 -0.3295 -0.0180
8 17 4 0.1472 -0.2030
8 17 5 -0.0165 -0.1528
8 17 6 0.0133 -0.0206
8 18 0 0.1992 0.0030
8 18 1 0.1260 0.0230
8 18 2 0.0034 0.1455
8 18 3 -0.2131 -0.0587
8 18 4 0.0505 -0.2479
8 18 5 0.0765 -0.0857
8 19 0 0.1773 0.0081
8 19 1 0.1406 -0.0289
8 19 2 0.0272 0.1332
8 19 3 -0.1101 -0.0721
8 19 4 -0.0214 -0.1847
8 20 0 0.1504 0.0125
8 20 1 0.1205 -0.0577
8 20 2 0.0420 0.1302
9 1 0 1.7645 0.0009
9 1 1 1.2754 1.8864
9 1 2 -2.3647 2.6528
9 1 3 -0.0492 -0.2839
9 1 4 0.0004 -1.3894
9 1 5 0.7296 0.0784
9 1 6 -0.2136 -0.8007
9 1 7 0.2229 -0.4517
9 2 0 1.2837 -0.0002
9 2 1 0.6265 1.5233
9 2 2 -2.2194 2.2138
9 2 3 0.1592 -0.8957
9 2 4 0.1876 -1.1898
9 2 5 0.8828 0.0117
9 2 6 -0.0748 -0.7607
9 2 10 -0.1050 -0.0573
9 3 0 0.8715 -0.0006
9 3 1 0.1296 1.1530
9 3 2 -1.9021 1.7141
9 3 3 0.3332 -1.3848
9 3 4 0.4520 -0.8869
9 3 5 0.9176 -0.0318
9 3 6 -0.0299 -0.6910
9 3 8 -0.0565 -0.0953
9 3 10 -0.2068 -0.0121
9 4 0 0.5127 0.0001
9 4 1 -0.1531 0.7850
9 4 2 -1.4259 1.2223
9 4 3 0.4376 -1.6430
9 4 4 0.7003 -0.5170
9 4 5 0.8302 -0.0505
9 4 6 -0.1042 -0.6029
9 4 7 0.3416 -0.3003
9 4 8 0.2407 -0.0263
9 4 10 -0.2618 0.0654
9 5 0 0.2474 0.0015
9 5 1 -0.2008 0.4548
9 5 2 -0.8681 0.8307
9 5 3 0.4375 -1.6260
9 5 4 0.8387 -0.1606
9 5 5 0.6499 -0.0446
9 5 6 -0.2579 -0.5101
9 5 7 0.3048 -0.1076
9 5 8 0.4290 0.0170
9 5 9 0.2159 0.1540
9 5 10 -0.2637 0.1458
9 6 0 0.1118 0.0026
9 6 1 -0.0779 0.2179
9 6 2 -0.3427 0.5992
9 6 3 0.3397 -1.3945
9 6 4 0.8162 0.0995
9 6 5 0.4379 -0.0108
9 6 6 -0.4091 -0.4217
9 6 7 0.2575 0.0196
9 6 8 0.4730 0.0633
9 6 9 0.0794 0.2694
9 6 10 -0.2261 0.1920
9 7 0 0.0729 0.0024
9 7 1 0.0970 0.1138
9 7 2 0.0652 0.5164
9 7 3 0.2001 -1.0794
9 7 4 0.6492 0.2349
9 7 5 0.2634 0.0534
9 7 6 -0.4838 -0.3374
9 7 7 0.1961 0.0438
9 7 8 0.3961 0.1266
9 7 9 -0.0834 0.3355
9 7 10 -0.1711 0.1839
9 8 0 0.0359 0.0005
9 8 1 0.2314 0.1308
9 8 2 0.3382 0.5136
9 8 3 0.0866 -0.8000
9 8 4 0.4116 0.2904
9 8 5 0.1666 0.1378
9 8 6 -0.4562 -0.2483
9 8 7 0.1161 -0.0199
9 8 8 0.2664 0.1893
9 8 9 -0.2217 0.3176
9 8 10 -0.1162 0.1325
9 9 0 -0.0748 -0.0023
9 9 1 0.3072 0.2066
9 9 2 0.5066 0.5214
9 9 3 0.0294 -0.5998
9 9 4 0.1963 0.3440
9 9 5 0.1344 0.2143
9 9 6 -0.3523 -0.1467
9 9 7 0.0280 -0.1250
9 9 8 0.1570 0.2180
9 9 9 -0.2953 0.2261
9 10 0 -0.2438 -0.0040
9 10 1 0.3578 0.2675
9 10 2 0.5988 0.5129
9 10 3 0.0013 -0.4505
9 10 4 0.0705 0.4400
9 10 5 0.1135 0.2473
9 10 6 -0.2219 -0.0392
9 10 7 -0.0435 -0.2212
9 10 8 0.1045 0.1949
9 10 9 -0.2913 0.1117
9 11 0 -0.3746 -0.0036
9 11 1 0.4047 0.2734
9 11 2 0.6146 0.4998
9 11 3 -0.0536 -0.3060
9 11 4 0.0494 0.5507
9 11 5 0.0540 0.2134
9 11 6 -0.1070 0.0493
9 11 7 -0.0777 -0.2722
9 11 8 0.0958 0.1339
9 11 9 -0.2251 0.0283
9 12 0 -0.3752 -0.0014
9 12 1 0.4263 0.2331
9 12 2 0.5428 0.4932
9 12 3 -0.1681 -0.1545
9 12 4 0.1002 0.5980
9 12 5 -0.0486 0.1172
9 12 6 -0.0276 0.0888
9 12 7 -0.0737 -0.2619
9 12 8 0.0910 0.0677
9 13 0 -0.2384 0.0005
9 13 1 0.3862 0.1802
9 13 2 0.3959 0.4773
9 13 3 -0.3198 -0.0250
9 13 4 0.1687 0.5170
9 13 5 -0.1481 -0.0091
9 13 6 0.0132 0.0673
9 13 7 -0.0479 -0.1962
9 13 8 0.0600 0.0206
9 14 0 -0.0441 0.0007
9 14 1 0.2849 0.1381
9 14 2 0.2218 0.4223
9 14 3 -0.4436 0.0463
9 14 4 0.2093 0.3101
9 14 5 -0.1841 -0.1206
9 14 6 0.0196 0.0051
9 14 7 -0.0193 -0.1009
9 15 0 0.1098 -0.0004
9 15 1 0.1742 0.1042
9 15 2 0.0796 0.3208
9 15 3 -0.4781 0.0506
9 15 4 0.2014 0.0514
9 15 5 -0.1314 -0.1805
9 15 6 0.0005 -0.0546
9 15 7 0.0026 -0.0130
9 16 0 0.1776 -0.0006
9 16 1 0.1153 0.0635
9 16 2 0.0037 0.2036
9 16 3 -0.4083 0.0123
9 16 4 0.1501 -0.1570
9 16 5 -0.0218 -0.1759
9 16 6 -0.0289 -0.0743
9 17 0 0.1793 0.0024
9 17 1 0.1248 0.0111
9 17 2 -0.0115 0.1169
9 17 3 -0.2747 -0.0312
9 17 4 0.0768 -0.2456
9 17 5 0.0780 -0.1220
9 18 0 0.1579 0.0083
9 18 1 0.1621 -0.0400
9 18 2 0.0037 0.0824
9 18 3 -0.1437 -0.0536
9 18 4 0.0074 -0.2117
9 19 0 0.1350 0.0143
9 19 1 0.1696 -0.0711
9 19 2 0.0198 0.0807
9 19 3 -0.0645 -0.0482
10 1 0 1.2427 0.0004
10 1 1 0.8091 0.9514
10 1 2 -2.0136 2.1187
10 1 3 -0.2183 -0.3642
10 1 4 -0.0206 -1.1630
10 1 5 0.9877 -0.0038
10 1 6 -0.1186 -0.7640
10 2 0 1.0257 0.0010
10 2 1 0.2605 0.6780
10 2 2 -1.8273 1.7683
10 2 3 -0.0521 -0.9204
10 2 4 0.2539 -0.9719
10 2 5 1.0297 -0.0058
10 2 6 -0.0292 -0.7105
10 2 7 0.3195 -0.5148
10 2 9 0.2875 -0.1351
10 2 10 -0.1173 -0.0018
10 3 0 0.8038 0.0023
10 3 1 -0.1537 0.4379
10 3 2 -1.4636 1.3588
10 3 3 0.0778 -1.3065
10 3 4 0.5628 -0.7080
10 3 5 0.9704 0.0116
10 3 6 -0.0602 -0.6521
10 3 7 0.2775 -0.3870
10 3 8 -0.0282 0.0085
10 3 9 0.3380 -0.0910
10 3 10 -0.1997 0.1090
10 4 0 0.5712 0.0034
10 4 1 -0.3667 0.2362
10 4 2 -0.9661 0.9629
10 4 3 0.1491 -1.4260
10 4 4 0.8088 -0.4155
10 4 5 0.8260 0.0336
10 4 6 -0.2025 -0.5808
10 4 7 0.2288 -0.1909
10 4 8 0.2015 -0.0123
10 4 9 0.3066 -0.0135
10 4 10 -0.2407 0.2201
10 5 0 0.3721 0.0036
10 5 1 -0.3726 0.0898
10 5 2 -0.4385 0.6707
10 5 3 0.1529 -1.2748
10 5 4 0.9099 -0.1643
10 5 5 0.6313 0.0552
10 5 6 -0.3813 -0.4896
10 5 7 0.1962 -0.0260
10 5 8 0.3173 -0.0505
10 5 9 0.1961 0.0918
10 5 10 -0.2398 0.2913
10 6 0 0.2386 0.0027
10 6 1 -0.2490 0.0215
10 6 2 0.0111 0.5327
10 6 3 0.1131 -0.9552
10 6 4 0.8362 -0.0042
10 6 5 0.4378 0.0842
10 6 6 -0.5005 -0.3780
10 6 7 0.1722 0.0412
10 6 8 0.3109 -0.0608
10 6 9 0.0380 0.1877
10 6 10 -0.2077 0.2931
10 7 0 0.1436 0.0010
10 7 1 -0.1063 0.0371
10 7 2 0.3309 0.5293
10 7 3 0.0727 -0.6160
10 7 4 0.6246 0.0736
10 7 5 0.2934 0.1306
10 7 6 -0.5012 -0.2520
10 7 7 0.1312 0.0056
10 7 8 0.2262 -0.0297
10 7 9 -0.1190 0.2283
10 7 10 -0.1579 0.2269
10 8 0 0.0254 -0.0008
10 8 1 -0.0126 0.1092
10 8 2 0.5353 0.5913
10 8 3 0.0566 -0.3648
10 8 4 0.3608 0.1297
10 8 5 0.2140 0.1895
10 8 6 -0.3921 -0.1224
10 8 7 0.0590 -0.0894
10 8 8 0.1314 0.0168
10 8 9 -0.2284 0.1959
10 9 0 -0.1421 -0.0019
10 9 1 0.0353 0.1874
10 9 2 0.6622 0.6499
10 9 3 0.0469 -0.2208
10 9 4 0.1372 0.2224
10 9 5 0.1727 0.2367
10 9 6 -0.2338 -0.0057
10 9 7 -0.0298 -0.1876
10 9 8 0.0775 0.0408
10 9 9 -0.2649 0.1175
10 10 0 -0.3098 -0.0016
10 10 1 0.0741 0.2292
10 10 2 0.7251 0.6712
10 10 3 -0.0018 -0.1380
10 10 4 0.0118 0.3537
10 10 5 0.1226 0.2410
10 10 6 -0.0937 0.0753
10 10 7 -0.1009 -0.2488
10 10 8 0.0713 0.0272
10 10 9 -0.2323 0.0440
10 11 0 -0.3883 -0.0002
10 11 1 0.1198 0.2233
10 11 2 0.7074 0.6531
10 11 3 -0.1193 -0.0656
10 11 4 -0.0105 0.4617
10 11 5 0.0379 0.1854
10 11 6 -0.0092 0.0980
10 11 7 -0.1274 -0.2575
10 11 8 0.0818 -0.0068
10 12 0 -0.3274 0.0011
10 12 1 0.1515 0.1885
10 12 2 0.5961 0.5992
10 12 3 -0.2854 0.0087
10 12 4 0.0322 0.4681
10 12 5 -0.0603 0.0807
10 12 6 0.0188 0.0559
10 12 7 -0.1077 -0.2174
10 12 8 0.0724 -0.0317
10 13 0 -0.1622 0.0011
10 13 1 0.1454 0.1495
10 13 2 0.4161 0.5068
10 13 3 -0.4344 0.0633
10 13 4 0.0880 0.3416
10 13 5 -0.1197 -0.0381
10 13 6 0.0092 -0.0278
10 13 7 -0.0626 -0.1444
10 14 0 0.0146 -0.0002
10 14 1 0.1118 0.1162
10 14 2 0.2272 0.3785
10 14 3 -0.4967 0.0762
10 14 4 0.1184 0.1263
10 14 5 -0.1012 -0.1285
10 14 6 -0.0176 -0.1059
10 14 7 -0.0182 -0.0632
10 15 0 0.1244 -0.0010
10 15 1 0.0910 0.0821
10 15 2 0.0875 0.2383
10 15 3 -0.4453 0.0504
10 15 4 0.1099 -0.0841
10 15 5 -0.0158 -0.1619
10 15 6 -0.0467 -0.1332
10 16 0 0.1505 0.0009
10 16 1 0.1126 0.0397
10 16 2 0.0191 0.1247
10 16 3 -0.3122 0.0106
10 16 4 0.0705 -0.2057
10 16 5 0.0799 -0.1361
10 17 0 0.1276 0.0060
10 17 1 0.1620 -0.0060
10 17 2 0.0042 0.0642
10 17 3 -0.1646 -0.0180
10 17 4 0.0192 -0.2106
10 18 0 0.0957 0.0124
10 18 1 0.1921 -0.0407
10 18 2 0.0090 0.0493
10 18 3 -0.0616 -0.0255
10 19 0 0.0692 0.0166
10 19 1 0.1670 -0.0540
11 1 0 1.0376 0.0001
11 1 1 0.4647 0.2897
11 1 2 -1.6379 1.6460
11 1 3 -0.3651 -0.4708
11 1 4 -0.0497 -0.9482
11 1 5 1.0814 0.0030
11 1 6 -0.0632 -0.6354
11 1 7 0.3226 -0.5450
11 1 8 -0.4968 0.1217
11 1 9 0.1793 -0.1607
11 1 10 0.0070 -0.0204
11 2 0 0.9908 0.0026
11 2 1 0.0045 0.1313
11 2 2 -1.3956 1.3549
11 2 3 -0.2407 -0.9163
11 2 4 0.2816 -0.7966
11 2 5 1.0433 0.0759
11 2 6 -0.0492 -0.6038
11 2 7 0.2426 -0.4922
11 2 8 -0.2862 0.1362
11 2 9 0.2756 -0.1838
11 2 10 -0.0763 0.0900
11 3 0 0.8814 0.0041
11 3 1 -0.3327 0.0394
11 3 2 -1.0055 1.0143
11 3 3 -0.1373 -1.1547
11 3 4 0.6021 -0.5964
11 3 5 0.9446 0.1433
11 3 6 -0.1628 -0.5810
11 3 7 0.1656 -0.3296
11 3 8 -0.0668 0.0733
11 3 9 0.3047 -0.1765
11 3 10 -0.1382 0.2071
11 4 0 0.7104 0.0038
11 4 1 -0.4887 -0.0029
11 4 2 -0.5400 0.7011
11 4 3 -0.0634 -1.1243
11 4 4 0.8228 -0.3828
11 4 5 0.7981 0.1800
11 4 6 -0.3543 -0.5349
11 4 7 0.1279 -0.1465
11 4 8 0.0946 -0.0345
11 4 9 0.2562 -0.1233
11 4 10 -0.1719 0.2966
11 5 0 0.5272 0.0021
11 5 1 -0.4761 -0.0088
11 5 2 -0.1031 0.4990
11 5 3 -0.0156 -0.8663
11 5 4 0.8813 -0.2062
11 5 5 0.6225 0.1845
11 5 6 -0.5218 -0.4463
11 5 7 0.1290 -0.0296
11 5 8 0.1632 -0.1252
11 5 9 0.1441 -0.0382
11 5 10 -0.1771 0.3245
11 6 0 0.3681 0.0002
11 6 1 -0.3781 0.0167
11 6 2 0.2311 0.4454
11 6 3 0.0242 -0.5108
11 6 4 0.7694 -0.0930
11 6 5 0.4492 0.1762
11 6 6 -0.5725 -0.3197
11 6 7 0.1338 -0.0119
11 6 8 0.1502 -0.1545
11 6 9 0.0033 0.0390
11 6 10 -0.1571 0.2773
11 7 0 0.2219 -0.0009
11 7 1 -0.2869 0.0676
11 7 2 0.4543 0.5093
11 7 3 0.0689 -0.2017
11 7 4 0.5382 -0.0216
11 7 5 0.3100 0.1766
11 7 6 -0.4795 -0.1775
11 7 7 0.1030 -0.0658
11 7 8 0.1009 -0.1264
11 7 9 -0.1221 0.0715
11 8 0 0.0575 -0.0008
11 8 1 -0.2411 0.1271
11 8 2 0.6028 0.6164
11 8 3 0.1033 -0.0183
11 8 4 0.2760 0.0568
11 8 5 0.2144 0.1894
11 8 6 -0.2930 -0.0480
11 8 7 0.0276 -0.1367
11 8 8 0.0638 -0.0829
11 8 9 -0.1957 0.0555
11 9 0 -0.1214 0.0001
11 9 1 -0.2176 0.1718
11 9 2 0.7054 0.6962
11 9 3 0.0882 0.0495
11 9 4 0.0675 0.1694
11 9 5 0.1434 0.1969
11 9 6 -0.1011 0.0419
11 9 7 -0.0635 -0.1823
11 9 8 0.0599 -0.0638
11 9 9 -0.2037 0.0210
11 10 0 -0.2591 0.0013
11 10 1 -0.1775 0.1867
11 10 2 0.7522 0.7129
11 10 3 -0.0071 0.0619
11 10 4 -0.0415 0.2898
11 10 5 0.0698 0.1748
11 10 6 0.0266 0.0720
11 10 7 -0.1269 -0.1901
11 10 8 0.0750 -0.0744
11 11 0 -0.2912 0.0020
11 11 1 -0.1112 0.1741
11 11 2 0.7131 0.6642
11 11 3 -0.1692 0.0704
11 11 4 -0.0563 0.3532
11 11 5 -0.0110 0.1125
11 11 6 0.0705 0.0366
11 11 7 -0.1365 -0.1681
11 11 8 0.0785 -0.0895
11 12 0 -0.2055 0.0017
11 12 1 -0.0420 0.1484
11 12 2 0.5807 0.5634
11 12 3 -0.3371 0.0868
11 12 4 -0.0178 0.3097
11 12 5 -0.0711 0.0234
11 12 6 0.0534 -0.0455
11 12 7 -0.0995 -0.1282
11 13 0 -0.0590 0.0003
11 13 1 0.0082 0.1222
11 13 2 0.3932 0.4292
11 13 3 -0.4355 0.0957
11 13 4 0.0269 0.1675
11 13 5 -0.0751 -0.0618
11 13 6 0.0114 -0.1313
11 13 7 -0.0456 -0.0797
11 14 0 0.0639 -0.0009
11 14 1 0.0443 0.0972
11 14 2 0.2145 0.2862
11 14 3 -0.4225 0.0840
11 14 4 0.0473 -0.0077
11 14 5 -0.0165 -0.1124
11 14 6 -0.0291 -0.1720
11 15 0 0.1123 -0.0004
11 15 1 0.0868 0.0689
11 15 2 0.0924 0.1648
11 15 3 -0.3143 0.0569
11 15 4 0.0373 -0.1359
11 15 5 0.0673 -0.1138
11 16 0 0.0936 0.0029
11 16 1 0.1406 0.0366
11 16 2 0.0335 0.0879
11 16 3 -0.1712 0.0300
11 16 4 0.0080 -0.1728
11 17 0 0.0490 0.0080
11 17 1 0.1806 0.0068
11 17 2 0.0134 0.0553
11 17 3 -0.0563 0.0138
11 18 0 0.0129 0.0125
11 18 1 0.1746 -0.0118
12 1 0 1.0091 0.0008
12 1 1 0.2151 -0.1440
12 1 2 -1.2221 1.2481
12 1 3 -0.4710 -0.5252
12 1 4 -0.0726 -0.7961
12 1 5 1.0275 0.0718
12 1 6 -0.0437 -0.4499
12 1 7 0.2349 -0.5637
12 1 8 -0.4294 0.2777
12 1 9 0.1123 -0.1837
12 1 10 0.0512 0.0341
12 2 0 1.0525 0.0032
12 2 1 -0.1535 -0.1661
12 2 2 -0.9455 0.9964
12 2 3 -0.3682 -0.8310
12 2 4 0.2693 -0.6973
12 2 5 0.9710 0.2091
12 2 6 -0.1181 -0.4595
12 2 7 0.1214 -0.4704
12 2 8 -0.2748 0.2069
12 2 9 0.1909 -0.2516
12 2 10 -0.0017 0.1242
12 3 0 0.9885 0.0032
12 3 1 -0.4124 -0.1140
12 3 2 -0.5820 0.7157
12 3 3 -0.2635 -0.9228
12 3 4 0.5624 -0.5520
12 3 5 0.8916 0.3022
12 3 6 -0.3030 -0.4724
12 3 7 0.0591 -0.3109
12 3 8 -0.1180 0.0668
12 3 9 0.2163 -0.2736
12 3 10 -0.0468 0.2074
12 4 0 0.8315 0.0009
12 4 1 -0.5224 -0.0354
12 4 2 -0.2112 0.4806
12 4 3 -0.1616 -0.7820
12 4 4 0.7384 -0.3838
12 4 5 0.7770 0.3256
12 4 6 -0.5118 -0.4441
12 4 7 0.0612 -0.1710
12 4 8 -0.0037 -0.0788
12 4 9 0.1817 -0.2385
12 4 10 -0.0810 0.2563
12 5 0 0.6418 -0.0016
12 5 1 -0.5126 0.0328
12 5 2 0.0923 0.3600
12 5 3 -0.0614 -0.4831
12 5 4 0.7583 -0.2333
12 5 5 0.6225 0.2896
12 5 6 -0.6323 -0.3624
12 5 7 0.0965 -0.1053
12 5 8 0.0526 -0.1656
12 5 9 0.0978 -0.1660
12 6 0 0.4633 -0.0025
12 6 1 -0.4603 0.0790
12 6 2 0.3030 0.3721
12 6 3 0.0383 -0.1590
12 6 4 0.6303 -0.1223
12 6 5 0.4487 0.2285
12 6 6 -0.5950 -0.2473
12 6 7 0.1133 -0.1080
12 6 8 0.0662 -0.1723
12 6 9 -0.0076 -0.0939
12 7 0 0.2954 -0.0016
12 7 1 -0.4293 0.1089
12 7 2 0.4478 0.4733
12 7 3 0.1229 0.0731
12 7 4 0.4109 -0.0369
12 7 5 0.2892 0.1749
12 7 6 -0.4159 -0.1324
12 7 7 0.0783 -0.1326
12 7 8 0.0665 -0.1306
12 7 9 -0.0976 -0.0498
12 8 0 0.1227 0.0003
12 8 1 -0.4256 0.1289
12 8 2 0.5649 0.5874
12 8 3 0.1577 0.1712
12 8 4 0.1817 0.0511
12 8 5 0.1648 0.1405
12 8 6 -0.1815 -0.0465
12 8 7 0.0002 -0.1370
12 8 8 0.0739 -0.0930
12 8 9 -0.1424 -0.0323
12 9 0 -0.0416 0.0018
12 9 1 -0.4102 0.1383
12 9 2 0.6593 0.6505
12 9 3 0.1095 0.1699
12 9 4 0.0133 0.1477
12 9 5 0.0726 0.1151
12 9 6 0.0098 -0.0067
12 9 7 -0.0791 -0.1124
12 9 8 0.0872 -0.0888
12 10 0 -0.1501 0.0022
12 10 1 -0.3480 0.1345
12 10 2 0.6982 0.6373
12 10 3 -0.0210 0.1346
12 10 4 -0.0637 0.2223
12 10 5 0.0001 0.0821
12 10 6 0.1038 -0.0182
12 10 7 -0.1181 -0.0775
12 10 8 0.0899 -0.1056
12 11 0 -0.1625 0.0015
12 11 1 -0.2425 0.1192
12 11 2 0.6474 0.5583
12 11 3 -0.1857 0.1102
12 11 4 -0.0643 0.2320
12 11 5 -0.0518 0.0356
12 11 6 0.1065 -0.0714
12 11 7 -0.1043 -0.0524
12 12 0 -0.0889 0.0001
12 12 1 -0.1267 0.0987
12 12 2 0.5113 0.4414
12 12 3 -0.3116 0.1041
12 12 4 -0.0305 0.1619
12 12 5 -0.0666 -0.0149
12 12 6 0.0607 -0.1385
12 12 7 -0.0582 -0.0401
12 13 0 0.0102 -0.0011
12 13 1 -0.0291 0.0788
12 13 2 0.3379 0.3169
12 13 3 -0.3443 0.1021
12 13 4 -0.0021 0.0439
12 13 5 -0.0332 -0.0514
12 13 6 0.0083 -0.1798
12 14 0 0.0693 -0.0014
12 14 1 0.0454 0.0612
12 14 2 0.1857 0.2098
12 14 3 -0.2805 0.0929
12 14 4 0.0019 -0.0626
12 14 5 0.0316 -0.0606
12 15 0 0.0629 0.0001
12 15 1 0.1036 0.0448
12 15 2 0.0862 0.1354
12 15 3 -0.1646 0.0770
12 15 4 -0.0144 -0.1115
12 15 5 0.0855 -0.0424
12 16 0 0.0136 0.0031
12 16 1 0.1423 0.0299
12 16 2 0.0342 0.0939
12 16 3 -0.0557 0.0599
12 17 0 -0.0369 0.0065
12 17 1 0.1455 0.0186
12 17 2 0.0069 0.0695
13 1 0 1.0689 0.0017
13 1 1 0.0584 -0.3944
13 1 2 -0.7930 0.9094
13 1 3 -0.5042 -0.4967
13 1 4 -0.0934 -0.7135
13 1 5 0.8893 0.1600
13 1 6 -0.0476 -0.2611
13 1 7 0.0922 -0.5315
13 1 8 -0.3519 0.2957
13 1 9 0.0150 -0.2081
13 1 10 0.1033 0.0202
13 2 0 1.1300 0.0023
13 2 1 -0.2157 -0.2845
13 2 2 -0.5276 0.6970
13 2 3 -0.4002 -0.6718
13 2 4 0.2062 -0.6523
13 2 5 0.8738 0.3330
13 2 6 -0.2052 -0.3019
13 2 7 -0.0025 -0.4322
13 2 8 -0.2484 0.1644
13 2 9 0.0901 -0.2966
13 2 10 0.0754 0.0709
13 3 0 1.0577 0.0001
13 3 1 -0.4032 -0.1249
13 3 2 -0.2475 0.4805
13 3 3 -0.2811 -0.6610
13 3 4 0.4396 -0.5275
13 3 5 0.8457 0.4216
13 3 6 -0.4333 -0.3281
13 3 7 -0.0207 -0.3127
13 3 8 -0.1378 0.0054
13 3 9 0.1326 -0.3274
13 4 0 0.8893 -0.0028
13 4 1 -0.4864 0.0131
13 4 2 -0.0109 0.3208
13 4 3 -0.1550 -0.4791
13 4 4 0.5654 -0.3631
13 4 5 0.7622 0.4116
13 4 6 -0.6227 -0.3064
13 4 7 0.0183 -0.2343
13 4 8 -0.0453 -0.1113
13 4 9 0.1276 -0.2959
13 5 0 0.6966 -0.0042
13 5 1 -0.5013 0.0906
13 5 2 0.1542 0.2644
13 5 3 -0.0271 -0.2097
13 5 4 0.5636 -0.2047
13 5 5 0.6084 0.3294
13 5 6 -0.6724 -0.2459
13 5 7 0.0648 -0.2089
13 5 8 0.0222 -0.1453
13 5 9 0.0764 -0.2251
13 6 0 0.5222 -0.0032
13 6 1 -0.5061 0.1117
13 6 2 0.2653 0.3104
13 6 3 0.0902 0.0354
13 6 4 0.4492 -0.0820
13 6 5 0.4138 0.2215
13 6 6 -0.5522 -0.1781
13 6 7 0.0731 -0.2002
13 6 8 0.0697 -0.1110
13 6 9 0.0014 -0.1486
13 7 0 0.3623 -0.0007
13 7 1 -0.5290 0.1042
13 7 2 0.3632 0.4087
13 7 3 0.1694 0.1773
13 7 4 0.2729 0.0064
13 7 5 0.2297 0.1269
13 7 6 -0.3202 -0.1289
13 7 7 0.0320 -0.1644
13 7 8 0.1029 -0.0608
13 7 9 -0.0629 -0.0882
13 8 0 0.2018 0.0012
13 8 1 -0.5475 0.0918
13 8 2 0.4686 0.4926
13 8 3 0.1767 0.2062
13 8 4 0.1021 0.0761
13 8 5 0.0917 0.0617
13 8 6 -0.0823 -0.1062
13 8 7 -0.0320 -0.0920
13 8 8 0.1206 -0.0416
13 9 0 0.0541 0.0015
13 9 1 -0.5168 0.0809
13 9 2 0.5594 0.5164
13 9 3 0.0992 0.1686
13 9 4 -0.0099 0.1298
13 9 5 0.0039 0.0227
13 9 6 0.0737 -0.1065
13 9 7 -0.0781 -0.0126
13 9 8 0.1164 -0.0601
13 10 0 -0.0414 0.0005
13 10 1 -0.4166 0.0668
13 10 2 0.5900 0.4743
13 10 3 -0.0355 0.1227
13 10 4 -0.0487 0.1511
13 10 5 -0.0461 0.0001
13 10 6 0.1216 -0.1238
13 10 7 -0.0818 0.0351
13 11 0 -0.0583 -0.0009
13 11 1 -0.2703 0.0463
13 11 2 0.5337 0.3907
13 11 3 -0.1669 0.1007
13 11 4 -0.0376 0.1246
13 11 5 -0.0660 -0.0119
13 11 6 0.0925 -0.1495
13 11 7 -0.0501 0.0368
13 12 0 -0.0153 -0.0020
13 12 1 -0.1240 0.0233
13 12 2 0.4088 0.2986
13 12 3 -0.2362 0.1015
13 12 4 -0.0159 0.0590
13 12 5 -0.0543 -0.0136
13 12 6 0.0377 -0.1668
13 13 0 0.0336 -0.0024
13 13 1 -0.0120 0.0056
13 13 2 0.2648 0.2219
13 13 3 -0.2219 0.1086
13 13 4 -0.0114 -0.0124
13 13 5 -0.0151 -0.0050
13 14 0 0.0415 -0.0020
13 14 1 0.0581 -0.0020
13 14 2 0.1466 0.1694
13 14 3 -0.1481 0.1089
13 14 4 -0.0275 -0.0541
13 14 5 0.0295 0.0105
13 15 0 0.0011 -0.0009
13 15 1 0.0926 -0.0003
13 15 2 0.0692 0.1360
13 15 3 -0.0623 0.0986
13 16 0 -0.0573 0.0008
13 16 1 0.0951 0.0062
13 16 2 0.0219 0.1083
14 1 0 1.1516 0.0020
14 1 1 0.0017 -0.5041
14 1 2 -0.3970 0.6208
14 1 3 -0.4455 -0.4072
14 1 4 -0.1316 -0.6631
14 1 5 0.7444 0.2275
14 1 6 -0.0624 -0.1119
14 1 7 -0.0485 -0.4321
14 1 8 -0.2656 0.1852
14 1 9 -0.0557 -0.2027
14 1 10 0.1399 -0.0494
14 2 0 1.1725 0.0005
14 2 1 -0.1906 -0.2969
14 2 2 -0.1904 0.4591
14 2 3 -0.3331 -0.4934
14 2 4 0.0854 -0.6062
14 2 5 0.7954 0.3973
14 2 6 -0.2794 -0.1494
14 2 7 -0.0930 -0.3620
14 2 8 -0.2014 0.0491
14 2 9 0.0281 -0.2839
14 3 0 1.0622 -0.0024
14 3 1 -0.3298 -0.0893
14 3 2 -0.0267 0.3095
14 3 3 -0.2111 -0.4440
14 3 4 0.2486 -0.4671
14 3 5 0.8091 0.4561
14 3 6 -0.5119 -0.1598
14 3 7 -0.0711 -0.3097
14 3 8 -0.1195 -0.0634
14 3 9 0.0898 -0.3055
14 4 0 0.8836 -0.0043
14 4 1 -0.4125 0.0472
14 4 2 0.0756 0.2113
14 4 3 -0.0878 -0.2849
14 4 4 0.3383 -0.2838
14 4 5 0.7286 0.4087
14 4 6 -0.6498 -0.1414
14 4 7 -0.0233 -0.2965
14 4 8 -0.0322 -0.1043
14 4 9 0.1049 -0.2690
14 5 0 0.7086 -0.0037
14 5 1 -0.4677 0.0943
14 5 2 0.1317 0.1892
14 5 3 0.0306 -0.0855
14 5 4 0.3409 -0.1136
14 5 5 0.5525 0.2951
14 5 6 -0.6241 -0.1237
14 5 7 0.0071 -0.2941
14 5 8 0.0507 -0.0716
14 5 9 0.0711 -0.1973
14 6 0 0.5624 -0.0014
14 6 1 -0.5252 0.0817
14 6 2 0.1815 0.2316
14 6 3 0.1284 0.0747
14 6 4 0.2656 0.0065
14 6 5 0.3360 0.1648
14 6 6 -0.4490 -0.1307
14 6 7 0.0002 -0.2537
14 6 8 0.1171 -0.0083
14 7 0 0.4252 0.0007
14 7 1 -0.5798 0.0521
14 7 2 0.2570 0.2948
14 7 3 0.1778 0.1499
14 7 4 0.1505 0.0744
14 7 5 0.1482 0.0548
14 7 6 -0.2111 -0.1589
14 7 7 -0.0322 -0.1545
14 7 8 0.1533 0.0316
14 8 0 0.2780 0.0011
14 8 1 -0.5929 0.0291
14 8 2 0.3541 0.3319
14 8 3 0.1564 0.1478
14 8 4 0.0471 0.1056
14 8 5 0.0265 -0.0178
14 8 6 -0.0132 -0.1853
14 8 7 -0.0602 -0.0266
14 8 8 0.1509 0.0230
14 9 0 0.1367 -0.0001
14 9 1 -0.5287 0.0112
14 9 2 0.4332 0.3209
14 9 3 0.0693 0.1119
14 9 4 -0.0085 0.1113
14 9 5 -0.0340 -0.0504
14 9 6 0.0848 -0.1918
14 9 7 -0.0612 0.0722
14 10 0 0.0403 -0.0017
14 10 1 -0.3908 -0.0125
14 10 2 0.4513 0.2729
14 10 3 -0.0435 0.0853
14 10 4 -0.0154 0.0928
14 10 5 -0.0573 -0.0481
14 10 6 0.0880 -0.1783
14 10 7 -0.0351 0.1022
14 11 0 0.0101 -0.0026
14 11 1 -0.2232 -0.0444
14 11 2 0.3969 0.2162
14 11 3 -0.1294 0.0851
14 11 4 -0.0017 0.0535
14 11 5 -0.0604 -0.0204
14 11 6 0.0430 -0.1545
14 12 0 0.0245 -0.0028
14 12 1 -0.0793 -0.0738
14 12 2 0.2967 0.1748
14 12 3 -0.1552 0.1021
14 12 4 0.0008 0.0087
14 12 5 -0.0477 0.0187
14 13 0 0.0367 -0.0028
14 13 1 0.0105 -0.0872
14 13 2 0.1921 0.1544
14 13 3 -0.1255 0.1177
14 13 4 -0.0194 -0.0203
14 13 5 -0.0239 0.0527
14 14 0 0.0135 -0.0030
14 14 1 0.0468 -0.0789
14 14 2 0.1095 0.1446
14 14 3 -0.0720 0.1187
14 15 0 -0.0400 -0.0030
14 15 1 0.0452 -0.0550
14 15 2 0.0511 0.1294
15 1 0 1.2009 0.0014
15 1 1 0.0357 -0.5099
15 1 2 -0.0775 0.3862
15 1 3 -0.3064 -0.3088
15 1 4 -0.2059 -0.5922
15 1 5 0.6462 0.2474
15 1 6 -0.0818 -0.0123
15 1 7 -0.1343 -0.2761
15 1 8 -0.1876 0.0193
15 1 9 -0.0700 -0.1560
15 2 0 1.1513 -0.0007
15 2 1 -0.1053 -0.2613
15 2 2 0.0422 0.2808
15 2 3 -0.1992 -0.3603
15 2 4 -0.0787 -0.5100
15 2 5 0.7425 0.3788
15 2 6 -0.3201 -0.0075
15 2 7 -0.1318 -0.2629
15 2 8 -0.1511 -0.0653
15 2 9 0.0175 -0.2149
15 3 0 1.0058 -0.0025
15 3 1 -0.2282 -0.0650
15 3 2 0.0934 0.1862
15 3 3 -0.1002 -0.3242
15 3 4 0.0325 -0.3432
15 3 5 0.7563 0.3986
15 3 6 -0.5172 0.0140
15 3 7 -0.1004 -0.2882
15 3 8 -0.0854 -0.0940
15 3 9 0.0805 -0.2226
15 4 0 0.8405 -0.0024
15 4 1 -0.3309 0.0326
15 4 2 0.0949 0.1216
15 4 3 -0.0091 -0.2166
15 4 4 0.1129 -0.1471
15 4 5 0.6450 0.3299
15 4 6 -0.5859 0.0189
15 4 7 -0.0759 -0.3301
15 4 8 0.0018 -0.0554
15 4 9 0.0937 -0.1832
15 5 0 0.7073 -0.0006
15 5 1 -0.4257 0.0450
15 5 2 0.0854 0.1004
15 5 3 0.0743 -0.0836
15 5 4 0.1405 0.0149
15 5 5 0.4403 0.2144
15 5 6 -0.5003 -0.0249
15 5 7 -0.0736 -0.3334
15 5 8 0.0906 0.0204
15 6 0 0.6003 0.0013
15 6 1 -0.5137 0.0192
15 6 2 0.1031 0.1132
15 6 3 0.1366 0.0212
15 6 4 0.1121 0.1095
15 6 5 0.2233 0.0916
15 6 6 -0.3111 -0.1114
15 6 7 -0.0842 -0.2574
15 6 8 0.1534 0.0828
15 7 0 0.4828 0.0018
15 7 1 -0.5689 -0.0066
15 7 2 0.1614 0.1323
15 7 3 0.1547 0.0691
15 7 4 0.0549 0.1408
15 7 5 0.0649 -0.0103
15 7 6 -0.1116 -0.1969
15 7 7 -0.0872 -0.1156
15 7 8 0.1691 0.0958
15 8 0 0.3391 0.0005
15 8 1 -0.5539 -0.0243
15 8 2 0.2390 0.1328
15 8 3 0.1163 0.0699
15 8 4 0.0090 0.1310
15 8 5 -0.0146 -0.0740
15 8 6 0.0192 -0.2359
15 8 7 -0.0686 0.0297
15 9 0 0.1961 -0.0011
15 9 1 -0.4540 -0.0473
15 9 2 0.2958 0.1107
15 9 3 0.0369 0.0565
15 9 4 -0.0027 0.0999
15 9 5 -0.0402 -0.0905
15 9 6 0.0568 -0.2152
15 9 7 -0.0325 0.1124
15 10 0 0.0972 -0.0019
15 10 1 -0.2974 -0.0859
15 10 2 0.3032 0.0832
15 10 3 -0.0452 0.0568
15 10 4 0.0104 0.0593
15 10 5 -0.0466 -0.0617
15 10 6 0.0299 -0.1571
15 11 0 0.0591 -0.0017
15 11 1 -0.1402 -0.1318
15 11 2 0.2629 0.0708
15 11 3 -0.0939 0.0764
15 11 4 0.0193 0.0196
15 11 5 -0.0502 -0.0040
15 12 0 0.0562 -0.0016
15 12 1 -0.0309 -0.1641
15 12 2 0.1996 0.0800
15 12 3 -0.0989 0.1017
15 12 4 0.0034 -0.0071
15 12 5 -0.0492 0.0554
15 13 0 0.0458 -0.0024
15 13 1 0.0152 -0.1661
15 13 2 0.1383 0.0991
15 13 3 -0.0764 0.1147
15 14 0 0.0063 -0.0039
15 14 1 0.0129 -0.1379
15 14 2 0.0873 0.1083
16 1 0 1.1753 0.0006
16 1 1 0.1248 -0.4440
16 1 2 0.1407 0.2108
16 1 3 -0.1274 -0.2490
16 1 4 -0.3115 -0.4665
16 1 5 0.6009 0.2102
16 1 6 -0.1045 0.0602
16 1 7 -0.1442 -0.1025
16 1 8 -0.1349 -0.1113
16 1 9 -0.0426 -0.0877
16 2 0 1.0628 -0.0004
16 2 1 -0.0006 -0.2108
16 2 2 0.1769 0.1513
16 2 3 -0.0492 -0.3050
16 2 4 -0.2437 -0.3513
16 2 5 0.6885 0.2876
16 2 6 -0.3211 0.1262
16 2 7 -0.1258 -0.1586
16 2 8 -0.1160 -0.1179
16 2 9 0.0303 -0.1259
16 3 0 0.9129 -0.0003
16 3 1 -0.1310 -0.0615
16 3 2 0.1493 0.0855
16 3 3 0.0048 -0.2981
16 3 4 -0.1493 -0.1703
16 3 5 0.6553 0.2821
16 3 6 -0.4542 0.1709
16 3 7 -0.1196 -0.2519
16 3 8 -0.0588 -0.0702
16 4 0 0.7902 0.0010
16 4 1 -0.2564 -0.0051
16 4 2 0.0950 0.0249
16 4 3 0.0503 -0.2287
16 4 4 -0.0568 0.0128
16 4 5 0.4965 0.2218
16 4 6 -0.4559 0.1428
16 4 7 -0.1332 -0.3266
16 4 8 0.0254 0.0122
16 5 0 0.7093 0.0024
16 5 1 -0.3707 -0.0047
16 5 2 0.0526 -0.0156
16 5 3 0.0946 -0.1291
16 5 4 -0.0036 0.1418
16 5 5 0.2802 0.1332
16 5 6 -0.3411 0.0320
16 5 7 -0.1484 -0.3217
16 5 8 0.1058 0.0891
16 6 0 0.6332 0.0029
16 6 1 -0.4572 -0.0170
16 6 2 0.0471 -0.0344
16 6 3 0.1250 -0.0434
16 6 4 0.0009 0.1968
16 6 5 0.0959 0.0367
16 6 6 -0.1771 -0.1122
16 6 7 -0.1416 -0.2203
16 7 0 0.5209 0.0020
16 7 1 -0.4864 -0.0244
16 7 2 0.0788 -0.0436
16 7 3 0.1211 0.0030
16 7 4 -0.0174 0.1912
16 7 5 -0.0055 -0.0483
16 7 6 -0.0417 -0.2151
16 7 7 -0.1042 -0.0674
16 8 0 0.3725 0.0007
16 8 1 -0.4363 -0.0377
16 8 2 0.1257 -0.0538
16 8 3 0.0769 0.0164
16 8 4 -0.0236 0.1510
16 8 5 -0.0334 -0.0999
16 8 6 0.0204 -0.2310
16 8 7 -0.0489 0.0598
16 9 0 0.2301 0.0004
16 9 1 -0.3163 -0.0734
16 9 2 0.1603 -0.0622
16 9 3 0.0117 0.0218
16 9 4 -0.0053 0.0978
16 9 5 -0.0309 -0.1015
16 9 6 0.0148 -0.1704
16 10 0 0.1375 0.0011
16 10 1 -0.1709 -0.1301
16 10 2 0.1692 -0.0564
16 10 3 -0.0436 0.0381
16 10 4 0.0191 0.0459
16 10 5 -0.0319 -0.0549
16 11 0 0.1011 0.0018
16 11 1 -0.0537 -0.1849
16 11 2 0.1572 -0.0292
16 11 3 -0.0693 0.0649
16 11 4 0.0222 0.0064
16 12 0 0.0885 0.0010
16 12 1 0.0038 -0.2109
16 12 2 0.1367 0.0113
16 12 3 -0.0689 0.0870
16 13 0 0.0621 -0.0014
16 13 1 0.0058 -0.1965
16 13 2 0.1133 0.0454
17 1 0 1.0672 0.0001
17 1 1 0.2212 -0.3360
17 1 2 0.2586 0.0902
17 1 3 0.0391 -0.2414
17 1 4 -0.4123 -0.2903
17 1 5 0.5725 0.1261
17 1 6 -0.1275 0.1360
17 1 7 -0.0991 0.0385
17 1 8 -0.1079 -0.1491
17 1 9 -0.0120 -0.0320
17 2 0 0.9306 0.0007
17 2 1 0.0870 -0.1527
17 2 2 0.2409 0.0537
17 2 3 0.0694 -0.3071
17 2 4 -0.3555 -0.1596
17 2 5 0.5966 0.1624
17 2 6 -0.2883 0.2481
17 2 7 -0.1010 -0.0779
17 2 8 -0.0970 -0.0927
17 3 0 0.8131 0.0018
17 3 1 -0.0557 -0.0520
17 3 2 0.1767 -0.0091
17 3 3 0.0739 -0.3088
17 3 4 -0.2499 0.0060
17 3 5 0.4920 0.1613
17 3 6 -0.3503 0.2862
17 3 7 -0.1357 -0.2113
17 3 8 -0.0452 -0.0112
17 4 0 0.7457 0.0028
17 4 1 -0.1871 -0.0137
17 4 2 0.0990 -0.0811
17 4 3 0.0811 -0.2438
17 4 4 -0.1460 0.1493
17 4 5 0.2983 0.1357
17 4 6 -0.3067 0.2084
17 4 7 -0.1754 -0.2912
17 4 8 0.0288 0.0660
17 5 0 0.7037 0.0030
17 5 1 -0.2910 0.0001
17 5 2 0.0353 -0.1378
17 5 3 0.0981 -0.1473
17 5 4 -0.0868 0.2322
17 5 5 0.1033 0.0856
17 5 6 -0.1965 0.0448
17 5 7 -0.1831 -0.2701
17 6 0 0.6360 0.0024
17 6 1 -0.3484 0.0118
17 6 2 0.0019 -0.1685
17 6 3 0.1080 -0.0656
17 6 4 -0.0730 0.2494
17 6 5 -0.0193 0.0139
17 6 6 -0.0809 -0.1180
17 6 7 -0.1435 -0.1596
17 7 0 0.5154 0.0018
17 7 1 -0.3408 0.0159
17 7 2 0.0003 -0.1785
17 7 3 0.0909 -0.0227
17 7 4 -0.0709 0.2181
17 7 5 -0.0541 -0.0597
17 7 6 -0.0091 -0.1987
17 8 0 0.3648 0.0024
17 8 1 -0.2666 -0.0065
17 8 2 0.0197 -0.1755
17 8 3 0.0465 -0.0093
17 8 4 -0.0494 0.1610
17 8 5 -0.0383 -0.1035
17 8 6 0.0056 -0.1748
17 9 0 0.2349 0.0042
17 9 1 -0.1531 -0.0615
17 9 2 0.0467 -0.1595
17 9 3 -0.0046 -0.0007
17 9 4 -0.0093 0.0960
17 9 5 -0.0199 -0.0951
17 10 0 0.1593 0.0061
17 10 1 -0.0463 -0.1310
17 10 2 0.0731 -0.1264
17 10 3 -0.0392 0.0183
17 10 4 0.0218 0.0373
17 11 0 0.1286 0.0062
17 11 1 0.0151 -0.1830
17 11 2 0.0961 -0.0790
17 11 3 -0.0506 0.0428
17 12 0 0.1062 0.0037
17 12 1 0.0222 -0.1948
17 12 2 0.1112 -0.0311
18 1 0 0.9105 -0.0002
18 1 1 0.2865 -0.2078
18 1 2 0.2996 0.0109
18 1 3 0.1476 -0.2572
18 1 4 -0.4601 -0.1029
18 1 5 0.5122 0.0238
18 1 6 -0.1428 0.2231
18 1 7 -0.0467 0.1131
18 1 8 -0.0902 -0.0974
18 2 0 0.7929 0.0010
18 2 1 0.1385 -0.0766
18 2 2 0.2632 -0.0246
18 2 3 0.1272 -0.3081
18 2 4 -0.3795 0.0125
18 2 5 0.4486 0.0522
18 2 6 -0.2354 0.3394
18 2 7 -0.0858 -0.0356
18 2 8 -0.0807 -0.0209
18 3 0 0.7234 0.0016
18 3 1 -0.0036 -0.0027
18 3 2 0.1902 -0.0964
18 3 3 0.0966 -0.2858
18 3 4 -0.2618 0.1353
18 3 5 0.2859 0.0821
18 3 6 -0.2428 0.3377
18 3 7 -0.1480 -0.1724
18 4 0 0.6944 0.0013
18 4 1 -0.1162 0.0400
18 4 2 0.1004 -0.1740
18 4 3 0.0856 -0.2026
18 4 4 -0.1678 0.2269
18 4 5 0.0938 0.0971
18 4 6 -0.1849 0.2096
18 4 7 -0.1835 -0.2335
18 5 0 0.6603 0.0006
18 5 1 -0.1855 0.0724
18 5 2 0.0151 -0.2258
18 5 3 0.0913 -0.1060
18 5 4 -0.1264 0.2679
18 5 5 -0.0468 0.0739
18 5 6 -0.1022 0.0254
18 5 7 -0.1610 -0.1960
18 6 0 0.5793 0.0004
18 6 1 -0.2024 0.0940
18 6 2 -0.0459 -0.2416
18 6 3 0.0900 -0.0412
18 6 4 -0.1174 0.2603
18 6 5 -0.0966 0.0119
18 6 6 -0.0351 -0.1149
18 7 0 0.4498 0.0018
18 7 1 -0.1656 0.0886
18 7 2 -0.0710 -0.2307
18 7 3 0.0650 -0.0201
18 7 4 -0.0996 0.2170
18 7 5 -0.0755 -0.0581
18 7 6 -0.0048 -0.1508
18 8 0 0.3108 0.0049
18 8 1 -0.0899 0.0456
18 8 2 -0.0604 -0.2056
18 8 3 0.0232 -0.0222
18 8 4 -0.0539 0.1531
18 8 5 -0.0340 -0.0944
18 9 0 0.2072 0.0084
18 9 1 -0.0077 -0.0247
18 9 2 -0.0232 -0.1713
18 9 3 -0.0136 -0.0196
18 9 4 0.0014 0.0831
18 10 0 0.1526 0.0103
18 10 1 0.0458 -0.0932
18 10 2 0.0272 -0.1284
18 10 3 -0.0300 -0.0025
18 11 0 0.1242 0.0091
18 11 1 0.0532 -0.1311
19 1 0 0.7581 -0.0006
19 1 1 0.3050 -0.0698
19 1 2 0.2935 -0.0427
19 1 3 0.1731 -0.2463
19 1 4 -0.4287 0.0428
19 1 5 0.3941 -0.0595
19 1 6 -0.1419 0.2969
19 1 7 -0.0272 0.1199
19 1 8 -0.0649 -0.0080
19 2 0 0.6778 -0.0003
19 2 1 0.1534 0.0277
19 2 2 0.2587 -0.0878
19 2 3 0.1182 -0.2537
19 2 4 -0.3247 0.1173
19 2 5 0.2627 -0.0089
19 2 6 -0.1789 0.3728
19 2 7 -0.0910 -0.0247
19 3 0 0.6385 -0.0011
19 3 1 0.0308 0.0933
19 3 2 0.1839 -0.1628
19 3 3 0.0784 -0.1937
19 3 4 -0.2180 0.1880
19 3 5 0.0861 0.0564
19 3 6 -0.1613 0.3164
19 3 7 -0.1476 -0.1341
19 4 0 0.6116 -0.0025
19 4 1 -0.0450 0.1405
19 4 2 0.0830 -0.2262
19 4 3 0.0702 -0.1004
19 4 4 -0.1568 0.2357
19 4 5 -0.0632 0.0937
19 4 6 -0.1140 0.1601
19 5 0 0.5573 -0.0031
19 5 1 -0.0718 0.1714
19 5 2 -0.0180 -0.2492
19 5 3 0.0757 -0.0256
19 5 4 -0.1409 0.2513
19 5 5 -0.1329 0.0741
19 5 6 -0.0628 -0.0053
19 6 0 0.4582 -0.0017
19 6 1 -0.0556 0.1763
19 6 2 -0.0901 -0.2327
19 6 3 0.0677 0.0010
19 6 4 -0.1313 0.2341
19 6 5 -0.1213 0.0100
19 7 0 0.3339 0.0019
19 7 1 -0.0091 0.1457
19 7 2 -0.1155 -0.1960
19 7 3 0.0383 -0.0109
19 7 4 -0.0927 0.1886
19 7 5 -0.0689 -0.0533
19 8 0 0.2234 0.0066
19 8 1 0.0461 0.0845
19 8 2 -0.0944 -0.1565
19 8 3 0.0031 -0.0290
19 8 4 -0.0273 0.1242
19 9 0 0.1522 0.0105
19 9 1 0.0838 0.0140
19 9 2 -0.0416 -0.1196
19 9 3 -0.0168 -0.0288
19 10 0 0.1141 0.0117
19 10 1 0.0860 -0.0388
20 1 0 0.6454 -0.0012
20 1 1 0.2827 0.0716
20 1 2 0.2611 -0.0819
20 1 3 0.1199 -0.1762
20 1 4 -0.3352 0.1078
20 1 5 0.2352 -0.0987
20 1 6 -0.1222 0.3189
20 1 7 -0.0465 0.0859
20 2 0 0.5861 -0.0023
20 2 1 0.1420 0.1494
20 2 2 0.2286 -0.1339
20 2 3 0.0597 -0.1355
20 2 4 -0.2357 0.1364
20 2 5 0.0874 -0.0195
20 2 6 -0.1308 0.3331
20 2 7 -0.1041 -0.0262
20 3 0 0.5412 -0.0044
20 3 1 0.0509 0.2025
20 3 2 0.1504 -0.1959
20 3 3 0.0365 -0.0558
20 3 4 -0.1648 0.1678
20 3 5 -0.0534 0.0606
20 3 6 -0.1143 0.2366
20 4 0 0.4869 -0.0061
20 4 1 0.0146 0.2313
20 4 2 0.0459 -0.2257
20 4 3 0.0442 0.0183
20 4 4 -0.1405 0.1930
20 4 5 -0.1362 0.0919
20 4 6 -0.0859 0.0890
20 5 0 0.4063 -0.0059
20 5 1 0.0209 0.2328
20 5 2 -0.0505 -0.2085
20 5 3 0.0526 0.0487
20 5 4 -0.1362 0.2014
20 5 5 -0.1436 0.0607
20 6 0 0.3040 -0.0033
20 6 1 0.0519 0.2048
20 6 2 -0.1080 -0.1606
20 6 3 0.0395 0.0321
20 6 4 -0.1111 0.1842
20 7 0 0.2042 0.0013
20 7 1 0.0883 0.1522
20 7 2 -0.1149 -0.1096
20 7 3 0.0098 -0.0029
20 7 4 -0.0513 0.1406
20 8 0 0.1306 0.0062
20 8 1 0.1114 0.0892
20 8 2 -0.0802 -0.0715
21 1 0 0.5686 -0.0011
21 1 1 0.2357 0.2001
21 1 2 0.2114 -0.1116
21 1 3 0.0211 -0.0604
21 1 4 -0.2270 0.0878
21 1 5 0.0844 -0.0947
21 1 6 -0.0892 0.2703
21 2 0 0.4990 -0.0029
21 2 1 0.1157 0.2515
21 2 2 0.1754 -0.1596
21 2 3 -0.0137 0.0021
21 2 4 -0.1603 0.0887
21 2 5 -0.0274 -0.0062
21 2 6 -0.0936 0.2352
21 3 0 0.4240 -0.0054
21 3 1 0.0564 0.2698
21 3 2 0.0994 -0.1940
21 3 3 -0.0049 0.0667
21 3 4 -0.1291 0.1076
21 3 5 -0.1046 0.0591
21 4 0 0.3403 -0.0071
21 4 1 0.0489 0.2559
21 4 2 0.0109 -0.1837
21 4 3 0.0200 0.0983
21 4 4 -0.1235 0.1319
21 4 5 -0.1263 0.0673
21 5 0 0.2508 -0.0067
21 5 1 0.0705 0.2169
21 5 2 -0.0570 -0.1329
21 5 3 0.0284 0.0845
21 5 4 -0.1093 0.1429
21 6 0 0.1670 -0.0042
21 6 1 0.0980 0.1636
21 6 2 -0.0848 -0.0704
21 6 3 0.0109 0.0437
21 7 0 0.1021 -0.0003
21 7 1 0.1140 0.1081
22 1 0 0.4968 0.0011
22 1 1 0.1797 0.2844
22 1 2 0.1519 -0.1298
22 1 3 -0.0735 0.0486
22 1 4 -0.1464 0.0164
22 1 5 -0.0103 -0.0709
22 2 0 0.4010 -0.0006
22 2 1 0.0830 0.2907
22 2 2 0.1151 -0.1626
22 2 3 -0.0645 0.0955
22 2 4 -0.1172 0.0197
22 2 5 -0.0615 -0.0005
22 3 0 0.3014 -0.0031
22 3 1 0.0471 0.2579
22 3 2 0.0570 -0.1649
22 3 3 -0.0243 0.1221
22 3 4 -0.1071 0.0493
22 4 0 0.2105 -0.0051
22 4 1 0.0531 0.1999
22 4 2 0.0032 -0.1239
22 4 3 0.0089 0.1144
22 4 4 -0.0962 0.0819
22 5 0 0.1365 -0.0057
22 5 1 0.0743 0.1361
22 5 2 -0.0275 -0.0600
22 5 3 0.0117 0.0802
22 6 0 0.0827 -0.0047
23 1 0 0.4050 0.0055
23 1 1 0.1241 0.2951
23 1 2 0.0970 -0.1299
23 1 3 -0.1206 0.0986
23 1 4 -0.1031 -0.0534
23 2 0 0.2954 0.0042
23 2 1 0.0490 0.2494
23 2 2 0.0718 -0.1418
23 2 3 -0.0704 0.1102
23 2 4 -0.0927 -0.0261
23 3 0 0.1978 0.0014
23 3 1 0.0270 0.1756
23 3 2 0.0444 -0.1196
23 3 3 -0.0142 0.1041
23 4 0 0.1252 -0.0018
23 4 1 0.0352 0.0991
23 4 2 0.0264 -0.0679
24 1 0 0.2938 0.0108
24 1 1 0.0727 0.2301
24 1 2 0.0628 -0.1060
24 1 3 -0.1063 0.0773
24 2 0 0.1976 0.0094
24 2 1 0.0171 0.1522
24 2 2 0.0579 -0.0996
24 3 0 0.1252 0.0056
25 1 0 0.1828 0.0145
25 1 1 0.0271 0.1237
0 0 0 0.0 0.0
;
_shelx_fab_checksum              62825
_olex2_submission_special_instructions 'No special instructions were received'
_oxdiff_exptl_absorpt_empirical_details 
;
Empirical correction (ABSPACK) includes:
- Absorption correction using spherical harmonics
- Frame scaling
- Detector area scaling
- B-factor correction
;
_oxdiff_exptl_absorpt_empirical_full_max 1.565
_oxdiff_exptl_absorpt_empirical_full_min 0.749
####################################################################### 
# 
# This file contains crystal structure data downloaded from the 
# Cambridge Structural Database (CSD) hosted by the Cambridge 
# Crystallographic Data Centre (CCDC).
# 
# Full information about CCDC data access policies and citation 
# guidelines are available at http://www.ccdc.cam.ac.uk/access/V1 
# 
# Audit and citation data items may have been added by the CCDC. 
# Please retain this information to preserve the provenance of 
# this file and to allow appropriate attribution of the data. 
# 
#######################################################################

data_bk259
_database_code_depnum_ccdc_archive 'CCDC 2533230'
loop_
_audit_author_name
_audit_author_address
'Farzaneh Fadaei Tirani'
;EPFL
Switzerland
;
_audit_update_record             
;
2026-06-26 deposited with the CCDC.	2026-06-29 downloaded from the CCDC.
;
_audit_creation_date             2026-06-22
_audit_creation_method           
;
Olex2 1.5
(compiled 2026.05.24 svn.rec792b02 for OlexSys, GUI svn.r7575)
;
_shelx_SHELXL_version_number     2019/3
_audit_contact_author            'Farzaneh Fadaei Tirani'
# start Validation Reply Form
_vrf_THETM01_bk259               
;
PROBLEM: The value of sine(theta_max)/wavelength is less than 0.575
RESPONSE: 
The crystal used for data collection was of limited quality and
diffracted weakly. The data were therefore truncated at 2theta = 118 deg,
corresponding to the reliable resolution limit of the experiment. The final
model includes an improved treatment of the THF/diethyl ether solvent disorder
and supports the proposed molecular structure.
;
# end Validation Reply Form
_chemical_name_common            ?
_chemical_name_systematic        ?
_chemical_formula_moiety         'C84 H135.01 B2 Li2 N8 O4'
_chemical_formula_sum            'C84 H135.01 B2 Li2 N8 O4'
_chemical_formula_weight         1356.50
_chemical_melting_point          ?
_chemical_oxdiff_formula         'C84 H136 B2 Li2 N8 O4'
loop_
_atom_type_symbol
_atom_type_description
_atom_type_scat_dispersion_real
_atom_type_scat_dispersion_imag
_atom_type_scat_source
C C 0.0181 0.0091 'International Tables Vol C Tables 4.2.6.8 and 6.1.1.4'
H H 0.0000 0.0000 'International Tables Vol C Tables 4.2.6.8 and 6.1.1.4'
B B 0.0090 0.0039 'International Tables Vol C Tables 4.2.6.8 and 6.1.1.4'
Li Li 0.0008 0.0003 'International Tables Vol C Tables 4.2.6.8 and 6.1.1.4'
N N 0.0311 0.0180 'International Tables Vol C Tables 4.2.6.8 and 6.1.1.4'
O O 0.0492 0.0322 'International Tables Vol C Tables 4.2.6.8 and 6.1.1.4'

_shelx_space_group_comment       
;
The symmetry employed for this shelxl refinement is uniquely defined
by the following loop, which should always be used as a source of
symmetry information in preference to the above space-group names.
They are only intended as comments.
;
_space_group_crystal_system      orthorhombic
_space_group_IT_number           61
_space_group_name_H-M_alt        'P b c a'
_space_group_name_Hall           '-P 2ac 2ab'
loop_
_space_group_symop_operation_xyz
'x, y, z'
'-x+1/2, -y, z+1/2'
'-x, y+1/2, -z+1/2'
'x+1/2, -y+1/2, -z'
'-x, -y, -z'
'x-1/2, y, -z-1/2'
'x, -y-1/2, z-1/2'
'-x-1/2, y-1/2, z'

_cell_length_a                   19.6109(11)
_cell_length_b                   17.3927(19)
_cell_length_c                   24.660(2)
_cell_angle_alpha                90
_cell_angle_beta                 90
_cell_angle_gamma                90
_cell_volume                     8411.2(12)
_cell_formula_units_Z            4
_cell_measurement_reflns_used    1809
_cell_measurement_temperature    140.00(10)
_cell_measurement_theta_max      67.8020
_cell_measurement_theta_min      3.5450
_shelx_estimated_absorpt_T_max   0.990
_shelx_estimated_absorpt_T_min   0.900
_exptl_absorpt_coefficient_mu    0.491
_exptl_absorpt_correction_T_max  1.000
_exptl_absorpt_correction_T_min  0.803
_exptl_absorpt_correction_type   Gaussian
_exptl_absorpt_process_details   
;
CrysAlisPro 1.171.42.67a (Rigaku Oxford Diffraction, 2022)
Numerical absorption correction based on Gaussian integration over
a multifaceted crystal model.
Empirical absorption correction using spherical harmonics
as implemented in SCALE3 ABSPACK scaling algorithm
;
_exptl_absorpt_special_details   ?
_exptl_crystal_colour            'clear light yellow'
_exptl_crystal_density_diffrn    1.071
_exptl_crystal_density_meas      ?
_exptl_crystal_density_method    ?
_exptl_crystal_description       plate
_exptl_crystal_F_000             2972
loop_
_exptl_crystal_face_index_h
_exptl_crystal_face_index_k
_exptl_crystal_face_index_l
_exptl_crystal_face_perp_dist
0 -1 0 0.0100
0 1 0 0.0100
1 0 0 0.0259
-1 0 0 0.0311
0 0 -1 0.0980
0 0 1 0.1171

_exptl_crystal_size_max          0.22
_exptl_crystal_size_mid          0.06
_exptl_crystal_size_min          0.02
loop_
_exptl_oxdiff_crystal_face_indexfrac_h
_exptl_oxdiff_crystal_face_indexfrac_k
_exptl_oxdiff_crystal_face_indexfrac_l
_exptl_oxdiff_crystal_face_x
_exptl_oxdiff_crystal_face_y
_exptl_oxdiff_crystal_face_z
-0.0001 -0.9996 -0.0000 -0.0060 0.0877 -0.0109
0.0001 0.9996 0.0000 0.0060 -0.0877 0.0109
1.0000 -0.0001 0.0000 0.0253 -0.0075 -0.0739
-1.0000 0.0001 -0.0000 -0.0253 0.0075 0.0739
-0.0000 0.0002 -1.0000 0.0590 0.0064 0.0195
0.0000 -0.0002 1.0000 -0.0590 -0.0064 -0.0195

_exptl_transmission_factor_max   ?
_exptl_transmission_factor_min   ?
_diffrn_reflns_av_R_equivalents  0.1091
_diffrn_reflns_av_unetI/netI     0.0966
_diffrn_reflns_Laue_measured_fraction_full 1.000
_diffrn_reflns_Laue_measured_fraction_max 1.000
_diffrn_reflns_limit_h_max       16
_diffrn_reflns_limit_h_min       -21
_diffrn_reflns_limit_k_max       19
_diffrn_reflns_limit_k_min       -18
_diffrn_reflns_limit_l_max       24
_diffrn_reflns_limit_l_min       -27
_diffrn_reflns_number            21068
_diffrn_reflns_point_group_measured_fraction_full 1.000
_diffrn_reflns_point_group_measured_fraction_max 1.000
_diffrn_reflns_theta_full        58.992
_diffrn_reflns_theta_max         58.992
_diffrn_reflns_theta_min         3.585
_diffrn_ambient_environment      N~2~
_diffrn_ambient_temperature      140.00(10)
_diffrn_detector                 'CCD plate'
_diffrn_detector_area_resol_mean 10.2665
_diffrn_detector_type            Atlas
_diffrn_measured_fraction_theta_full 1.000
_diffrn_measured_fraction_theta_max 1.000
_diffrn_measurement_details      
;
List of Runs (angles in degrees, time in seconds):

  # Type    Start    End  Width  t~exp~   \w     \q     \k     \f   Frames
#--------------------------------------------------------------------------
  1  \w     47.00  73.00   1.00   10.00    --   43.13 -26.00 -98.00   26
  2  \w    115.00 171.00   1.00   65.00    --  101.91 100.00-121.00   56
  3  \w    120.00 168.00   1.00   65.00    --  101.91  26.00  64.00   48
  4  \w     51.00 107.00   1.00   65.00    --  101.91-119.00  51.00   56
  5  \w    -79.00 -21.00   1.00   10.00    --  -43.13 125.00-180.00   58
  6  \w   -107.00 -32.00   1.00   10.00    --  -43.13 -57.00  60.00   75
  7  \w    135.00 161.00   1.00   65.00    --  101.91  77.00-180.00   26
  8  \w    104.00 178.00   1.00   65.00    --  101.91  77.00 120.00   74
  9  \w     98.00 173.00   1.00   65.00    --  101.91 125.00 -90.00   75
;
_diffrn_measurement_device       'four-circle diffractometer'
_diffrn_measurement_device_type  'SuperNova, Dual, Cu at home/near, Atlas'
_diffrn_measurement_method       '\w scans'
_diffrn_orient_matrix_type       
'CrysAlisPro convention (1999,Acta A55,543-557)'
_diffrn_orient_matrix_UB_11      0.0252848000
_diffrn_orient_matrix_UB_12      0.0059693000
_diffrn_orient_matrix_UB_13      -0.0590463000
_diffrn_orient_matrix_UB_21      -0.0075082000
_diffrn_orient_matrix_UB_22      -0.0877582000
_diffrn_orient_matrix_UB_23      -0.0063856000
_diffrn_orient_matrix_UB_31      -0.0739037000
_diffrn_orient_matrix_UB_32      0.0109134000
_diffrn_orient_matrix_UB_33      -0.0195390000
_diffrn_oxdiff_digest_hkl        
;
01a44bfdbe2ecf54195b73196377dca4507290
;
_diffrn_radiation_monochromator  mirror
_diffrn_radiation_probe          x-ray
_diffrn_radiation_type           'Cu K\a'
_diffrn_radiation_wavelength     1.54184
_diffrn_source                   'micro-focus sealed X-ray tube'
_diffrn_source_type              'SuperNova (Cu) X-ray Source'
_reflns_Friedel_coverage         0.000
_reflns_Friedel_fraction_full    .
_reflns_Friedel_fraction_max     .
_reflns_number_gt                3149
_reflns_number_total             6042
_reflns_special_details          
;
 Reflections were merged by SHELXL according to the crystal
 class for the calculation of statistics and refinement.
 
 _reflns_Friedel_fraction is defined as the number of unique
 Friedel pairs measured divided by the number that would be
 possible theoretically, ignoring centric projections and
 systematic absences.
;
_reflns_threshold_expression     'I > 2\s(I)'
_computing_cell_refinement       'CrysAlisPro 1.171.42.67a (Rigaku OD, 2022)'
_computing_data_collection       'CrysAlisPro 1.171.42.67a (Rigaku OD, 2022)'
_computing_data_reduction        'CrysAlisPro 1.171.42.67a (Rigaku OD, 2022)'
_computing_molecular_graphics    'Olex2 1.5 (Dolomanov et al., 2009)'
_computing_publication_material  'Olex2 1.5 (Dolomanov et al., 2009)'
_computing_structure_refinement  'ShelXL 2019/3 (Sheldrick, 2015)'
_computing_structure_solution    'ShelXT 2018/2 (Sheldrick, 2015)'
_refine_diff_density_max         0.356
_refine_diff_density_min         -0.390
_refine_diff_density_rms         0.046
_refine_ls_extinction_coef       .
_refine_ls_extinction_method     none
_refine_ls_goodness_of_fit_ref   1.005
_refine_ls_hydrogen_treatment    constr
_refine_ls_matrix_type           full
_refine_ls_number_parameters     579
_refine_ls_number_reflns         6042
_refine_ls_number_restraints     313
_refine_ls_R_factor_all          0.1487
_refine_ls_R_factor_gt           0.0741
_refine_ls_restrained_S_all      1.032
_refine_ls_shift/su_max          0.000
_refine_ls_shift/su_mean         0.000
_refine_ls_structure_factor_coef Fsqd
_refine_ls_weighting_details     
'w=1/[\s^2^(Fo^2^)+(0.1192P)^2^] where P=(Fo^2^+2Fc^2^)/3'
_refine_ls_weighting_scheme      calc
_refine_ls_wR_factor_gt          0.1864
_refine_ls_wR_factor_ref         0.2413
_refine_special_details          ?
_olex2_refinement_description    
;
1. Fixed Uiso
 At 1.2 times of:
  All C(H) groups, All C(H,H) groups
 At 1.5 times of:
  All C(H,H,H) groups
2. Restrained distances
 C28-C32A = C32B-C28
 1.5 with sigma of 0.01
 O2B-C39B = O2B-C42B
 1.44 with sigma of 0.01
 C39B-C40B = C41B-C42B
 1.51 with sigma of 0.01
 C40B-C41B
 1.56 with sigma of 0.01
 C40A-C39A
 1.54 with sigma of 0.02
 C42B-C40B
 2.42 with sigma of 0.03
 C34B-C32B = C32B-C33B
 1.54 with sigma of 0.01
 C39B-C41B
 2.42 with sigma of 0.03
 C34A-C33A = C34B-C33B
 2.54 with sigma of 0.02
 C34A-C32A = C32A-C33A
 1.54 with sigma of 0.01
 C41A-C42A
 1.5 with sigma of 0.02
 O2A-C41A
 1.42 with sigma of 0.02
 O2A-C39A
 1.42 with sigma of 0.01
 O2A-C40A = O2A-C42A
 2.37 with sigma of 0.04
 O1A-C35A \\sim O1B-C35B \\sim O1B-C38B \\sim O1A-C38A
 with sigma of 0.01
 C36A-C35A \\sim C36B-C35B \\sim C38B-C37B \\sim C38A-C37A
 with sigma of 0.01
 O2A-Li1 \\sim O2B-Li1
 with sigma of 0.01
 C37B-C36B \\sim C37A-C36A
 with sigma of 0.01
 O1A-Li1 \\sim O1B-Li1
 with sigma of 0.01
 C35A-C37A \\sim C36A-C38A \\sim C35B-C37B \\sim C36B-C38B
 with sigma of 0.03
 C42A-C41A \\sim C40A-C39A
 with sigma of 0.01
3. Uiso/Uaniso restraints and constraints
C35A \\sim C35B \\sim C36A \\sim C36B \\sim C37A \\sim C37B \\sim C38A \\sim
C38B: within 2A with sigma of 0.01 and sigma for terminal atoms of 0.02 within
2A
O2A \\sim O2B \\sim C32A \\sim C32B \\sim C33A \\sim C33B \\sim C34A \\sim
C34B: within 2A with sigma of 0.005 and sigma for terminal atoms of 0.01 within
2A
O2A \\sim O2B \\sim C39A \\sim C39B \\sim C40A \\sim C40B \\sim C41A \\sim C41B
\\sim C42A \\sim C42B: within 2A with sigma of 0.01 and sigma for terminal
atoms of 0.02 within 2A
Uanis(O1B) = Uanis(O1A)
4. Others
 Sof(O1B)=Sof(O2B)=Sof(C35B)=Sof(H35C)=Sof(H35D)=Sof(C36B)=Sof(H36C)=Sof(H36D)=
 Sof(C37B)=Sof(H37C)=Sof(H37D)=Sof(C38B)=Sof(H38C)=Sof(H38D)=Sof(C39B)=
 Sof(H39C)=Sof(H39D)=Sof(C40B)=Sof(H40D)=Sof(H40E)=Sof(C41B)=Sof(H41C)=
 Sof(H41D)=Sof(C42B)=Sof(H42D)=Sof(H42E)=1-FVAR(1)
 Sof(O1A)=Sof(O2A)=Sof(C35A)=Sof(H35A)=Sof(H35B)=Sof(C36A)=Sof(H36A)=Sof(H36B)=
 Sof(C37A)=Sof(H37A)=Sof(H37B)=Sof(C38A)=Sof(H38A)=Sof(H38B)=Sof(C39A)=
 Sof(H39A)=Sof(H39B)=Sof(C40A)=Sof(H40A)=Sof(H40B)=Sof(H40C)=Sof(C41A)=
 Sof(H41A)=Sof(H41B)=Sof(C42A)=Sof(H42A)=Sof(H42B)=Sof(H42C)=FVAR(1)
 Sof(C32B)=Sof(H32B)=Sof(C33B)=Sof(H33D)=Sof(H33E)=Sof(H33F)=Sof(C34B)=
 Sof(H34D)=Sof(H34E)=Sof(H34F)=1-FVAR(2)
 Sof(C32A)=Sof(H32A)=Sof(C33A)=Sof(H33A)=Sof(H33B)=Sof(H33C)=Sof(C34A)=
 Sof(H34A)=Sof(H34B)=Sof(H34C)=FVAR(2)
5.a Ternary CH refined with riding coordinates:
 C11(H11), C14(H14), C29(H29), C32A(H32A), C32B(H32B)
5.b Secondary CH2 refined with riding coordinates:
 C17(H17A,H17B), C19(H19A,H19B), C21(H21A,H21B), C35A(H35A,H35B), C35B(H35C,
 H35D), C36A(H36A,H36B), C36B(H36C,H36D), C37A(H37A,H37B), C37B(H37C,H37D),
 C38A(H38A,H38B), C38B(H38C,H38D), C39A(H39A,H39B), C39B(H39C,H39D), C40B(H40D,
 H40E), C41A(H41A,H41B), C41B(H41C,H41D), C42B(H42D,H42E)
5.c Aromatic/amide H refined with riding coordinates:
 C4(H4), C7(H7), C8(H8), C9(H9), C25(H25), C26(H26), C27(H27)
5.d Idealised Me refined as rotating group:
 C12(H12A,H12B,H12C), C13(H13A,H13B,H13C), C15(H15A,H15B,H15C), C16(H16A,H16B,
 H16C), C18(H18A,H18B,H18C), C20(H20A,H20B,H20C), C22(H22A,H22B,H22C), C30(H30A,
 H30B,H30C), C31(H31A,H31B,H31C), C33A(H33A,H33B,H33C), C33B(H33D,H33E,H33F),
 C34A(H34A,H34B,H34C), C34B(H34D,H34E,H34F), C40A(H40A,H40B,H40C), C42A(H42A,
 H42B,H42C)
;
_atom_sites_solution_hydrogens   geom
_atom_sites_solution_primary     dual
_atom_sites_solution_secondary   difmap
loop_
_atom_site_label
_atom_site_type_symbol
_atom_site_fract_x
_atom_site_fract_y
_atom_site_fract_z
_atom_site_U_iso_or_equiv
_atom_site_adp_type
_atom_site_occupancy
_atom_site_site_symmetry_order
_atom_site_calc_flag
_atom_site_refinement_flags_posn
_atom_site_refinement_flags_adp
_atom_site_refinement_flags_occupancy
_atom_site_disorder_assembly
_atom_site_disorder_group
O1A O 0.5860(3) 0.5126(4) 0.40475(19) 0.0643(15) Uani 0.753(5) 1 d D . P A 1
O1B O 0.5922(9) 0.5206(16) 0.4191(8) 0.0643(15) Uani 0.247(5) 1 d D . P A 2
O2A O 0.4345(3) 0.4142(4) 0.4107(2) 0.0860(15) Uani 0.753(5) 1 d D U P A 1
O2B O 0.4633(9) 0.4050(12) 0.3959(7) 0.094(2) Uani 0.247(5) 1 d D U P A 2
N1 N 0.53872(19) 0.4280(2) 0.51682(15) 0.0548(9) Uani 1 1 d . . . . .
N2 N 0.54240(16) 0.3733(2) 0.54566(13) 0.0451(8) Uani 1 1 d . . . . .
N3 N 0.57152(14) 0.22379(19) 0.64368(12) 0.0392(8) Uani 1 1 d . . . . .
N4 N 0.63419(15) 0.23163(19) 0.57153(12) 0.0396(8) Uani 1 1 d . . . . .
C1 C 0.5367(2) 0.3220(3) 0.57898(16) 0.0478(10) Uani 1 1 d . . . . .
C2 C 0.57989(17) 0.2635(2) 0.59674(14) 0.0371(8) Uani 1 1 d . . . . .
C3 C 0.62103(19) 0.1641(2) 0.64939(16) 0.0431(9) Uani 1 1 d . . . . .
C4 C 0.65834(19) 0.1713(3) 0.60340(16) 0.0454(10) Uani 1 1 d . . . . .
H4 H 0.695952 0.139527 0.594132 0.054 Uiso 1 1 calc R U . . .
C5 C 0.51761(18) 0.2464(2) 0.68097(15) 0.0394(9) Uani 1 1 d . . . . .
C6 C 0.5295(2) 0.3064(2) 0.71720(16) 0.0461(10) Uani 1 1 d . . . . .
C7 C 0.4755(2) 0.3296(3) 0.7500(2) 0.0599(12) Uani 1 1 d . . . . .
H7 H 0.482051 0.370743 0.774853 0.072 Uiso 1 1 calc R U . . .
C8 C 0.4134(2) 0.2945(3) 0.7471(2) 0.0674(13) Uani 1 1 d . . . . .
H8 H 0.377595 0.310358 0.770499 0.081 Uiso 1 1 calc R U . . .
C9 C 0.4024(2) 0.2361(3) 0.7105(2) 0.0627(13) Uani 1 1 d . . . . .
H9 H 0.358606 0.212879 0.708475 0.075 Uiso 1 1 calc R U . . .
C10 C 0.45407(19) 0.2103(3) 0.67625(18) 0.0486(10) Uani 1 1 d . . . . .
C11 C 0.5969(2) 0.3507(3) 0.71921(17) 0.0535(11) Uani 1 1 d . . . . .
H11 H 0.631566 0.321590 0.697707 0.064 Uiso 1 1 calc R U . . .
C12 C 0.6229(3) 0.3580(4) 0.77817(19) 0.0702(14) Uani 1 1 d . . . . .
H12A H 0.669129 0.379463 0.778024 0.105 Uiso 1 1 calc R U . . .
H12B H 0.623639 0.307055 0.795191 0.105 Uiso 1 1 calc R U . . .
H12C H 0.592562 0.391992 0.798657 0.105 Uiso 1 1 calc R U . . .
C13 C 0.5884(3) 0.4300(3) 0.6939(2) 0.0673(13) Uani 1 1 d . . . . .
H13A H 0.555579 0.459891 0.715204 0.101 Uiso 1 1 calc R U . . .
H13B H 0.571712 0.424566 0.656671 0.101 Uiso 1 1 calc R U . . .
H13C H 0.632492 0.456517 0.693649 0.101 Uiso 1 1 calc R U . . .
C14 C 0.4390(2) 0.1484(3) 0.63445(19) 0.0575(12) Uani 1 1 d . . . . .
H14 H 0.483015 0.122571 0.625241 0.069 Uiso 1 1 calc R U . . .
C15 C 0.3900(2) 0.0869(3) 0.6550(3) 0.0781(16) Uani 1 1 d . . . . .
H15A H 0.406859 0.066357 0.689520 0.117 Uiso 1 1 calc R U . . .
H15B H 0.387022 0.045283 0.628351 0.117 Uiso 1 1 calc R U . . .
H15C H 0.344790 0.109556 0.660422 0.117 Uiso 1 1 calc R U . . .
C16 C 0.4112(3) 0.1850(4) 0.5824(2) 0.0782(16) Uani 1 1 d . . . . .
H16A H 0.366976 0.209059 0.589954 0.117 Uiso 1 1 calc R U . . .
H16B H 0.405509 0.145280 0.554613 0.117 Uiso 1 1 calc R U . . .
H16C H 0.443241 0.224106 0.569450 0.117 Uiso 1 1 calc R U . . .
C17 C 0.6966(2) 0.0469(3) 0.6791(2) 0.0685(14) Uani 1 1 d . . . . .
H17A H 0.685377 0.023548 0.643559 0.082 Uiso 1 1 calc R U . . .
H17B H 0.737279 0.079810 0.673999 0.082 Uiso 1 1 calc R U . . .
C18 C 0.7139(3) -0.0174(4) 0.7195(3) 0.0879(19) Uani 1 1 d . . . . .
H18A H 0.744930 -0.054326 0.702338 0.132 Uiso 1 1 calc R U . . .
H18B H 0.671975 -0.043826 0.730456 0.132 Uiso 1 1 calc R U . . .
H18C H 0.735978 0.004789 0.751556 0.132 Uiso 1 1 calc R U . . .
C19 C 0.5646(2) 0.0479(3) 0.70483(18) 0.0581(12) Uani 1 1 d . . . . .
H19A H 0.569429 0.016476 0.738065 0.070 Uiso 1 1 calc R U . . .
H19B H 0.524775 0.082142 0.710099 0.070 Uiso 1 1 calc R U . . .
C20 C 0.5491(3) -0.0065(3) 0.6569(2) 0.0638(12) Uani 1 1 d . . . . .
H20A H 0.551369 0.022459 0.622821 0.096 Uiso 1 1 calc R U . . .
H20B H 0.503417 -0.028315 0.661224 0.096 Uiso 1 1 calc R U . . .
H20C H 0.582875 -0.048020 0.656179 0.096 Uiso 1 1 calc R U . . .
C21 C 0.6505(2) 0.1466(3) 0.75434(19) 0.0640(13) Uani 1 1 d . . . . .
H21A H 0.613888 0.184423 0.761582 0.077 Uiso 1 1 calc R U . . .
H21B H 0.650467 0.109178 0.784569 0.077 Uiso 1 1 calc R U . . .
C22 C 0.7190(2) 0.1890(4) 0.7545(2) 0.0808(17) Uani 1 1 d . . . . .
H22A H 0.721731 0.222690 0.722680 0.121 Uiso 1 1 calc R U . . .
H22B H 0.756282 0.151556 0.753329 0.121 Uiso 1 1 calc R U . . .
H22C H 0.722809 0.220028 0.787543 0.121 Uiso 1 1 calc R U . . .
C23 C 0.65865(19) 0.2506(2) 0.51839(15) 0.0440(10) Uani 1 1 d . . . . .
C24 C 0.6327(2) 0.2105(3) 0.47460(18) 0.0626(13) Uani 1 1 d . . . . .
C25 C 0.6602(3) 0.2270(5) 0.4236(2) 0.093(2) Uani 1 1 d . . . . .
H25 H 0.643540 0.200942 0.392420 0.111 Uiso 1 1 calc R U . . .
C26 C 0.7110(3) 0.2801(5) 0.4183(2) 0.097(2) Uani 1 1 d . . . . .
H26 H 0.730239 0.289262 0.383565 0.116 Uiso 1 1 calc R U . . .
C27 C 0.7346(3) 0.3203(4) 0.4619(2) 0.0836(17) Uani 1 1 d . . . . .
H27 H 0.768613 0.358479 0.456681 0.100 Uiso 1 1 calc R U . . .
C28 C 0.7099(2) 0.3066(3) 0.51377(18) 0.0598(12) Uani 1 1 d D . . . .
C29 C 0.5781(3) 0.1507(4) 0.4807(2) 0.0842(18) Uani 1 1 d . . . . .
H29 H 0.563194 0.151365 0.519474 0.101 Uiso 1 1 calc R U . . .
C30 C 0.6050(5) 0.0706(5) 0.4690(4) 0.148(4) Uani 1 1 d . . . . .
H30A H 0.621866 0.068401 0.431582 0.222 Uiso 1 1 calc R U . . .
H30B H 0.568248 0.033050 0.473674 0.222 Uiso 1 1 calc R U . . .
H30C H 0.642302 0.058748 0.494040 0.222 Uiso 1 1 calc R U . . .
C31 C 0.5148(3) 0.1707(6) 0.4458(3) 0.121(3) Uani 1 1 d . . . . .
H31A H 0.497231 0.221259 0.456492 0.182 Uiso 1 1 calc R U . . .
H31B H 0.479373 0.131771 0.451371 0.182 Uiso 1 1 calc R U . . .
H31C H 0.527727 0.171865 0.407404 0.182 Uiso 1 1 calc R U . . .
C32A C 0.7293(6) 0.3489(7) 0.5638(5) 0.077(2) Uani 0.536(10) 1 d D U P B 1
H32A H 0.694589 0.328075 0.589614 0.093 Uiso 0.536(10) 1 calc R U P B 1
C32B C 0.7421(7) 0.3544(7) 0.5592(5) 0.078(2) Uani 0.464(10) 1 d D U P B 2
H32B H 0.713520 0.355085 0.592762 0.093 Uiso 0.464(10) 1 calc R U P B 2
C33A C 0.7922(6) 0.3165(8) 0.5877(5) 0.089(3) Uani 0.536(10) 1 d D U P B 1
H33A H 0.780364 0.273566 0.611663 0.133 Uiso 0.536(10) 1 calc R U P B 1
H33B H 0.815710 0.356390 0.608662 0.133 Uiso 0.536(10) 1 calc R U P B 1
H33C H 0.822182 0.298129 0.558697 0.133 Uiso 0.536(10) 1 calc R U P B 1
C33B C 0.8185(6) 0.3383(9) 0.5716(7) 0.089(3) Uani 0.464(10) 1 d D U P B 2
H33D H 0.847039 0.364418 0.544718 0.133 Uiso 0.464(10) 1 calc R U P B 2
H33E H 0.826946 0.282789 0.570046 0.133 Uiso 0.464(10) 1 calc R U P B 2
H33F H 0.829623 0.357438 0.607927 0.133 Uiso 0.464(10) 1 calc R U P B 2
C34A C 0.7152(5) 0.4331(6) 0.5689(5) 0.089(3) Uani 0.536(10) 1 d D U P B 1
H34A H 0.719470 0.457509 0.533234 0.133 Uiso 0.536(10) 1 calc R U P B 1
H34B H 0.748065 0.456185 0.594007 0.133 Uiso 0.536(10) 1 calc R U P B 1
H34C H 0.668876 0.440721 0.582755 0.133 Uiso 0.536(10) 1 calc R U P B 1
C34B C 0.7539(7) 0.4368(8) 0.5356(6) 0.094(3) Uani 0.464(10) 1 d D U P B 2
H34D H 0.736651 0.475167 0.561302 0.142 Uiso 0.464(10) 1 calc R U P B 2
H34E H 0.729588 0.441805 0.501084 0.142 Uiso 0.464(10) 1 calc R U P B 2
H34F H 0.802752 0.445033 0.529735 0.142 Uiso 0.464(10) 1 calc R U P B 2
C35A C 0.6471(3) 0.4672(4) 0.4073(3) 0.0718(18) Uani 0.753(5) 1 d D U P A 1
H35A H 0.644827 0.423992 0.381239 0.086 Uiso 0.753(5) 1 calc R U P A 1
H35B H 0.653553 0.446064 0.444221 0.086 Uiso 0.753(5) 1 calc R U P A 1
C35B C 0.6258(11) 0.5686(15) 0.4584(9) 0.096(5) Uani 0.247(5) 1 d D U P A 2
H35C H 0.640931 0.536949 0.489517 0.115 Uiso 0.247(5) 1 calc R U P A 2
H35D H 0.593489 0.607856 0.472068 0.115 Uiso 0.247(5) 1 calc R U P A 2
C36A C 0.7039(3) 0.5202(5) 0.3931(3) 0.0838(19) Uani 0.753(5) 1 d D U P A 1
H36A H 0.734491 0.496339 0.365918 0.101 Uiso 0.753(5) 1 calc R U P A 1
H36B H 0.730999 0.533334 0.425688 0.101 Uiso 0.753(5) 1 calc R U P A 1
C36B C 0.6859(10) 0.6073(15) 0.4332(9) 0.095(3) Uani 0.247(5) 1 d D U P A 2
H36C H 0.728638 0.594488 0.452516 0.113 Uiso 0.247(5) 1 calc R U P A 2
H36D H 0.680111 0.663785 0.432208 0.113 Uiso 0.247(5) 1 calc R U P A 2
C37A C 0.6685(3) 0.5946(5) 0.3689(3) 0.076(2) Uani 0.753(5) 1 d D U P A 1
H37A H 0.673701 0.639122 0.393552 0.091 Uiso 0.753(5) 1 calc R U P A 1
H37B H 0.687733 0.607982 0.332967 0.091 Uiso 0.753(5) 1 calc R U P A 1
C37B C 0.6848(11) 0.571(2) 0.3739(9) 0.080(3) Uani 0.247(5) 1 d D U P A 2
H37C H 0.700160 0.609046 0.346381 0.096 Uiso 0.247(5) 1 calc R U P A 2
H37D H 0.713612 0.524728 0.371621 0.096 Uiso 0.247(5) 1 calc R U P A 2
C38A C 0.5955(3) 0.5712(5) 0.3642(3) 0.065(2) Uani 0.753(5) 1 d D U P A 1
H38A H 0.564955 0.615462 0.371054 0.079 Uiso 0.753(5) 1 calc R U P A 1
H38B H 0.585780 0.550583 0.327535 0.079 Uiso 0.753(5) 1 calc R U P A 1
C38B C 0.6110(12) 0.5523(18) 0.3672(8) 0.075(3) Uani 0.247(5) 1 d D U P A 2
H38C H 0.583953 0.598994 0.358928 0.090 Uiso 0.247(5) 1 calc R U P A 2
H38D H 0.604158 0.514280 0.337790 0.090 Uiso 0.247(5) 1 calc R U P A 2
C39A C 0.4322(5) 0.3646(6) 0.3650(4) 0.109(2) Uani 0.753(5) 1 d D U P A 1
H39A H 0.402290 0.386680 0.336660 0.131 Uiso 0.753(5) 1 calc R U P A 1
H39B H 0.413693 0.313826 0.375626 0.131 Uiso 0.753(5) 1 calc R U P A 1
C39B C 0.3920(10) 0.3832(18) 0.3962(10) 0.104(3) Uani 0.247(5) 1 d D U P A 2
H39C H 0.361537 0.428289 0.399520 0.125 Uiso 0.247(5) 1 calc R U P A 2
H39D H 0.381589 0.345724 0.425305 0.125 Uiso 0.247(5) 1 calc R U P A 2
C40A C 0.5003(5) 0.3561(8) 0.3444(4) 0.116(3) Uani 0.753(5) 1 d D U P A 1
H40A H 0.499844 0.360775 0.304850 0.174 Uiso 0.753(5) 1 calc R U P A 1
H40B H 0.518105 0.305392 0.354597 0.174 Uiso 0.753(5) 1 calc R U P A 1
H40C H 0.529560 0.396183 0.359889 0.174 Uiso 0.753(5) 1 calc R U P A 1
C40B C 0.3883(11) 0.3467(19) 0.3399(10) 0.113(4) Uani 0.247(5) 1 d D U P A 2
H40D H 0.373675 0.384606 0.312350 0.136 Uiso 0.247(5) 1 calc R U P A 2
H40E H 0.356437 0.302526 0.339530 0.136 Uiso 0.247(5) 1 calc R U P A 2
C41A C 0.3674(5) 0.4127(7) 0.4342(5) 0.126(3) Uani 0.753(5) 1 d D U P A 1
H41A H 0.354655 0.465391 0.445516 0.151 Uiso 0.753(5) 1 calc R U P A 1
H41B H 0.334229 0.395481 0.406538 0.151 Uiso 0.753(5) 1 calc R U P A 1
C41B C 0.4639(12) 0.3196(15) 0.3296(12) 0.111(4) Uani 0.247(5) 1 d D U P A 2
H41C H 0.478020 0.277519 0.354182 0.134 Uiso 0.247(5) 1 calc R U P A 2
H41D H 0.472219 0.304945 0.291416 0.134 Uiso 0.247(5) 1 calc R U P A 2
C42A C 0.3639(6) 0.3627(8) 0.4800(4) 0.134(4) Uani 0.753(5) 1 d D U P A 1
H42A H 0.379555 0.311322 0.469543 0.201 Uiso 0.753(5) 1 calc R U P A 1
H42B H 0.316679 0.359820 0.492806 0.201 Uiso 0.753(5) 1 calc R U P A 1
H42C H 0.393033 0.382762 0.509011 0.201 Uiso 0.753(5) 1 calc R U P A 1
C42B C 0.4959(16) 0.3958(18) 0.3443(10) 0.106(4) Uani 0.247(5) 1 d D U P A 2
H42D H 0.546171 0.392370 0.347536 0.127 Uiso 0.247(5) 1 calc R U P A 2
H42E H 0.483519 0.437135 0.318524 0.127 Uiso 0.247(5) 1 calc R U P A 2
B1 B 0.6323(3) 0.1011(3) 0.6986(2) 0.0528(12) Uani 1 1 d . . . . .
Li1 Li 0.5074(4) 0.4735(5) 0.4456(3) 0.069(2) Uani 1 1 d D . . . .

loop_
_atom_site_aniso_label
_atom_site_aniso_U_11
_atom_site_aniso_U_22
_atom_site_aniso_U_33
_atom_site_aniso_U_23
_atom_site_aniso_U_13
_atom_site_aniso_U_12
O1A 0.073(2) 0.084(3) 0.036(3) 0.003(3) -0.002(2) 0.017(2)
O1B 0.073(2) 0.084(3) 0.036(3) 0.003(3) -0.002(2) 0.017(2)
O2A 0.086(3) 0.094(3) 0.078(3) -0.035(3) -0.006(3) 0.014(3)
O2B 0.106(5) 0.100(5) 0.075(5) -0.039(4) -0.007(4) 0.011(5)
N1 0.064(2) 0.056(2) 0.0447(19) 0.005(2) -0.0042(17) 0.0085(19)
N2 0.0463(19) 0.052(2) 0.0372(18) -0.003(2) -0.0034(14) 0.0086(17)
N3 0.0344(15) 0.0499(19) 0.0333(16) 0.0026(15) 0.0025(13) 0.0030(15)
N4 0.0368(16) 0.0498(18) 0.0322(16) 0.0023(15) 0.0032(13) 0.0037(15)
C1 0.049(2) 0.055(2) 0.040(2) 0.012(2) 0.0052(18) 0.011(2)
C2 0.0357(19) 0.045(2) 0.0311(18) 0.0003(18) -0.0028(15) -0.0001(18)
C3 0.0388(19) 0.051(2) 0.039(2) -0.0008(19) -0.0008(17) 0.0041(19)
C4 0.038(2) 0.057(2) 0.041(2) 0.004(2) 0.0032(17) 0.006(2)
C5 0.036(2) 0.048(2) 0.0338(19) 0.0031(18) 0.0031(15) 0.0054(18)
C6 0.046(2) 0.054(2) 0.038(2) 0.001(2) 0.0070(17) 0.001(2)
C7 0.065(3) 0.058(3) 0.057(3) -0.010(2) 0.018(2) -0.001(2)
C8 0.058(3) 0.070(3) 0.074(3) -0.009(3) 0.029(2) 0.005(3)
C9 0.043(2) 0.068(3) 0.077(3) -0.006(3) 0.016(2) -0.007(2)
C10 0.038(2) 0.054(2) 0.054(2) -0.001(2) 0.0051(18) 0.001(2)
C11 0.050(2) 0.068(3) 0.042(2) -0.005(2) 0.0003(18) -0.010(2)
C12 0.074(3) 0.089(4) 0.048(3) -0.007(3) -0.006(2) -0.013(3)
C13 0.067(3) 0.071(3) 0.065(3) 0.005(3) -0.005(2) -0.016(3)
C14 0.046(2) 0.063(3) 0.063(3) -0.010(2) 0.000(2) -0.005(2)
C15 0.057(3) 0.076(3) 0.101(4) -0.022(3) 0.009(3) -0.014(3)
C16 0.063(3) 0.097(4) 0.075(3) -0.013(3) -0.018(3) -0.005(3)
C17 0.054(3) 0.084(3) 0.068(3) 0.025(3) 0.011(2) 0.015(3)
C18 0.066(3) 0.099(4) 0.099(4) 0.046(4) 0.013(3) 0.034(3)
C19 0.062(3) 0.061(3) 0.051(2) 0.017(2) 0.008(2) 0.008(2)
C20 0.074(3) 0.057(3) 0.061(3) 0.009(2) 0.007(2) 0.002(2)
C21 0.053(3) 0.090(4) 0.049(3) 0.022(3) -0.006(2) 0.002(2)
C22 0.052(3) 0.122(5) 0.068(3) 0.006(4) -0.013(2) -0.008(3)
C23 0.041(2) 0.057(2) 0.034(2) 0.003(2) 0.0043(16) 0.006(2)
C24 0.064(3) 0.085(3) 0.039(2) -0.009(2) 0.006(2) -0.001(3)
C25 0.088(4) 0.152(6) 0.037(3) -0.025(3) 0.004(3) 0.002(4)
C26 0.097(4) 0.139(6) 0.054(3) 0.018(4) 0.032(3) 0.008(5)
C27 0.083(4) 0.095(4) 0.073(4) 0.013(3) 0.032(3) -0.006(3)
C28 0.052(2) 0.071(3) 0.057(3) 0.003(3) 0.014(2) -0.005(2)
C29 0.080(3) 0.106(5) 0.067(3) -0.033(3) 0.001(3) -0.017(4)
C30 0.130(6) 0.109(6) 0.203(10) -0.076(7) 0.034(6) -0.033(5)
C31 0.081(4) 0.191(9) 0.092(5) -0.037(6) -0.019(4) -0.019(5)
C32A 0.055(4) 0.099(4) 0.078(4) -0.016(4) 0.010(3) -0.039(4)
C32B 0.055(5) 0.099(4) 0.079(4) -0.017(4) 0.012(4) -0.036(4)
C33A 0.063(6) 0.118(6) 0.086(6) -0.007(5) 0.006(4) -0.032(5)
C33B 0.063(6) 0.110(6) 0.093(6) -0.003(6) -0.003(5) -0.031(5)
C34A 0.065(5) 0.107(5) 0.094(5) -0.025(5) 0.002(4) -0.023(5)
C34B 0.087(6) 0.104(6) 0.092(6) -0.014(5) 0.005(5) -0.040(5)
C35A 0.059(3) 0.086(4) 0.070(4) 0.001(4) -0.002(3) 0.024(3)
C35B 0.080(9) 0.107(10) 0.102(10) 0.005(10) 0.001(9) 0.005(9)
C36A 0.058(3) 0.107(4) 0.086(4) 0.007(4) -0.003(3) 0.023(4)
C36B 0.077(6) 0.109(7) 0.098(6) 0.008(6) 0.000(6) 0.013(6)
C37A 0.059(4) 0.093(5) 0.075(4) 0.012(4) 0.003(3) 0.019(3)
C37B 0.064(5) 0.098(6) 0.079(5) 0.008(5) 0.005(5) 0.019(5)
C38A 0.056(4) 0.078(4) 0.062(3) 0.009(3) 0.003(3) 0.027(3)
C38B 0.062(6) 0.092(6) 0.072(5) 0.008(5) 0.004(5) 0.019(6)
C39A 0.114(5) 0.116(5) 0.096(4) -0.037(4) -0.010(4) 0.006(4)
C39B 0.108(6) 0.110(6) 0.095(6) -0.043(5) -0.002(5) 0.010(5)
C40A 0.114(6) 0.155(8) 0.078(5) -0.016(6) 0.025(5) -0.030(7)
C40B 0.117(7) 0.123(7) 0.100(7) -0.041(7) -0.009(6) 0.004(7)
C41A 0.103(5) 0.145(6) 0.130(6) -0.023(6) 0.007(5) -0.011(5)
C41B 0.119(7) 0.120(7) 0.096(7) -0.040(7) 0.003(6) -0.001(7)
C42A 0.127(7) 0.189(11) 0.086(6) -0.046(7) 0.016(6) -0.011(8)
C42B 0.119(7) 0.114(7) 0.085(6) -0.034(6) -0.004(6) -0.001(7)
B1 0.047(3) 0.066(3) 0.045(3) 0.013(3) 0.001(2) 0.009(3)
Li1 0.082(5) 0.074(5) 0.049(4) 0.000(4) 0.002(4) 0.014(5)

_geom_special_details            
;
 All esds (except the esd in the dihedral angle between two l.s. planes)
 are estimated using the full covariance matrix.  The cell esds are taken
 into account individually in the estimation of esds in distances, angles
 and torsion angles; correlations between esds in cell parameters are only
 used when they are defined by crystal symmetry.  An approximate (isotropic)
 treatment of cell esds is used for estimating esds involving l.s. planes.
;
loop_
_geom_bond_atom_site_label_1
_geom_bond_atom_site_label_2
_geom_bond_distance
_geom_bond_site_symmetry_2
_geom_bond_publ_flag
O1A C35A 1.436(8) . ?
O1A C38A 1.440(6) . ?
O1A Li1 1.963(10) . ?
O1B C35B 1.439(10) . ?
O1B C38B 1.441(9) . ?
O1B Li1 1.967(13) . ?
O2A C39A 1.420(7) . ?
O2A C41A 1.438(10) . ?
O2A Li1 1.963(10) . ?
O2B C39B 1.449(10) . ?
O2B C42B 1.433(10) . ?
O2B Li1 1.917(13) . ?
N1 N2 1.190(5) . ?
N1 Li1 2.021(9) . ?
N1 Li1 2.149(9) 5_666 ?
N2 C1 1.217(6) . ?
N3 C2 1.358(5) . ?
N3 C3 1.428(5) . ?
N3 C5 1.455(5) . ?
N4 C2 1.352(5) . ?
N4 C4 1.393(5) . ?
N4 C23 1.434(5) . ?
C1 C2 1.395(6) . ?
C3 C4 1.355(6) . ?
C3 B1 1.650(6) . ?
C4 H4 0.9500 . ?
C5 C6 1.393(6) . ?
C5 C10 1.400(6) . ?
C6 C7 1.392(6) . ?
C6 C11 1.531(6) . ?
C7 H7 0.9500 . ?
C7 C8 1.365(7) . ?
C8 H8 0.9500 . ?
C8 C9 1.376(7) . ?
C9 H9 0.9500 . ?
C9 C10 1.393(6) . ?
C10 C14 1.520(6) . ?
C11 H11 1.0000 . ?
C11 C12 1.546(6) . ?
C11 C13 1.523(7) . ?
C12 H12A 0.9800 . ?
C12 H12B 0.9800 . ?
C12 H12C 0.9800 . ?
C13 H13A 0.9800 . ?
C13 H13B 0.9800 . ?
C13 H13C 0.9800 . ?
C14 H14 1.0000 . ?
C14 C15 1.524(7) . ?
C14 C16 1.532(7) . ?
C15 H15A 0.9800 . ?
C15 H15B 0.9800 . ?
C15 H15C 0.9800 . ?
C16 H16A 0.9800 . ?
C16 H16B 0.9800 . ?
C16 H16C 0.9800 . ?
C17 H17A 0.9900 . ?
C17 H17B 0.9900 . ?
C17 C18 1.538(7) . ?
C17 B1 1.646(7) . ?
C18 H18A 0.9800 . ?
C18 H18B 0.9800 . ?
C18 H18C 0.9800 . ?
C19 H19A 0.9900 . ?
C19 H19B 0.9900 . ?
C19 C20 1.544(7) . ?
C19 B1 1.626(7) . ?
C20 H20A 0.9800 . ?
C20 H20B 0.9800 . ?
C20 H20C 0.9800 . ?
C21 H21A 0.9900 . ?
C21 H21B 0.9900 . ?
C21 C22 1.532(7) . ?
C21 B1 1.627(7) . ?
C22 H22A 0.9800 . ?
C22 H22B 0.9800 . ?
C22 H22C 0.9800 . ?
C23 C24 1.383(6) . ?
C23 C28 1.404(6) . ?
C24 C25 1.399(7) . ?
C24 C29 1.501(8) . ?
C25 H25 0.9500 . ?
C25 C26 1.364(10) . ?
C26 H26 0.9500 . ?
C26 C27 1.364(9) . ?
C27 H27 0.9500 . ?
C27 C28 1.388(7) . ?
C28 C32A 1.485(9) . ?
C28 C32B 1.532(9) . ?
C29 H29 1.0000 . ?
C29 C30 1.517(10) . ?
C29 C31 1.550(9) . ?
C30 H30A 0.9800 . ?
C30 H30B 0.9800 . ?
C30 H30C 0.9800 . ?
C31 H31A 0.9800 . ?
C31 H31B 0.9800 . ?
C31 H31C 0.9800 . ?
C32A H32A 1.0000 . ?
C32A C33A 1.479(9) . ?
C32A C34A 1.495(9) . ?
C32B H32B 1.0000 . ?
C32B C33B 1.554(9) . ?
C32B C34B 1.563(10) . ?
C33A H33A 0.9800 . ?
C33A H33B 0.9800 . ?
C33A H33C 0.9800 . ?
C33B H33D 0.9800 . ?
C33B H33E 0.9800 . ?
C33B H33F 0.9800 . ?
C34A H34A 0.9800 . ?
C34A H34B 0.9800 . ?
C34A H34C 0.9800 . ?
C34B H34D 0.9800 . ?
C34B H34E 0.9800 . ?
C34B H34F 0.9800 . ?
C35A H35A 0.9900 . ?
C35A H35B 0.9900 . ?
C35A C36A 1.488(8) . ?
C35B H35C 0.9900 . ?
C35B H35D 0.9900 . ?
C35B C36B 1.493(11) . ?
C36A H36A 0.9900 . ?
C36A H36B 0.9900 . ?
C36A C37A 1.586(10) . ?
C36B H36C 0.9900 . ?
C36B H36D 0.9900 . ?
C36B C37B 1.590(14) . ?
C37A H37A 0.9900 . ?
C37A H37B 0.9900 . ?
C37A C38A 1.493(8) . ?
C37B H37C 0.9900 . ?
C37B H37D 0.9900 . ?
C37B C38B 1.495(10) . ?
C38A H38A 0.9900 . ?
C38A H38B 0.9900 . ?
C38B H38C 0.9900 . ?
C38B H38D 0.9900 . ?
C39A H39A 0.9900 . ?
C39A H39B 0.9900 . ?
C39A C40A 1.436(9) . ?
C39B H39C 0.9900 . ?
C39B H39D 0.9900 . ?
C39B C40B 1.528(10) . ?
C40A H40A 0.9800 . ?
C40A H40B 0.9800 . ?
C40A H40C 0.9800 . ?
C40B H40D 0.9900 . ?
C40B H40E 0.9900 . ?
C40B C41B 1.575(10) . ?
C41A H41A 0.9900 . ?
C41A H41B 0.9900 . ?
C41A C42A 1.426(10) . ?
C41B H41C 0.9900 . ?
C41B H41D 0.9900 . ?
C41B C42B 1.511(10) . ?
C42A H42A 0.9800 . ?
C42A H42B 0.9800 . ?
C42A H42C 0.9800 . ?
C42B H42D 0.9900 . ?
C42B H42E 0.9900 . ?
Li1 Li1 2.850(16) 5_666 ?

loop_
_geom_angle_atom_site_label_1
_geom_angle_atom_site_label_2
_geom_angle_atom_site_label_3
_geom_angle
_geom_angle_site_symmetry_1
_geom_angle_site_symmetry_3
_geom_angle_publ_flag
C35A O1A C38A 108.1(5) . . ?
C35A O1A Li1 116.2(5) . . ?
C38A O1A Li1 134.7(6) . . ?
C35B O1B C38B 105.1(18) . . ?
C35B O1B Li1 113.8(12) . . ?
C38B O1B Li1 132.1(16) . . ?
C39A O2A C41A 106.3(7) . . ?
C39A O2A Li1 133.7(6) . . ?
C41A O2A Li1 119.9(6) . . ?
C39B O2B Li1 126.5(14) . . ?
C42B O2B C39B 114.0(17) . . ?
C42B O2B Li1 115.8(15) . . ?
N2 N1 Li1 148.3(4) . . ?
N2 N1 Li1 114.0(4) . 5_666 ?
Li1 N1 Li1 86.2(4) . 5_666 ?
N1 N2 C1 169.5(4) . . ?
C2 N3 C3 111.8(3) . . ?
C2 N3 C5 119.2(3) . . ?
C3 N3 C5 128.9(3) . . ?
C2 N4 C4 108.5(3) . . ?
C2 N4 C23 126.1(3) . . ?
C4 N4 C23 125.1(3) . . ?
N2 C1 C2 133.6(4) . . ?
N3 C2 C1 124.4(3) . . ?
N4 C2 N3 106.1(3) . . ?
N4 C2 C1 129.3(3) . . ?
N3 C3 B1 130.3(3) . . ?
C4 C3 N3 102.6(3) . . ?
C4 C3 B1 127.2(4) . . ?
N4 C4 H4 124.5 . . ?
C3 C4 N4 111.0(3) . . ?
C3 C4 H4 124.5 . . ?
C6 C5 N3 119.1(3) . . ?
C6 C5 C10 122.6(3) . . ?
C10 C5 N3 118.2(3) . . ?
C5 C6 C11 122.8(4) . . ?
C7 C6 C5 117.6(4) . . ?
C7 C6 C11 119.4(4) . . ?
C6 C7 H7 119.4 . . ?
C8 C7 C6 121.2(4) . . ?
C8 C7 H7 119.4 . . ?
C7 C8 H8 119.8 . . ?
C7 C8 C9 120.4(4) . . ?
C9 C8 H8 119.8 . . ?
C8 C9 H9 119.3 . . ?
C8 C9 C10 121.4(4) . . ?
C10 C9 H9 119.3 . . ?
C5 C10 C14 123.2(4) . . ?
C9 C10 C5 116.9(4) . . ?
C9 C10 C14 119.8(4) . . ?
C6 C11 H11 108.4 . . ?
C6 C11 C12 110.9(4) . . ?
C12 C11 H11 108.4 . . ?
C13 C11 C6 110.4(4) . . ?
C13 C11 H11 108.4 . . ?
C13 C11 C12 110.3(4) . . ?
C11 C12 H12A 109.5 . . ?
C11 C12 H12B 109.5 . . ?
C11 C12 H12C 109.5 . . ?
H12A C12 H12B 109.5 . . ?
H12A C12 H12C 109.5 . . ?
H12B C12 H12C 109.5 . . ?
C11 C13 H13A 109.5 . . ?
C11 C13 H13B 109.5 . . ?
C11 C13 H13C 109.5 . . ?
H13A C13 H13B 109.5 . . ?
H13A C13 H13C 109.5 . . ?
H13B C13 H13C 109.5 . . ?
C10 C14 H14 107.7 . . ?
C10 C14 C15 113.2(4) . . ?
C10 C14 C16 110.1(4) . . ?
C15 C14 H14 107.7 . . ?
C15 C14 C16 110.3(4) . . ?
C16 C14 H14 107.7 . . ?
C14 C15 H15A 109.5 . . ?
C14 C15 H15B 109.5 . . ?
C14 C15 H15C 109.5 . . ?
H15A C15 H15B 109.5 . . ?
H15A C15 H15C 109.5 . . ?
H15B C15 H15C 109.5 . . ?
C14 C16 H16A 109.5 . . ?
C14 C16 H16B 109.5 . . ?
C14 C16 H16C 109.5 . . ?
H16A C16 H16B 109.5 . . ?
H16A C16 H16C 109.5 . . ?
H16B C16 H16C 109.5 . . ?
H17A C17 H17B 107.7 . . ?
C18 C17 H17A 108.9 . . ?
C18 C17 H17B 108.9 . . ?
C18 C17 B1 113.4(4) . . ?
B1 C17 H17A 108.9 . . ?
B1 C17 H17B 108.9 . . ?
C17 C18 H18A 109.5 . . ?
C17 C18 H18B 109.5 . . ?
C17 C18 H18C 109.5 . . ?
H18A C18 H18B 109.5 . . ?
H18A C18 H18C 109.5 . . ?
H18B C18 H18C 109.5 . . ?
H19A C19 H19B 107.4 . . ?
C20 C19 H19A 108.3 . . ?
C20 C19 H19B 108.3 . . ?
C20 C19 B1 115.8(4) . . ?
B1 C19 H19A 108.3 . . ?
B1 C19 H19B 108.3 . . ?
C19 C20 H20A 109.5 . . ?
C19 C20 H20B 109.5 . . ?
C19 C20 H20C 109.5 . . ?
H20A C20 H20B 109.5 . . ?
H20A C20 H20C 109.5 . . ?
H20B C20 H20C 109.5 . . ?
H21A C21 H21B 107.5 . . ?
C22 C21 H21A 108.4 . . ?
C22 C21 H21B 108.4 . . ?
C22 C21 B1 115.4(4) . . ?
B1 C21 H21A 108.4 . . ?
B1 C21 H21B 108.4 . . ?
C21 C22 H22A 109.5 . . ?
C21 C22 H22B 109.5 . . ?
C21 C22 H22C 109.5 . . ?
H22A C22 H22B 109.5 . . ?
H22A C22 H22C 109.5 . . ?
H22B C22 H22C 109.5 . . ?
C24 C23 N4 118.3(4) . . ?
C24 C23 C28 123.4(4) . . ?
C28 C23 N4 118.3(4) . . ?
C23 C24 C25 117.2(5) . . ?
C23 C24 C29 122.3(4) . . ?
C25 C24 C29 120.5(5) . . ?
C24 C25 H25 119.8 . . ?
C26 C25 C24 120.4(5) . . ?
C26 C25 H25 119.8 . . ?
C25 C26 H26 119.3 . . ?
C27 C26 C25 121.3(5) . . ?
C27 C26 H26 119.3 . . ?
C26 C27 H27 119.3 . . ?
C26 C27 C28 121.3(6) . . ?
C28 C27 H27 119.3 . . ?
C23 C28 C32A 117.3(7) . . ?
C23 C28 C32B 127.8(7) . . ?
C27 C28 C23 116.3(5) . . ?
C27 C28 C32A 126.2(7) . . ?
C27 C28 C32B 115.9(7) . . ?
C24 C29 H29 107.2 . . ?
C24 C29 C30 111.6(5) . . ?
C24 C29 C31 111.1(6) . . ?
C30 C29 H29 107.2 . . ?
C30 C29 C31 112.3(6) . . ?
C31 C29 H29 107.2 . . ?
C29 C30 H30A 109.5 . . ?
C29 C30 H30B 109.5 . . ?
C29 C30 H30C 109.5 . . ?
H30A C30 H30B 109.5 . . ?
H30A C30 H30C 109.5 . . ?
H30B C30 H30C 109.5 . . ?
C29 C31 H31A 109.5 . . ?
C29 C31 H31B 109.5 . . ?
C29 C31 H31C 109.5 . . ?
H31A C31 H31B 109.5 . . ?
H31A C31 H31C 109.5 . . ?
H31B C31 H31C 109.5 . . ?
C28 C32A H32A 100.1 . . ?
C28 C32A C34A 120.5(9) . . ?
C33A C32A C28 110.9(9) . . ?
C33A C32A H32A 100.1 . . ?
C33A C32A C34A 119.6(9) . . ?
C34A C32A H32A 100.1 . . ?
C28 C32B H32B 112.3 . . ?
C28 C32B C33B 116.4(10) . . ?
C28 C32B C34B 106.6(10) . . ?
C33B C32B H32B 112.3 . . ?
C33B C32B C34B 95.6(9) . . ?
C34B C32B H32B 112.3 . . ?
C32A C33A H33A 109.5 . . ?
C32A C33A H33B 109.5 . . ?
C32A C33A H33C 109.5 . . ?
H33A C33A H33B 109.5 . . ?
H33A C33A H33C 109.5 . . ?
H33B C33A H33C 109.5 . . ?
C32B C33B H33D 109.5 . . ?
C32B C33B H33E 109.5 . . ?
C32B C33B H33F 109.5 . . ?
H33D C33B H33E 109.5 . . ?
H33D C33B H33F 109.5 . . ?
H33E C33B H33F 109.5 . . ?
C32A C34A H34A 109.5 . . ?
C32A C34A H34B 109.5 . . ?
C32A C34A H34C 109.5 . . ?
H34A C34A H34B 109.5 . . ?
H34A C34A H34C 109.5 . . ?
H34B C34A H34C 109.5 . . ?
C32B C34B H34D 109.5 . . ?
C32B C34B H34E 109.5 . . ?
C32B C34B H34F 109.5 . . ?
H34D C34B H34E 109.5 . . ?
H34D C34B H34F 109.5 . . ?
H34E C34B H34F 109.5 . . ?
O1A C35A H35A 110.6 . . ?
O1A C35A H35B 110.6 . . ?
O1A C35A C36A 105.9(5) . . ?
H35A C35A H35B 108.7 . . ?
C36A C35A H35A 110.6 . . ?
C36A C35A H35B 110.6 . . ?
O1B C35B H35C 109.7 . . ?
O1B C35B H35D 109.7 . . ?
O1B C35B C36B 109.9(13) . . ?
H35C C35B H35D 108.2 . . ?
C36B C35B H35C 109.7 . . ?
C36B C35B H35D 109.7 . . ?
C35A C36A H36A 110.7 . . ?
C35A C36A H36B 110.7 . . ?
C35A C36A C37A 105.4(5) . . ?
H36A C36A H36B 108.8 . . ?
C37A C36A H36A 110.7 . . ?
C37A C36A H36B 110.7 . . ?
C35B C36B H36C 111.5 . . ?
C35B C36B H36D 111.5 . . ?
C35B C36B C37B 101.3(11) . . ?
H36C C36B H36D 109.3 . . ?
C37B C36B H36C 111.5 . . ?
C37B C36B H36D 111.5 . . ?
C36A C37A H37A 111.1 . . ?
C36A C37A H37B 111.1 . . ?
H37A C37A H37B 109.1 . . ?
C38A C37A C36A 103.1(5) . . ?
C38A C37A H37A 111.1 . . ?
C38A C37A H37B 111.1 . . ?
C36B C37B H37C 111.4 . . ?
C36B C37B H37D 111.4 . . ?
H37C C37B H37D 109.3 . . ?
C38B C37B C36B 101.6(12) . . ?
C38B C37B H37C 111.4 . . ?
C38B C37B H37D 111.4 . . ?
O1A C38A C37A 105.3(5) . . ?
O1A C38A H38A 110.7 . . ?
O1A C38A H38B 110.7 . . ?
C37A C38A H38A 110.7 . . ?
C37A C38A H38B 110.7 . . ?
H38A C38A H38B 108.8 . . ?
O1B C38B C37B 103.5(15) . . ?
O1B C38B H38C 111.1 . . ?
O1B C38B H38D 111.1 . . ?
C37B C38B H38C 111.1 . . ?
C37B C38B H38D 111.1 . . ?
H38C C38B H38D 109.0 . . ?
O2A C39A H39A 110.1 . . ?
O2A C39A H39B 110.1 . . ?
O2A C39A C40A 108.2(8) . . ?
H39A C39A H39B 108.4 . . ?
C40A C39A H39A 110.1 . . ?
C40A C39A H39B 110.1 . . ?
O2B C39B H39C 112.0 . . ?
O2B C39B H39D 112.0 . . ?
O2B C39B C40B 98.6(14) . . ?
H39C C39B H39D 109.7 . . ?
C40B C39B H39C 112.0 . . ?
C40B C39B H39D 112.0 . . ?
C39A C40A H40A 109.5 . . ?
C39A C40A H40B 109.5 . . ?
C39A C40A H40C 109.5 . . ?
H40A C40A H40B 109.5 . . ?
H40A C40A H40C 109.5 . . ?
H40B C40A H40C 109.5 . . ?
C39B C40B H40D 111.2 . . ?
C39B C40B H40E 111.2 . . ?
C39B C40B C41B 103.0(14) . . ?
H40D C40B H40E 109.1 . . ?
C41B C40B H40D 111.2 . . ?
C41B C40B H40E 111.2 . . ?
O2A C41A H41A 109.2 . . ?
O2A C41A H41B 109.2 . . ?
H41A C41A H41B 107.9 . . ?
C42A C41A O2A 112.0(9) . . ?
C42A C41A H41A 109.2 . . ?
C42A C41A H41B 109.2 . . ?
C40B C41B H41C 112.7 . . ?
C40B C41B H41D 112.7 . . ?
H41C C41B H41D 110.2 . . ?
C42B C41B C40B 95.2(14) . . ?
C42B C41B H41C 112.7 . . ?
C42B C41B H41D 112.7 . . ?
C41A C42A H42A 109.5 . . ?
C41A C42A H42B 109.5 . . ?
C41A C42A H42C 109.5 . . ?
H42A C42A H42B 109.5 . . ?
H42A C42A H42C 109.5 . . ?
H42B C42A H42C 109.5 . . ?
O2B C42B C41B 97.1(15) . . ?
O2B C42B H42D 112.3 . . ?
O2B C42B H42E 112.3 . . ?
C41B C42B H42D 112.3 . . ?
C41B C42B H42E 112.3 . . ?
H42D C42B H42E 109.9 . . ?
C17 B1 C3 105.6(3) . . ?
C19 B1 C3 109.8(3) . . ?
C19 B1 C17 109.1(4) . . ?
C19 B1 C21 112.1(4) . . ?
C21 B1 C3 109.1(4) . . ?
C21 B1 C17 110.9(4) . . ?
O1A Li1 N1 106.0(5) . 5_666 ?
O1A Li1 N1 110.1(5) . . ?
O1A Li1 Li1 116.8(6) . 5_666 ?
O1B Li1 N1 101.3(8) . . ?
O1B Li1 Li1 105.4(8) . 5_666 ?
O2A Li1 O1A 121.9(5) . . ?
O2A Li1 N1 113.4(5) . . ?
O2A Li1 N1 107.5(4) . 5_666 ?
O2A Li1 Li1 120.6(6) . 5_666 ?
O2B Li1 O1B 115.3(10) . . ?
O2B Li1 N1 116.7(9) . . ?
O2B Li1 Li1 139.2(9) . 5_666 ?
N1 Li1 N1 93.8(4) . 5_666 ?
N1 Li1 Li1 48.8(3) . 5_666 ?
N1 Li1 Li1 45.0(3) 5_666 5_666 ?

loop_
_geom_torsion_atom_site_label_1
_geom_torsion_atom_site_label_2
_geom_torsion_atom_site_label_3
_geom_torsion_atom_site_label_4
_geom_torsion
_geom_torsion_site_symmetry_1
_geom_torsion_site_symmetry_2
_geom_torsion_site_symmetry_3
_geom_torsion_site_symmetry_4
_geom_torsion_publ_flag
O1A C35A C36A C37A -12.9(8) . . . . ?
O1B C35B C36B C37B -3(3) . . . . ?
O2B C39B C40B C41B 26(3) . . . . ?
N1 N2 C1 C2 -167.4(19) . . . . ?
N2 C1 C2 N3 162.3(5) . . . . ?
N2 C1 C2 N4 -21.9(8) . . . . ?
N3 C3 C4 N4 0.5(4) . . . . ?
N3 C3 B1 C17 178.2(4) . . . . ?
N3 C3 B1 C19 60.7(6) . . . . ?
N3 C3 B1 C21 -62.5(5) . . . . ?
N3 C5 C6 C7 176.2(4) . . . . ?
N3 C5 C6 C11 0.8(6) . . . . ?
N3 C5 C10 C9 -176.6(4) . . . . ?
N3 C5 C10 C14 0.4(6) . . . . ?
N4 C23 C24 C25 -176.3(5) . . . . ?
N4 C23 C24 C29 2.6(7) . . . . ?
N4 C23 C28 C27 176.7(5) . . . . ?
N4 C23 C28 C32A -7.1(8) . . . . ?
N4 C23 C28 C32B -3.0(9) . . . . ?
C2 N3 C3 C4 -0.1(4) . . . . ?
C2 N3 C3 B1 179.8(4) . . . . ?
C2 N3 C5 C6 -83.1(4) . . . . ?
C2 N3 C5 C10 92.6(4) . . . . ?
C2 N4 C4 C3 -0.8(5) . . . . ?
C2 N4 C23 C24 -89.7(5) . . . . ?
C2 N4 C23 C28 93.0(5) . . . . ?
C3 N3 C2 N4 -0.4(4) . . . . ?
C3 N3 C2 C1 176.2(4) . . . . ?
C3 N3 C5 C6 95.2(5) . . . . ?
C3 N3 C5 C10 -89.2(5) . . . . ?
C4 N4 C2 N3 0.7(4) . . . . ?
C4 N4 C2 C1 -175.7(4) . . . . ?
C4 N4 C23 C24 83.1(5) . . . . ?
C4 N4 C23 C28 -94.2(5) . . . . ?
C4 C3 B1 C17 -1.9(6) . . . . ?
C4 C3 B1 C19 -119.4(5) . . . . ?
C4 C3 B1 C21 117.3(5) . . . . ?
C5 N3 C2 N4 178.1(3) . . . . ?
C5 N3 C2 C1 -5.3(5) . . . . ?
C5 N3 C3 C4 -178.4(4) . . . . ?
C5 N3 C3 B1 1.5(7) . . . . ?
C5 C6 C7 C8 0.6(7) . . . . ?
C5 C6 C11 C12 -132.1(4) . . . . ?
C5 C6 C11 C13 105.3(5) . . . . ?
C5 C10 C14 C15 145.2(4) . . . . ?
C5 C10 C14 C16 -90.9(5) . . . . ?
C6 C5 C10 C9 -1.1(6) . . . . ?
C6 C5 C10 C14 175.9(4) . . . . ?
C6 C7 C8 C9 -1.6(8) . . . . ?
C7 C6 C11 C12 52.6(6) . . . . ?
C7 C6 C11 C13 -70.0(5) . . . . ?
C7 C8 C9 C10 1.2(8) . . . . ?
C8 C9 C10 C5 0.1(7) . . . . ?
C8 C9 C10 C14 -177.0(5) . . . . ?
C9 C10 C14 C15 -37.8(6) . . . . ?
C9 C10 C14 C16 86.1(5) . . . . ?
C10 C5 C6 C7 0.8(6) . . . . ?
C10 C5 C6 C11 -174.6(4) . . . . ?
C11 C6 C7 C8 176.1(5) . . . . ?
C18 C17 B1 C3 -178.6(4) . . . . ?
C18 C17 B1 C19 -60.7(6) . . . . ?
C18 C17 B1 C21 63.3(6) . . . . ?
C20 C19 B1 C3 67.1(5) . . . . ?
C20 C19 B1 C17 -48.2(5) . . . . ?
C20 C19 B1 C21 -171.5(4) . . . . ?
C22 C21 B1 C3 -66.4(5) . . . . ?
C22 C21 B1 C17 49.5(6) . . . . ?
C22 C21 B1 C19 171.7(4) . . . . ?
C23 N4 C2 N3 174.5(4) . . . . ?
C23 N4 C2 C1 -1.9(6) . . . . ?
C23 N4 C4 C3 -174.7(4) . . . . ?
C23 C24 C25 C26 0.5(9) . . . . ?
C23 C24 C29 C30 -111.4(7) . . . . ?
C23 C24 C29 C31 122.4(6) . . . . ?
C23 C28 C32A C33A 99.5(11) . . . . ?
C23 C28 C32A C34A -113.7(11) . . . . ?
C23 C28 C32B C33B 113.0(11) . . . . ?
C23 C28 C32B C34B -141.9(8) . . . . ?
C24 C23 C28 C27 -0.4(7) . . . . ?
C24 C23 C28 C32A 175.8(7) . . . . ?
C24 C23 C28 C32B 179.9(8) . . . . ?
C24 C25 C26 C27 -2.2(11) . . . . ?
C25 C24 C29 C30 67.5(9) . . . . ?
C25 C24 C29 C31 -58.7(8) . . . . ?
C25 C26 C27 C28 2.6(11) . . . . ?
C26 C27 C28 C23 -1.3(9) . . . . ?
C26 C27 C28 C32A -177.1(8) . . . . ?
C26 C27 C28 C32B 178.5(8) . . . . ?
C27 C28 C32A C33A -84.8(12) . . . . ?
C27 C28 C32A C34A 62.1(14) . . . . ?
C27 C28 C32B C33B -66.8(12) . . . . ?
C27 C28 C32B C34B 38.3(11) . . . . ?
C28 C23 C24 C25 0.8(8) . . . . ?
C28 C23 C24 C29 179.7(5) . . . . ?
C29 C24 C25 C26 -178.5(6) . . . . ?
C35A O1A C38A C37A -36.7(8) . . . . ?
C35A C36A C37A C38A -8.2(8) . . . . ?
C35B O1B C38B C37B 41(3) . . . . ?
C35B C36B C37B C38B 27(3) . . . . ?
C36A C37A C38A O1A 26.3(8) . . . . ?
C36B C37B C38B O1B -42(3) . . . . ?
C38A O1A C35A C36A 30.9(8) . . . . ?
C38B O1B C35B C36B -23(3) . . . . ?
C39A O2A C41A C42A 99.8(11) . . . . ?
C39B O2B C42B C41B -41(3) . . . . ?
C39B C40B C41B C42B -50(3) . . . . ?
C40B C41B C42B O2B 52(2) . . . . ?
C41A O2A C39A C40A -172.3(10) . . . . ?
C42B O2B C39B C40B 9(3) . . . . ?
B1 C3 C4 N4 -179.4(4) . . . . ?
Li1 O1A C35A C36A -158.4(6) . . . . ?
Li1 O1A C38A C37A 155.2(7) . . . . ?
Li1 O1B C35B C36B -175.0(19) . . . . ?
Li1 O1B C38B C37B -175(2) . . . . ?
Li1 O2A C39A C40A 4.0(15) . . . . ?
Li1 O2A C41A C42A -77.1(11) . . . . ?
Li1 O2B C39B C40B 166(2) . . . . ?
Li1 O2B C42B C41B 158.7(18) . . . . ?
Li1 N1 N2 C1 -95(2) . . . . ?
Li1 N1 N2 C1 30(2) 5_666 . . . ?

_shelx_res_file                  
;
TITL bk259.res in Pbca
    bk259.res
    created by SHELXL-2019/3 at 14:34:38 on 22-Jun-2026
CELL 1.54184 19.610926 17.392681 24.660078 90 90 90
ZERR 4 0.001144 0.001868 0.002063 0 0 0
LATT 1
SYMM 0.5-X,-Y,0.5+Z
SYMM -X,0.5+Y,0.5-Z
SYMM 0.5+X,0.5-Y,-Z
SFAC C H B Li N O
UNIT 336 540.04 8 8 32 16
DFIX 1.5 0.01 C28 C32A C32B C28
SADI 0.01 O1A C35A O1B C35B O1B C38B O1A C38A
DFIX 1.44 0.01 O2B C39B O2B C42B
SADI 0.01 C36A C35A C36B C35B C38B C37B C38A C37A
DFIX 1.51 0.01 C39B C40B C41B C42B
SADI 0.01 O2A Li1 O2B Li1
SADI 0.01 C37B C36B C37A C36A
DANG 2.37 O2A C40A O2A C42A
DFIX 1.56 0.01 C40B C41B
DFIX 1.54 C40A C39A
EADP O1B O1A
DFIX 2.42 0.03 C42B C40B
DFIX 1.54 0.01 C34B C32B C32B C33B
SIMU 0.01 0.02 2 C35A > C38B
DFIX 2.42 0.03 C39B C41B
SIMU 0.005 0.01 2 O2A O2B C32A > C34B
SIMU 0.01 0.02 2 O2A O2B C39A > C42B
SADI 0.01 O1A Li1 O1B Li1
DFIX 2.54 C34A C33A C34B C33B
SADI 0.03 C35A C37A C36A C38A C35B C37B C36B C38B
DFIX 1.54 0.01 C34A C32A C32A C33A
DFIX 1.5 C41A C42A
DFIX 1.42 O2A C41A
DFIX 1.42 0.01 O2A C39A
SADI 0.01 C42A C41A C40A C39A

L.S. 20
PLAN  15
SIZE 0.02 0.06 0.22
TEMP -133.15
CONF
BOND $H
MORE -1
list 4
fmap 2
acta
OMIT -2 118
REM <olex2.extras>
REM <HklSrc "%.\\BK259.hkl">
REM </olex2.extras>

WGHT    0.119200
FVAR       1.77816   0.75254   0.53643
PART 1
O1A   6    0.585982    0.512577    0.404750    21.00000    0.07278    0.08427 =
         0.03570    0.00284   -0.00187    0.01670
PART 2
O1B   6    0.592245    0.520625    0.419059   -21.00000    0.07278    0.08427 =
         0.03570    0.00284   -0.00187    0.01670
PART 1
O2A   6    0.434528    0.414173    0.410681    21.00000    0.08626    0.09409 =
         0.07771   -0.03528   -0.00602    0.01408
PART 2
O2B   6    0.463316    0.404964    0.395892   -21.00000    0.10588    0.10001 =
         0.07550   -0.03929   -0.00692    0.01116
PART 0
N1    5    0.538716    0.427958    0.516821    11.00000    0.06400    0.05560 =
         0.04472    0.00486   -0.00415    0.00853
N2    5    0.542396    0.373287    0.545656    11.00000    0.04632    0.05189 =
         0.03716   -0.00331   -0.00341    0.00859
N3    5    0.571519    0.223788    0.643684    11.00000    0.03436    0.04992 =
         0.03334    0.00264    0.00248    0.00304
N4    5    0.634194    0.231630    0.571530    11.00000    0.03685    0.04977 =
         0.03217    0.00230    0.00317    0.00372
C1    1    0.536679    0.322037    0.578976    11.00000    0.04895    0.05485 =
         0.03956    0.01200    0.00524    0.01139
C2    1    0.579892    0.263540    0.596745    11.00000    0.03568    0.04462 =
         0.03106    0.00026   -0.00280   -0.00006
C3    1    0.621029    0.164141    0.649386    11.00000    0.03880    0.05098 =
         0.03941   -0.00082   -0.00081    0.00411
C4    1    0.658341    0.171346    0.603400    11.00000    0.03827    0.05736 =
         0.04060    0.00371    0.00320    0.00583
AFIX  43
H4    2    0.695952    0.139527    0.594132    11.00000   -1.20000
AFIX   0
C5    1    0.517608    0.246430    0.680974    11.00000    0.03630    0.04800 =
         0.03382    0.00313    0.00312    0.00538
C6    1    0.529502    0.306362    0.717203    11.00000    0.04604    0.05379 =
         0.03845    0.00118    0.00696    0.00052
C7    1    0.475531    0.329648    0.750011    11.00000    0.06517    0.05783 =
         0.05672   -0.00979    0.01782   -0.00146
AFIX  43
H7    2    0.482051    0.370743    0.774853    11.00000   -1.20000
AFIX   0
C8    1    0.413407    0.294459    0.747105    11.00000    0.05810    0.06977 =
         0.07432   -0.00854    0.02913    0.00488
AFIX  43
H8    2    0.377595    0.310358    0.770499    11.00000   -1.20000
AFIX   0
C9    1    0.402386    0.236086    0.710472    11.00000    0.04291    0.06836 =
         0.07691   -0.00631    0.01582   -0.00698
AFIX  43
H9    2    0.358606    0.212879    0.708475    11.00000   -1.20000
AFIX   0
C10   1    0.454074    0.210306    0.676255    11.00000    0.03794    0.05396 =
         0.05385   -0.00069    0.00509    0.00121
C11   1    0.596879    0.350679    0.719214    11.00000    0.05046    0.06799 =
         0.04199   -0.00487    0.00029   -0.01016
AFIX  13
H11   2    0.631566    0.321590    0.697707    11.00000   -1.20000
AFIX   0
C12   1    0.622938    0.357964    0.778169    11.00000    0.07409    0.08887 =
         0.04769   -0.00653   -0.00620   -0.01340
AFIX 137
H12A  2    0.669129    0.379463    0.778024    11.00000   -1.50000
H12B  2    0.623639    0.307055    0.795191    11.00000   -1.50000
H12C  2    0.592562    0.391992    0.798657    11.00000   -1.50000
AFIX   0
C13   1    0.588411    0.429979    0.693932    11.00000    0.06669    0.07058 =
         0.06465    0.00468   -0.00473   -0.01637
AFIX 137
H13A  2    0.555579    0.459891    0.715204    11.00000   -1.50000
H13B  2    0.571712    0.424566    0.656671    11.00000   -1.50000
H13C  2    0.632492    0.456517    0.693649    11.00000   -1.50000
AFIX   0
C14   1    0.438961    0.148416    0.634449    11.00000    0.04579    0.06323 =
         0.06335   -0.01041    0.00035   -0.00461
AFIX  13
H14   2    0.483015    0.122571    0.625241    11.00000   -1.20000
AFIX   0
C15   1    0.390044    0.086917    0.655021    11.00000    0.05720    0.07622 =
         0.10100   -0.02170    0.00930   -0.01362
AFIX 137
H15A  2    0.406859    0.066357    0.689520    11.00000   -1.50000
H15B  2    0.387022    0.045283    0.628351    11.00000   -1.50000
H15C  2    0.344790    0.109556    0.660422    11.00000   -1.50000
AFIX   0
C16   1    0.411167    0.185013    0.582429    11.00000    0.06258    0.09735 =
         0.07469   -0.01336   -0.01850   -0.00462
AFIX 137
H16A  2    0.366976    0.209059    0.589954    11.00000   -1.50000
H16B  2    0.405509    0.145280    0.554613    11.00000   -1.50000
H16C  2    0.443241    0.224106    0.569450    11.00000   -1.50000
AFIX   0
C17   1    0.696569    0.046927    0.679064    11.00000    0.05440    0.08366 =
         0.06756    0.02543    0.01098    0.01541
AFIX  23
H17A  2    0.685377    0.023548    0.643559    11.00000   -1.20000
H17B  2    0.737279    0.079810    0.673999    11.00000   -1.20000
AFIX   0
C18   1    0.713938   -0.017447    0.719522    11.00000    0.06572    0.09920 =
         0.09872    0.04567    0.01299    0.03395
AFIX 137
H18A  2    0.744930   -0.054326    0.702338    11.00000   -1.50000
H18B  2    0.671975   -0.043826    0.730456    11.00000   -1.50000
H18C  2    0.735978    0.004789    0.751556    11.00000   -1.50000
AFIX   0
C19   1    0.564570    0.047926    0.704828    11.00000    0.06238    0.06127 =
         0.05052    0.01741    0.00780    0.00821
AFIX  23
H19A  2    0.569429    0.016476    0.738065    11.00000   -1.20000
H19B  2    0.524775    0.082142    0.710099    11.00000   -1.20000
AFIX   0
C20   1    0.549150   -0.006453    0.656885    11.00000    0.07359    0.05670 =
         0.06112    0.00855    0.00658    0.00171
AFIX 137
H20A  2    0.551369    0.022459    0.622821    11.00000   -1.50000
H20B  2    0.503417   -0.028315    0.661224    11.00000   -1.50000
H20C  2    0.582875   -0.048020    0.656179    11.00000   -1.50000
AFIX   0
C21   1    0.650525    0.146633    0.754340    11.00000    0.05302    0.08989 =
         0.04897    0.02232   -0.00574    0.00214
AFIX  23
H21A  2    0.613888    0.184423    0.761582    11.00000   -1.20000
H21B  2    0.650467    0.109178    0.784569    11.00000   -1.20000
AFIX   0
C22   1    0.719008    0.189049    0.754486    11.00000    0.05202    0.12212 =
         0.06823    0.00561   -0.01262   -0.00813
AFIX 137
H22A  2    0.721731    0.222690    0.722680    11.00000   -1.50000
H22B  2    0.756282    0.151556    0.753329    11.00000   -1.50000
H22C  2    0.722809    0.220028    0.787543    11.00000   -1.50000
AFIX   0
C23   1    0.658650    0.250640    0.518387    11.00000    0.04093    0.05673 =
         0.03427    0.00295    0.00431    0.00596
C24   1    0.632673    0.210532    0.474604    11.00000    0.06408    0.08518 =
         0.03866   -0.00941    0.00571   -0.00055
C25   1    0.660243    0.226953    0.423582    11.00000    0.08823    0.15208 =
         0.03727   -0.02529    0.00355    0.00238
AFIX  43
H25   2    0.643540    0.200942    0.392420    11.00000   -1.20000
AFIX   0
C26   1    0.710967    0.280092    0.418312    11.00000    0.09728    0.13869 =
         0.05417    0.01761    0.03237    0.00752
AFIX  43
H26   2    0.730239    0.289262    0.383565    11.00000   -1.20000
AFIX   0
C27   1    0.734579    0.320323    0.461909    11.00000    0.08264    0.09481 =
         0.07329    0.01322    0.03159   -0.00594
AFIX  43
H27   2    0.768613    0.358479    0.456681    11.00000   -1.20000
AFIX   0
C28   1    0.709884    0.306640    0.513765    11.00000    0.05172    0.07056 =
         0.05715    0.00294    0.01374   -0.00461
C29   1    0.578057    0.150667    0.480687    11.00000    0.07980    0.10554 =
         0.06734   -0.03324    0.00075   -0.01734
AFIX  13
H29   2    0.563194    0.151365    0.519474    11.00000   -1.20000
AFIX   0
C30   1    0.605002    0.070637    0.468958    11.00000    0.13042    0.10944 =
         0.20341   -0.07588    0.03446   -0.03341
AFIX 137
H30A  2    0.621866    0.068401    0.431582    11.00000   -1.50000
H30B  2    0.568248    0.033050    0.473674    11.00000   -1.50000
H30C  2    0.642302    0.058748    0.494040    11.00000   -1.50000
AFIX   0
C31   1    0.514779    0.170736    0.445779    11.00000    0.08089    0.19107 =
         0.09238   -0.03660   -0.01895   -0.01945
AFIX 137
H31A  2    0.497231    0.221259    0.456492    11.00000   -1.50000
H31B  2    0.479373    0.131771    0.451371    11.00000   -1.50000
H31C  2    0.527727    0.171865    0.407404    11.00000   -1.50000
AFIX   0
PART 1
C32A  1    0.729289    0.348898    0.563783    31.00000    0.05503    0.09864 =
         0.07822   -0.01556    0.00990   -0.03876
AFIX  13
H32A  2    0.694589    0.328075    0.589614    31.00000   -1.20000
AFIX   0
PART 2
C32B  1    0.742140    0.354422    0.559203   -31.00000    0.05464    0.09935 =
         0.07882   -0.01707    0.01170   -0.03632
AFIX  13
H32B  2    0.713520    0.355085    0.592762   -31.00000   -1.20000
AFIX   0
PART 1
C33A  1    0.792192    0.316514    0.587720    31.00000    0.06308    0.11775 =
         0.08557   -0.00664    0.00630   -0.03212
AFIX 137
H33A  2    0.780364    0.273566    0.611663    31.00000   -1.50000
H33B  2    0.815710    0.356390    0.608662    31.00000   -1.50000
H33C  2    0.822182    0.298129    0.558697    31.00000   -1.50000
AFIX   0
PART 2
C33B  1    0.818485    0.338276    0.571620   -31.00000    0.06279    0.11004 =
         0.09271   -0.00305   -0.00313   -0.03104
AFIX 137
H33D  2    0.847039    0.364418    0.544718   -31.00000   -1.50000
H33E  2    0.826946    0.282789    0.570046   -31.00000   -1.50000
H33F  2    0.829623    0.357438    0.607927   -31.00000   -1.50000
AFIX   0
PART 1
C34A  1    0.715212    0.433080    0.568884    31.00000    0.06547    0.10725 =
         0.09382   -0.02541    0.00246   -0.02290
AFIX 137
H34A  2    0.719470    0.457509    0.533234    31.00000   -1.50000
H34B  2    0.748065    0.456185    0.594007    31.00000   -1.50000
H34C  2    0.668876    0.440721    0.582755    31.00000   -1.50000
AFIX   0
PART 2
C34B  1    0.753877    0.436788    0.535633   -31.00000    0.08726    0.10429 =
         0.09193   -0.01411    0.00506   -0.03979
AFIX 137
H34D  2    0.736651    0.475167    0.561302   -31.00000   -1.50000
H34E  2    0.729588    0.441805    0.501084   -31.00000   -1.50000
H34F  2    0.802752    0.445033    0.529735   -31.00000   -1.50000
AFIX   0
PART 1
C35A  1    0.647101    0.467209    0.407303    21.00000    0.05933    0.08581 =
         0.07012    0.00087   -0.00178    0.02381
AFIX  23
H35A  2    0.644827    0.423992    0.381239    21.00000   -1.20000
H35B  2    0.653553    0.446064    0.444221    21.00000   -1.20000
AFIX   0
PART 2
C35B  1    0.625785    0.568624    0.458413   -21.00000    0.07956    0.10667 =
         0.10159    0.00465    0.00057    0.00498
AFIX  23
H35C  2    0.640931    0.536949    0.489517   -21.00000   -1.20000
H35D  2    0.593489    0.607856    0.472068   -21.00000   -1.20000
AFIX   0
PART 1
C36A  1    0.703942    0.520214    0.393083    21.00000    0.05796    0.10693 =
         0.08648    0.00723   -0.00282    0.02306
AFIX  23
H36A  2    0.734491    0.496339    0.365918    21.00000   -1.20000
H36B  2    0.730999    0.533334    0.425688    21.00000   -1.20000
AFIX   0
PART 2
C36B  1    0.685884    0.607254    0.433162   -21.00000    0.07708    0.10894 =
         0.09761    0.00819   -0.00014    0.01287
AFIX  23
H36C  2    0.728638    0.594488    0.452516   -21.00000   -1.20000
H36D  2    0.680111    0.663785    0.432208   -21.00000   -1.20000
AFIX   0
PART 1
C37A  1    0.668467    0.594632    0.368860    21.00000    0.05878    0.09349 =
         0.07541    0.01217    0.00302    0.01943
AFIX  23
H37A  2    0.673701    0.639122    0.393552    21.00000   -1.20000
H37B  2    0.687733    0.607982    0.332967    21.00000   -1.20000
AFIX   0
PART 2
C37B  1    0.684795    0.571355    0.373871   -21.00000    0.06408    0.09830 =
         0.07870    0.00786    0.00502    0.01873
AFIX  23
H37C  2    0.700160    0.609046    0.346381   -21.00000   -1.20000
H37D  2    0.713612    0.524728    0.371621   -21.00000   -1.20000
AFIX   0
PART 1
C38A  1    0.595456    0.571170    0.364164    21.00000    0.05584    0.07810 =
         0.06240    0.00873    0.00339    0.02744
AFIX  23
H38A  2    0.564955    0.615462    0.371054    21.00000   -1.20000
H38B  2    0.585780    0.550583    0.327535    21.00000   -1.20000
AFIX   0
PART 2
C38B  1    0.610953    0.552334    0.367152   -21.00000    0.06193    0.09189 =
         0.07177    0.00794    0.00418    0.01867
AFIX  23
H38C  2    0.583953    0.598994    0.358928   -21.00000   -1.20000
H38D  2    0.604158    0.514280    0.337790   -21.00000   -1.20000
AFIX   0
PART 1
C39A  1    0.432223    0.364577    0.364981    21.00000    0.11445    0.11636 =
         0.09597   -0.03717   -0.01021    0.00613
AFIX  23
H39A  2    0.402290    0.386680    0.336660    21.00000   -1.20000
H39B  2    0.413693    0.313826    0.375626    21.00000   -1.20000
AFIX   0
PART 2
C39B  1    0.392010    0.383151    0.396216   -21.00000    0.10787    0.10965 =
         0.09539   -0.04256   -0.00171    0.01006
AFIX  23
H39C  2    0.361537    0.428289    0.399520   -21.00000   -1.20000
H39D  2    0.381589    0.345724    0.425305   -21.00000   -1.20000
AFIX   0
PART 1
C40A  1    0.500343    0.356055    0.344448    21.00000    0.11362    0.15533 =
         0.07839   -0.01589    0.02538   -0.03042
AFIX 137
H40A  2    0.499844    0.360775    0.304850    21.00000   -1.50000
H40B  2    0.518105    0.305392    0.354597    21.00000   -1.50000
H40C  2    0.529560    0.396183    0.359889    21.00000   -1.50000
AFIX   0
PART 2
C40B  1    0.388307    0.346666    0.339923   -21.00000    0.11654    0.12295 =
         0.09960   -0.04066   -0.00914    0.00395
AFIX  23
H40D  2    0.373675    0.384606    0.312350   -21.00000   -1.20000
H40E  2    0.356437    0.302526    0.339530   -21.00000   -1.20000
AFIX   0
PART 1
C41A  1    0.367448    0.412710    0.434218    21.00000    0.10253    0.14481 =
         0.13029   -0.02258    0.00673   -0.01079
AFIX  23
H41A  2    0.354655    0.465391    0.445516    21.00000   -1.20000
H41B  2    0.334229    0.395481    0.406538    21.00000   -1.20000
AFIX   0
PART 2
C41B  1    0.463878    0.319637    0.329631   -21.00000    0.11883    0.11955 =
         0.09559   -0.03992    0.00286   -0.00095
AFIX  23
H41C  2    0.478020    0.277519    0.354182   -21.00000   -1.20000
H41D  2    0.472219    0.304945    0.291416   -21.00000   -1.20000
AFIX   0
PART 1
C42A  1    0.363902    0.362748    0.479971    21.00000    0.12655    0.18893 =
         0.08613   -0.04621    0.01624   -0.01070
AFIX 137
H42A  2    0.379555    0.311322    0.469543    21.00000   -1.50000
H42B  2    0.316679    0.359820    0.492806    21.00000   -1.50000
H42C  2    0.393033    0.382762    0.509011    21.00000   -1.50000
AFIX   0
PART 2
C42B  1    0.495945    0.395830    0.344318   -21.00000    0.11902    0.11386 =
         0.08514   -0.03405   -0.00446   -0.00147
AFIX  23
H42D  2    0.546171    0.392370    0.347536   -21.00000   -1.20000
H42E  2    0.483519    0.437135    0.318524   -21.00000   -1.20000
AFIX   0
PART 0
B1    3    0.632282    0.101108    0.698570    11.00000    0.04735    0.06638 =
         0.04457    0.01309    0.00138    0.00892
LI1   4    0.507446    0.473452    0.445648    11.00000    0.08246    0.07417 =
         0.04925   -0.00047    0.00174    0.01367
HKLF 4


REM  bk259.res in Pbca
REM wR2 = 0.2413, GooF = S = 1.005, Restrained GooF = 1.032 for all data
REM R1 = 0.0741 for 3149 Fo > 4sig(Fo) and 0.1487 for all 6042 data
REM 579 parameters refined using 313 restraints

END

WGHT      0.1192      0.0000

REM Highest difference peak  0.356,  deepest hole -0.390,  1-sigma level  0.046
Q1    1   0.4871  0.4224  0.4008  11.00000  0.05    0.36
Q2    1   0.4681  0.4004  0.3477  11.00000  0.05    0.31
Q3    1   0.5315  0.3250  0.3757  11.00000  0.05    0.26
Q4    1   0.7837  0.4229  0.5346  11.00000  0.05    0.23
Q5    1   0.7374  0.1132  0.7013  11.00000  0.05    0.20
Q6    1   0.3799  0.3618  0.4152  11.00000  0.05    0.20
Q7    1   0.7168  0.2593  0.7611  11.00000  0.05    0.19
Q8    1   0.4947  0.3241  0.4190  11.00000  0.05    0.19
Q9    1   0.7348  0.0337  0.7545  11.00000  0.05    0.18
Q10   1   0.5291  0.4401  0.3311  11.00000  0.05    0.17
Q11   1   0.7607  0.2945  0.6026  11.00000  0.05    0.17
Q12   1   0.5327  0.1125  0.4605  11.00000  0.05    0.16
Q13   1   0.4405  0.4625  0.4868  11.00000  0.05    0.15
Q14   1   0.6465  0.6353  0.4487  11.00000  0.05    0.15
Q15   1   0.6766  0.3406  0.4219  11.00000  0.05    0.15
;
_shelx_res_checksum              95099
_olex2_submission_special_instructions 'No special instructions were received'
_oxdiff_exptl_absorpt_empirical_details 
;
Empirical correction (ABSPACK) includes:
- Absorption correction using spherical harmonics
- Frame scaling
- Detector area scaling
- B-factor correction
;
_oxdiff_exptl_absorpt_empirical_full_max 1.215
_oxdiff_exptl_absorpt_empirical_full_min 0.751
####################################################################### 
# 
# This file contains crystal structure data downloaded from the 
# Cambridge Structural Database (CSD) hosted by the Cambridge 
# Crystallographic Data Centre (CCDC).
# 
# Full information about CCDC data access policies and citation 
# guidelines are available at http://www.ccdc.cam.ac.uk/access/V1 
# 
# Audit and citation data items may have been added by the CCDC. 
# Please retain this information to preserve the provenance of 
# this file and to allow appropriate attribution of the data. 
# 
#######################################################################

data_bk426-2
_database_code_depnum_ccdc_archive 'CCDC 2533231'
loop_
_audit_author_name
_audit_author_address
'Farzaneh Fadaei Tirani'
;EPFL
Switzerland
;
_audit_update_record             
;
2026-02-25 deposited with the CCDC.	2026-06-29 downloaded from the CCDC.
;
_audit_creation_date             2026-02-25
_audit_creation_method           
;
Olex2 1.5
(compiled 2025.07.13 svn.rb7424aed for OlexSys, GUI svn.r7314)
;
_shelx_SHELXL_version_number     2019/3
_audit_contact_author            'Farzaneh Fadaei Tirani'
_chemical_name_common            ?
_chemical_name_systematic        ?
_chemical_formula_moiety         'C40 H45 N4 P'
_chemical_formula_sum            'C40 H45 N4 P'
_chemical_formula_weight         612.77
_chemical_melting_point          ?
_chemical_oxdiff_formula         'C40 H45 N4 P'
loop_
_atom_type_symbol
_atom_type_description
_atom_type_scat_dispersion_real
_atom_type_scat_dispersion_imag
_atom_type_scat_source
C C 0.0181 0.0091 'International Tables Vol C Tables 4.2.6.8 and 6.1.1.4'
H H 0.0000 0.0000 'International Tables Vol C Tables 4.2.6.8 and 6.1.1.4'
N N 0.0311 0.0180 'International Tables Vol C Tables 4.2.6.8 and 6.1.1.4'
P P 0.2955 0.4335 'International Tables Vol C Tables 4.2.6.8 and 6.1.1.4'

_shelx_space_group_comment       
;
The symmetry employed for this shelxl refinement is uniquely defined
by the following loop, which should always be used as a source of
symmetry information in preference to the above space-group names.
They are only intended as comments.
;
_space_group_crystal_system      triclinic
_space_group_IT_number           2
_space_group_name_H-M_alt        'P -1'
_space_group_name_Hall           '-P 1'
loop_
_space_group_symop_operation_xyz
'x, y, z'
'-x, -y, -z'

_cell_length_a                   10.82034(15)
_cell_length_b                   11.41209(15)
_cell_length_c                   16.03997(18)
_cell_angle_alpha                76.8743(10)
_cell_angle_beta                 85.0080(10)
_cell_angle_gamma                68.1283(12)
_cell_volume                     1790.06(4)
_cell_formula_units_Z            2
_cell_measurement_reflns_used    21966
_cell_measurement_temperature    229.99(10)
_cell_measurement_theta_max      75.2080
_cell_measurement_theta_min      2.8170
_shelx_estimated_absorpt_T_max   0.939
_shelx_estimated_absorpt_T_min   0.797
_exptl_absorpt_coefficient_mu    0.916
_exptl_absorpt_correction_T_max  1.000
_exptl_absorpt_correction_T_min  0.657
_exptl_absorpt_correction_type   Gaussian
_exptl_absorpt_process_details   
;
CrysAlisPro 1.171.42.90a (Rigaku Oxford Diffraction, 2022)
Numerical absorption correction based on Gaussian integration over
a multifaceted crystal model.
Empirical absorption correction using spherical harmonics
as implemented in SCALE3 ABSPACK scaling algorithm
;
_exptl_absorpt_special_details   ?
_exptl_crystal_colour            'clear intense orange'
_exptl_crystal_density_diffrn    1.137
_exptl_crystal_density_meas      ?
_exptl_crystal_density_method    ?
_exptl_crystal_description       block
_exptl_crystal_F_000             656
loop_
_exptl_crystal_face_index_h
_exptl_crystal_face_index_k
_exptl_crystal_face_index_l
_exptl_crystal_face_perp_dist
0 0 1 0.0341
0 0 -1 0.0360
-1 0 0 0.0456
1 0 0 0.0350
0 1 0 0.0800
0 -1 0 0.1414
-1 -1 -1 0.1397
0 -1 -1 0.1139
0 1 1 0.0549

_exptl_crystal_size_max          0.26
_exptl_crystal_size_mid          0.08
_exptl_crystal_size_min          0.07
loop_
_exptl_oxdiff_crystal_face_indexfrac_h
_exptl_oxdiff_crystal_face_indexfrac_k
_exptl_oxdiff_crystal_face_indexfrac_l
_exptl_oxdiff_crystal_face_x
_exptl_oxdiff_crystal_face_y
_exptl_oxdiff_crystal_face_z
0.0000 -0.0000 1.0000 -0.0046 -0.0976 0.0134
-0.0000 0.0000 -1.0000 0.0046 0.0976 -0.0134
-1.0000 -0.0000 -0.0000 -0.1211 -0.0076 -0.0939
1.0000 0.0000 0.0000 0.1211 0.0076 0.0939
-0.0000 1.0000 -0.0000 -0.1240 0.0468 0.0677
0.0000 -1.0000 0.0000 0.1240 -0.0468 -0.0677
-1.0000 -1.0000 -1.0000 0.0075 0.0432 -0.1750
0.0000 -1.0000 -1.0000 0.1286 0.0508 -0.0811
-0.0000 1.0000 1.0000 -0.1286 -0.0508 0.0811

_exptl_transmission_factor_max   ?
_exptl_transmission_factor_min   ?
_diffrn_reflns_av_R_equivalents  0.0188
_diffrn_reflns_av_unetI/netI     0.0165
_diffrn_reflns_Laue_measured_fraction_full 0.996
_diffrn_reflns_Laue_measured_fraction_max 0.980
_diffrn_reflns_limit_h_max       13
_diffrn_reflns_limit_h_min       -13
_diffrn_reflns_limit_k_max       14
_diffrn_reflns_limit_k_min       -13
_diffrn_reflns_limit_l_max       19
_diffrn_reflns_limit_l_min       -20
_diffrn_reflns_number            36171
_diffrn_reflns_point_group_measured_fraction_full 0.996
_diffrn_reflns_point_group_measured_fraction_max 0.980
_diffrn_reflns_theta_full        67.684
_diffrn_reflns_theta_max         75.311
_diffrn_reflns_theta_min         2.829
_diffrn_ambient_environment      N~2~
_diffrn_ambient_temperature      229.99(10)
_diffrn_detector                 'Hybrid Pixel Array Detector'
_diffrn_detector_area_resol_mean 10.0000
_diffrn_detector_type            'HyPix-Arc 150'
_diffrn_measured_fraction_theta_full 0.996
_diffrn_measured_fraction_theta_max 0.980
_diffrn_measurement_details      
;
List of Runs (angles in degrees, time in seconds):

  # Type    Start    End  Width  t~exp~   \w     \q     \k     \f   Frames
#--------------------------------------------------------------------------
  1  \w     74.00 100.00   0.50    0.10    --   76.60-160.00-108.00   52
  2  \w     61.00  86.00   0.50    0.10    --   75.72-160.00-108.00   50
  3  \w     54.00  79.00   0.50    0.10    --   63.81-160.00-108.00   50
  4  \w     51.00 108.00   0.50    0.10    --   79.75-126.00-157.34  114
  5  \w     43.00 117.00   0.50    0.10    --   79.75-144.00 -47.60  148
  6  \w     46.00  71.00   0.50    0.10    --   79.75-152.00 -16.43   50
  7  \w     80.00 114.00   0.50    0.10    --   79.75-152.00 -16.43   68
  8  \w     53.00  78.00   0.50    0.10    --   76.60-125.00 -90.00   50
  9  \w     40.00 110.00   0.50    0.10    --   79.75-129.00   0.01  140
 10  \w     75.00 103.00   0.50    0.10    --   76.60-125.00  90.00   56
 11  \w     78.00 103.00   0.50    0.10    --   76.60-125.00 120.00   50
 12  \w     35.00  63.00   0.50    0.10    --   76.60-125.00  90.00   56
 13  \w     36.00  68.00   0.50    0.10    --   76.60-125.00  60.00   64
 14  \w     42.00  67.00   0.50    0.10    --   75.72-118.00  44.00   50
 15  \w     68.00  97.00   0.50    0.10    --   76.60-118.00  44.00   58
 16  \w     71.00 101.00   0.50    0.10    --   79.75-116.00  13.34   60
 17  \w     48.00  73.00   0.50    0.10    --   63.81-118.00  44.00   50
 18  \w     39.00  64.00   0.50    0.10    --   79.75-116.00  13.34   50
 19  \w     62.00 103.00   0.50    0.10    --   76.60-125.00 -30.00   82
 20  \w     80.00 105.00   0.50    0.10    --   79.75-122.00-104.19   50
 21  \w     52.00 101.00   0.50    0.10    --   76.60-125.00-180.00   98
 22  \w     66.00  92.00   0.50    0.10    --   79.75-109.00-158.02   52
 23  \w     29.00  64.00   0.50    0.10    --   63.81 -95.00-120.00   70
 24  \w     26.00  72.00   0.50    0.10    --   63.81 -95.00 -60.00   92
 25  \w     46.00  71.00   0.50    0.10    --   76.60 -95.00 120.00   50
 26  \w     45.00  70.00   0.50    0.10    --   76.60 -95.00  90.00   50
 27  \w     49.00  74.00   0.50    0.10    --   76.60 -95.00  30.00   50
 28  \w     40.00  66.00   0.50    0.10    --   76.60 -95.00-150.00   52
 29  \w     41.00  70.00   0.50    0.10    --   79.75 -59.00-166.02   58
 30  \w     41.00  71.00   0.50    0.10    --   79.75 -68.00  49.92   60
 31  \w     47.00  96.00   0.50    0.10    --   79.75  17.00 152.23   98
 32  \w     68.00 103.00   0.50    0.10    --   79.75   6.00  52.12   70
 33  \w     66.00 127.00   0.50    0.10    --   79.75  22.00 -17.90  122
 34  \w     51.00  78.00   0.50    0.10    --   79.75   1.00 -38.23   54
 35  \w     54.00  94.00   0.50    0.10    --   79.75  16.00 -67.17   80
 36  \w     53.00 125.00   0.50    0.10    --   79.75  17.00-148.21  144
 37  \w     58.00  84.00   0.50    0.10    --   76.60 160.00 -76.00   52
 38  \w     93.00 118.00   0.50    0.10    --   79.75   1.00-107.47   50
 39  \w     63.00  89.00   0.50    0.10    --   79.75   4.00-156.72   52
 40  \w   -102.00 -72.00   0.50    0.10    --  -64.57   0.00 -60.00   60
 41  \w   -101.00 -72.00   0.50    0.10    --  -64.57   0.00 -90.00   58
 42  \w    -99.00 -72.00   0.50    0.10    --  -71.13   0.00  60.00   54
 43  \w    -67.00 -42.00   0.50    0.10    --  -76.25  78.00  -8.35   50
 44  \w   -109.00 -34.00   0.50    0.10    --  -64.57 -15.00-180.00  150
 45  \w   -102.00 -77.00   0.50    0.10    --  -71.13-160.00-108.00   50
 46  \w    -87.00 -61.00   0.50    0.10    --  -64.57-160.00-108.00   52
 47  \w   -110.00 -83.00   0.50    0.10    --  -76.25 -81.00 -51.89   54
 48  \w   -111.00 -81.00   0.50    0.10    --  -76.25 -85.00 -19.76   60
 49  \w   -108.00 -80.00   0.50    0.10    --  -76.25 -92.00  31.82   56
 50  \w   -107.00 -80.00   0.50    0.10    --  -76.25 -85.00 154.82   54
 51  \w   -110.00 -83.00   0.50    0.10    --  -76.25 -81.00 125.75   54
 52  \w   -109.00 -49.00   0.50    0.10    --  -71.13 -15.00   0.00  120
 53  \w    -72.00 -47.00   0.50    0.10    --  -76.25  88.00  69.53   50
 54  \w   -110.00 -85.00   0.50    0.10    --  -76.25 136.00 162.02   50
 55  \w    -73.00 -35.00   0.50    0.10    --  -76.25 136.00 162.02   76
 56  \w    -60.00 -34.00   0.50    0.10    --  -76.25 130.00  54.92   52
 57  \w   -107.00 -82.00   0.50    0.10    --  -76.25 130.00  54.92   50
 58  \w    -68.00 -36.00   0.50    0.10    --  -76.25 119.00  84.26   64
 59  \w    -80.00 -55.00   0.50    0.10    --  -64.57 118.00 130.00   50
 60  \w    -86.00 -61.00   0.50    0.10    --  -71.13 118.00 130.00   50
 61  \w    -89.00 -38.00   0.50    0.10    --  -76.25 118.00  52.05  102
 62  \w   -107.00 -34.00   0.50    0.10    --  -76.25 130.00 -21.79  146
 63  \w    -95.00 -70.00   0.50    0.10    --  -64.57 160.00 -76.00   50
 64  \w   -117.00 -64.00   0.50    0.10    --  -71.13 160.00 -76.00  106
;
_diffrn_measurement_device       'four-circle diffractometer'
_diffrn_measurement_device_type  'XtaLAB Synergy R, DW system, HyPix-Arc 150'
_diffrn_measurement_method       '\w scans'
_diffrn_orient_matrix_type       
'CrysAlisPro convention (1999,Acta A55,543-557)'
_diffrn_orient_matrix_UB_11      0.1210680000
_diffrn_orient_matrix_UB_12      -0.1240077000
_diffrn_orient_matrix_UB_13      -0.0045660000
_diffrn_orient_matrix_UB_21      0.0076481000
_diffrn_orient_matrix_UB_22      0.0467526000
_diffrn_orient_matrix_UB_23      -0.0976006000
_diffrn_orient_matrix_UB_31      0.0939242000
_diffrn_orient_matrix_UB_32      0.0676601000
_diffrn_orient_matrix_UB_33      0.0134016000
_diffrn_oxdiff_ac3_digest_hkl    01d70b1c518e5bfaab614d9c8fa398f48a0f47
_diffrn_oxdiff_digest_hkl        
;
0101ae7b5d930c3438cf15cb902241cff21201
;
_diffrn_radiation_monochromator  mirror
_diffrn_radiation_probe          x-ray
_diffrn_radiation_type           'Cu K\a'
_diffrn_radiation_wavelength     1.54184
_diffrn_source                   'Rotating-anode X-ray tube'
_diffrn_source_type              'Rigaku (Cu) X-ray Source'
_reflns_Friedel_coverage         0.000
_reflns_Friedel_fraction_full    .
_reflns_Friedel_fraction_max     .
_reflns_number_gt                6314
_reflns_number_total             7269
_reflns_special_details          
;
 Reflections were merged by SHELXL according to the crystal
 class for the calculation of statistics and refinement.
 
 _reflns_Friedel_fraction is defined as the number of unique
 Friedel pairs measured divided by the number that would be
 possible theoretically, ignoring centric projections and
 systematic absences.
;
_reflns_threshold_expression     'I > 2\s(I)'
_computing_cell_refinement       'CrysAlisPro 1.171.42.90a (Rigaku OD, 2023)'
_computing_data_collection       'CrysAlisPro 1.171.42.90a (Rigaku OD, 2023)'
_computing_data_reduction        'CrysAlisPro 1.171.42.90a (Rigaku OD, 2023)'
_computing_molecular_graphics    'Olex2 1.5 (Dolomanov et al., 2009)'
_computing_publication_material  'Olex2 1.5 (Dolomanov et al., 2009)'
_computing_structure_refinement  'ShelXL 2019/3 (Sheldrick, 2015)'
_computing_structure_solution    'ShelXT 2018/2 (Sheldrick, 2015)'
_refine_diff_density_max         0.204
_refine_diff_density_min         -0.267
_refine_diff_density_rms         0.033
_refine_ls_extinction_coef       .
_refine_ls_extinction_method     none
_refine_ls_goodness_of_fit_ref   1.062
_refine_ls_hydrogen_treatment    constr
_refine_ls_matrix_type           full
_refine_ls_number_parameters     435
_refine_ls_number_reflns         7269
_refine_ls_number_restraints     39
_refine_ls_R_factor_all          0.0457
_refine_ls_R_factor_gt           0.0401
_refine_ls_restrained_S_all      1.062
_refine_ls_shift/su_max          0.001
_refine_ls_shift/su_mean         0.000
_refine_ls_structure_factor_coef Fsqd
_refine_ls_weighting_details     
'w=1/[\s^2^(Fo^2^)+(0.0614P)^2^+0.3417P] where P=(Fo^2^+2Fc^2^)/3'
_refine_ls_weighting_scheme      calc
_refine_ls_wR_factor_gt          0.1137
_refine_ls_wR_factor_ref         0.1172
_refine_special_details          ?
_olex2_refinement_description    
;
1. Fixed Uiso
 At 1.2 times of:
  All C(H) groups, All C(H,H) groups
 At 1.5 times of:
  All C(H,H,H) groups
2. Restrained distances
 C39B-C38 = C40B-C38
 1.54 with sigma of 0.02
 C39B-C40B
 2.52 with sigma of 0.04
3. Uiso/Uaniso restraints and constraints
C38 \\sim C39A \\sim C39B \\sim C40A \\sim C40B: within 2A with sigma of 0.01
and sigma for terminal atoms of 0.02 within 2A
4. Others
 Sof(H38A)=Sof(C39B)=Sof(H39D)=Sof(H39E)=Sof(H39F)=Sof(C40B)=Sof(H40D)=
 Sof(H40E)=Sof(H40F)=1-FVAR(1)
 Sof(H38)=Sof(C39A)=Sof(H39A)=Sof(H39B)=Sof(H39C)=Sof(C40A)=Sof(H40A)=
 Sof(H40B)=Sof(H40C)=FVAR(1)
5.a Ternary CH refined with riding coordinates:
 C11(H11), C14(H14), C35(H35), C38(H38), C38(H38A)
5.b Aromatic/amide H refined with riding coordinates:
 C3(H3), C7(H7), C8(H8), C9(H9), C18(H18), C19(H19), C20(H20), C21(H21),
 C22(H22), C24(H24), C25(H25), C26(H26), C27(H27), C28(H28), C31(H31), C32(H32),
  C33(H33)
5.c Idealised Me refined as rotating group:
 C12(H12A,H12B,H12C), C13(H13A,H13B,H13C), C15(H15A,H15B,H15C), C16(H16A,H16B,
 H16C), C36(H36A,H36B,H36C), C37(H37A,H37B,H37C), C39A(H39A,H39B,H39C),
 C39B(H39D,H39E,H39F), C40A(H40A,H40B,H40C), C40B(H40D,H40E,H40F)
;
_atom_sites_solution_hydrogens   geom
_atom_sites_solution_primary     dual
_atom_sites_solution_secondary   difmap
loop_
_atom_site_label
_atom_site_type_symbol
_atom_site_fract_x
_atom_site_fract_y
_atom_site_fract_z
_atom_site_U_iso_or_equiv
_atom_site_adp_type
_atom_site_occupancy
_atom_site_site_symmetry_order
_atom_site_calc_flag
_atom_site_refinement_flags_posn
_atom_site_refinement_flags_adp
_atom_site_refinement_flags_occupancy
_atom_site_disorder_assembly
_atom_site_disorder_group
P1 P 0.55415(3) 0.77445(3) 0.86671(2) 0.03848(10) Uani 1 1 d . . . . .
N1 N 0.66135(10) 0.59691(10) 0.75742(7) 0.0340(2) Uani 1 1 d . . . . .
N2 N 0.57974(11) 0.70256(10) 0.63149(7) 0.0373(2) Uani 1 1 d . . . . .
N3 N 0.78589(13) 0.36612(12) 0.67707(8) 0.0480(3) Uani 1 1 d . . . . .
N4 N 0.84960(16) 0.25914(14) 0.70116(11) 0.0654(4) Uani 1 1 d . . . . .
C1 C 0.65842(12) 0.58280(12) 0.67481(8) 0.0355(3) Uani 1 1 d . . . . .
C2 C 0.58418(12) 0.72424(12) 0.76470(8) 0.0352(3) Uani 1 1 d . . . . .
C3 C 0.53569(13) 0.78758(13) 0.68577(8) 0.0380(3) Uani 1 1 d . . . . .
H3 H 0.480934 0.875189 0.670388 0.046 Uiso 1 1 calc R U . . .
C4 C 0.71604(16) 0.47870(14) 0.63634(10) 0.0476(3) Uani 1 1 d . . . . .
C5 C 0.72643(13) 0.49284(12) 0.82716(8) 0.0357(3) Uani 1 1 d . . . . .
C6 C 0.65917(14) 0.41216(13) 0.86819(9) 0.0412(3) Uani 1 1 d . . . . .
C7 C 0.72408(17) 0.31296(15) 0.93588(10) 0.0525(4) Uani 1 1 d . . . . .
H7 H 0.681216 0.257604 0.965510 0.063 Uiso 1 1 calc R U . . .
C8 C 0.84972(18) 0.29455(16) 0.96013(11) 0.0586(4) Uani 1 1 d . . . . .
H8 H 0.892029 0.226536 1.005784 0.070 Uiso 1 1 calc R U . . .
C9 C 0.91432(16) 0.37494(16) 0.91811(10) 0.0549(4) Uani 1 1 d . . . . .
H9 H 1.000379 0.360707 0.935539 0.066 Uiso 1 1 calc R U . . .
C10 C 0.85460(14) 0.47689(14) 0.85032(9) 0.0424(3) Uani 1 1 d . . . . .
C11 C 0.52074(16) 0.43167(16) 0.84067(10) 0.0504(4) Uani 1 1 d . . . . .
H11 H 0.502197 0.492876 0.784547 0.060 Uiso 1 1 calc R U . . .
C12 C 0.41474(18) 0.4903(2) 0.90283(15) 0.0733(5) Uani 1 1 d . . . . .
H12A H 0.327632 0.505561 0.881652 0.110 Uiso 1 1 calc R U . . .
H12B H 0.419180 0.571549 0.908406 0.110 Uiso 1 1 calc R U . . .
H12C H 0.429466 0.431496 0.958275 0.110 Uiso 1 1 calc R U . . .
C13 C 0.5128(2) 0.3062(3) 0.8290(2) 0.0980(8) Uani 1 1 d . . . . .
H13A H 0.524302 0.246309 0.883921 0.147 Uiso 1 1 calc R U . . .
H13B H 0.582389 0.268629 0.790013 0.147 Uiso 1 1 calc R U . . .
H13C H 0.426536 0.323464 0.805557 0.147 Uiso 1 1 calc R U . . .
C14 C 0.92663(15) 0.56311(16) 0.80142(11) 0.0514(4) Uani 1 1 d . . . . .
H14 H 0.857377 0.645013 0.773725 0.062 Uiso 1 1 calc R U . . .
C15 C 1.0116(2) 0.5043(2) 0.73011(15) 0.0763(6) Uani 1 1 d . . . . .
H15A H 1.083306 0.425390 0.754753 0.114 Uiso 1 1 calc R U . . .
H15B H 1.048676 0.565086 0.695749 0.114 Uiso 1 1 calc R U . . .
H15C H 0.956984 0.485007 0.694318 0.114 Uiso 1 1 calc R U . . .
C16 C 1.0069(2) 0.5977(2) 0.85939(17) 0.0855(7) Uani 1 1 d . . . . .
H16A H 0.949650 0.634012 0.904303 0.128 Uiso 1 1 calc R U . . .
H16B H 1.042041 0.660584 0.825835 0.128 Uiso 1 1 calc R U . . .
H16C H 1.079958 0.520564 0.884808 0.128 Uiso 1 1 calc R U . . .
C17 C 0.67103(13) 0.85666(13) 0.86544(9) 0.0401(3) Uani 1 1 d . . . . .
C18 C 0.72403(15) 0.91154(14) 0.79139(10) 0.0461(3) Uani 1 1 d . . . . .
H18 H 0.704392 0.902674 0.737729 0.055 Uiso 1 1 calc R U . . .
C19 C 0.80510(16) 0.97880(17) 0.79622(12) 0.0566(4) Uani 1 1 d . . . . .
H19 H 0.841227 1.014502 0.745945 0.068 Uiso 1 1 calc R U . . .
C20 C 0.83326(18) 0.99382(19) 0.87421(14) 0.0659(5) Uani 1 1 d . . . . .
H20 H 0.886867 1.041388 0.877040 0.079 Uiso 1 1 calc R U . . .
C21 C 0.78311(19) 0.9394(2) 0.94807(13) 0.0681(5) Uani 1 1 d . . . . .
H21 H 0.802952 0.949187 1.001386 0.082 Uiso 1 1 calc R U . . .
C22 C 0.70343(17) 0.87005(18) 0.94398(11) 0.0547(4) Uani 1 1 d . . . . .
H22 H 0.670827 0.831608 0.994774 0.066 Uiso 1 1 calc R U . . .
C23 C 0.39754(14) 0.91200(14) 0.83876(9) 0.0415(3) Uani 1 1 d . . . . .
C24 C 0.38087(15) 1.03789(15) 0.83988(10) 0.0489(3) Uani 1 1 d . . . . .
H24 H 0.453703 1.056525 0.852900 0.059 Uiso 1 1 calc R U . . .
C25 C 0.25808(17) 1.13703(17) 0.82203(12) 0.0623(4) Uani 1 1 d . . . . .
H25 H 0.248472 1.221739 0.823855 0.075 Uiso 1 1 calc R U . . .
C26 C 0.15087(17) 1.1129(2) 0.80183(12) 0.0681(5) Uani 1 1 d . . . . .
H26 H 0.068092 1.180397 0.789223 0.082 Uiso 1 1 calc R U . . .
C27 C 0.16592(17) 0.9887(2) 0.80022(15) 0.0766(6) Uani 1 1 d . . . . .
H27 H 0.093047 0.971316 0.785772 0.092 Uiso 1 1 calc R U . . .
C28 C 0.28715(17) 0.8885(2) 0.81964(14) 0.0664(5) Uani 1 1 d . . . . .
H28 H 0.294916 0.803576 0.819888 0.080 Uiso 1 1 calc R U . . .
C29 C 0.54446(14) 0.73553(12) 0.54235(8) 0.0403(3) Uani 1 1 d . . . . .
C30 C 0.42299(16) 0.73428(15) 0.52100(11) 0.0524(4) Uani 1 1 d . . . . .
C31 C 0.3900(2) 0.77383(18) 0.43366(14) 0.0722(6) Uani 1 1 d . . . . .
H31 H 0.309227 0.774284 0.415894 0.087 Uiso 1 1 calc R U . . .
C32 C 0.4739(3) 0.81186(18) 0.37384(13) 0.0771(6) Uani 1 1 d . . . . .
H32 H 0.449017 0.839467 0.315880 0.093 Uiso 1 1 calc R U . . .
C33 C 0.5925(2) 0.81018(17) 0.39718(11) 0.0668(5) Uani 1 1 d . . . . .
H33 H 0.648689 0.835652 0.354913 0.080 Uiso 1 1 calc R U . . .
C34 C 0.63238(17) 0.77149(14) 0.48239(9) 0.0489(3) Uani 1 1 d . . . . .
C35 C 0.76535(18) 0.76845(17) 0.50718(12) 0.0601(4) Uani 1 1 d . . . . .
H35 H 0.776670 0.733140 0.569564 0.072 Uiso 1 1 calc R U . . .
C36 C 0.7693(3) 0.9035(2) 0.4896(3) 0.1270(13) Uani 1 1 d . . . . .
H36A H 0.756937 0.941039 0.428827 0.191 Uiso 1 1 calc R U . . .
H36B H 0.854732 0.899010 0.507187 0.191 Uiso 1 1 calc R U . . .
H36C H 0.698703 0.956737 0.521426 0.191 Uiso 1 1 calc R U . . .
C37 C 0.8795(3) 0.6802(3) 0.4623(2) 0.1082(9) Uani 1 1 d . . . . .
H37A H 0.871939 0.713748 0.400946 0.162 Uiso 1 1 calc R U . . .
H37B H 0.876000 0.594274 0.475293 0.162 Uiso 1 1 calc R U . . .
H37C H 0.963490 0.676364 0.481954 0.162 Uiso 1 1 calc R U . . .
C38 C 0.33340(18) 0.68849(19) 0.58746(14) 0.0664(5) Uani 1 1 d D U . . .
H38 H 0.346739 0.702627 0.644137 0.080 Uiso 0.607(16) 1 calc R U P A 1
H38A H 0.380980 0.672751 0.641264 0.080 Uiso 0.393(16) 1 calc R U P A 2
C39A C 0.1865(5) 0.7680(6) 0.5565(8) 0.094(2) Uani 0.607(16) 1 d . U P A 1
H39A H 0.170478 0.859557 0.546248 0.140 Uiso 0.607(16) 1 calc R U P A 1
H39B H 0.125520 0.747395 0.600057 0.140 Uiso 0.607(16) 1 calc R U P A 1
H39C H 0.172665 0.746247 0.503847 0.140 Uiso 0.607(16) 1 calc R U P A 1
C39B C 0.1948(11) 0.7761(9) 0.6068(11) 0.091(3) Uani 0.393(16) 1 d D U P A 2
H39D H 0.199648 0.849799 0.624790 0.137 Uiso 0.393(16) 1 calc R U P A 2
H39E H 0.155381 0.728818 0.652120 0.137 Uiso 0.393(16) 1 calc R U P A 2
H39F H 0.140343 0.805747 0.555717 0.137 Uiso 0.393(16) 1 calc R U P A 2
C40A C 0.3672(8) 0.5479(8) 0.5909(6) 0.0650(15) Uani 0.607(16) 1 d . U P A 1
H40A H 0.348192 0.536340 0.535932 0.098 Uiso 0.607(16) 1 calc R U P A 1
H40B H 0.314297 0.514787 0.635015 0.098 Uiso 0.607(16) 1 calc R U P A 1
H40C H 0.461017 0.501415 0.603887 0.098 Uiso 0.607(16) 1 calc R U P A 1
C40B C 0.3281(16) 0.5528(14) 0.5899(12) 0.087(4) Uani 0.393(16) 1 d D U P A 2
H40D H 0.275892 0.558103 0.542025 0.131 Uiso 0.393(16) 1 calc R U P A 2
H40E H 0.287277 0.524839 0.643119 0.131 Uiso 0.393(16) 1 calc R U P A 2
H40F H 0.417760 0.491134 0.586071 0.131 Uiso 0.393(16) 1 calc R U P A 2

loop_
_atom_site_aniso_label
_atom_site_aniso_U_11
_atom_site_aniso_U_22
_atom_site_aniso_U_33
_atom_site_aniso_U_23
_atom_site_aniso_U_13
_atom_site_aniso_U_12
P1 0.04356(19) 0.03982(18) 0.03358(18) -0.00766(13) 0.00151(13) -0.01725(15)
N1 0.0358(5) 0.0333(5) 0.0329(5) -0.0063(4) -0.0029(4) -0.0122(4)
N2 0.0427(6) 0.0347(5) 0.0324(5) -0.0055(4) -0.0036(4) -0.0118(5)
N3 0.0507(7) 0.0431(7) 0.0484(7) -0.0112(5) -0.0045(6) -0.0132(6)
N4 0.0669(9) 0.0434(8) 0.0760(10) -0.0101(7) -0.0128(8) -0.0078(7)
C1 0.0367(6) 0.0363(6) 0.0338(6) -0.0056(5) -0.0025(5) -0.0140(5)
C2 0.0364(6) 0.0345(6) 0.0363(6) -0.0085(5) -0.0004(5) -0.0140(5)
C3 0.0417(7) 0.0330(6) 0.0378(7) -0.0076(5) -0.0018(5) -0.0114(5)
C4 0.0566(9) 0.0405(7) 0.0407(7) -0.0089(6) -0.0056(6) -0.0105(6)
C5 0.0382(6) 0.0346(6) 0.0317(6) -0.0071(5) -0.0035(5) -0.0096(5)
C6 0.0477(7) 0.0414(7) 0.0350(7) -0.0079(5) 0.0002(6) -0.0169(6)
C7 0.0675(10) 0.0458(8) 0.0401(8) -0.0012(6) 0.0002(7) -0.0203(7)
C8 0.0658(10) 0.0507(9) 0.0431(8) 0.0001(7) -0.0112(7) -0.0061(8)
C9 0.0451(8) 0.0584(9) 0.0503(9) -0.0088(7) -0.0136(7) -0.0053(7)
C10 0.0387(7) 0.0435(7) 0.0429(7) -0.0124(6) -0.0040(6) -0.0097(6)
C11 0.0545(9) 0.0595(9) 0.0445(8) -0.0040(7) -0.0013(7) -0.0328(8)
C12 0.0506(10) 0.0850(14) 0.0893(15) -0.0269(11) 0.0040(9) -0.0263(10)
C13 0.0831(15) 0.0997(17) 0.145(2) -0.0661(17) 0.0016(15) -0.0484(14)
C14 0.0379(7) 0.0502(8) 0.0670(10) -0.0118(7) -0.0056(7) -0.0160(6)
C15 0.0676(12) 0.0715(12) 0.0928(15) -0.0197(11) 0.0251(11) -0.0327(10)
C16 0.0677(12) 0.0979(16) 0.1085(18) -0.0232(14) -0.0209(12) -0.0445(12)
C17 0.0374(6) 0.0401(7) 0.0418(7) -0.0098(6) -0.0027(5) -0.0118(5)
C18 0.0471(8) 0.0462(8) 0.0458(8) -0.0078(6) -0.0014(6) -0.0187(6)
C19 0.0509(9) 0.0568(9) 0.0662(11) -0.0112(8) 0.0049(8) -0.0263(8)
C20 0.0518(9) 0.0745(12) 0.0878(14) -0.0327(10) 0.0042(9) -0.0336(9)
C21 0.0631(11) 0.0955(14) 0.0642(11) -0.0347(10) -0.0030(9) -0.0387(10)
C22 0.0545(9) 0.0737(11) 0.0439(8) -0.0175(8) -0.0014(7) -0.0291(8)
C23 0.0396(7) 0.0496(8) 0.0369(7) -0.0130(6) 0.0055(5) -0.0170(6)
C24 0.0454(8) 0.0476(8) 0.0515(9) -0.0105(7) 0.0004(6) -0.0146(6)
C25 0.0542(9) 0.0524(9) 0.0695(11) -0.0098(8) -0.0006(8) -0.0087(8)
C26 0.0445(9) 0.0804(13) 0.0633(11) -0.0168(10) -0.0014(8) -0.0033(8)
C27 0.0390(8) 0.1056(16) 0.0942(15) -0.0441(13) 0.0021(9) -0.0234(10)
C28 0.0448(9) 0.0717(11) 0.0942(14) -0.0375(10) 0.0079(9) -0.0243(8)
C29 0.0517(8) 0.0334(6) 0.0336(7) -0.0053(5) -0.0094(6) -0.0119(6)
C30 0.0535(9) 0.0420(8) 0.0614(10) -0.0154(7) -0.0159(7) -0.0112(7)
C31 0.0791(12) 0.0559(10) 0.0781(13) -0.0207(9) -0.0422(11) -0.0077(9)
C32 0.1211(18) 0.0535(10) 0.0442(10) -0.0072(8) -0.0299(11) -0.0129(11)
C33 0.1060(15) 0.0502(9) 0.0355(8) -0.0029(7) -0.0032(9) -0.0214(10)
C34 0.0667(10) 0.0389(7) 0.0374(7) -0.0051(6) -0.0013(7) -0.0164(7)
C35 0.0642(10) 0.0598(10) 0.0586(10) -0.0083(8) 0.0096(8) -0.0297(8)
C36 0.0990(19) 0.0715(16) 0.225(4) -0.034(2) -0.014(2) -0.0422(15)
C37 0.0767(15) 0.106(2) 0.135(2) -0.0490(18) 0.0190(15) -0.0159(14)
C38 0.0518(9) 0.0664(11) 0.0912(14) -0.0272(10) -0.0042(9) -0.0258(8)
C39A 0.049(2) 0.075(3) 0.149(6) -0.004(3) -0.001(3) -0.0241(18)
C39B 0.083(4) 0.069(4) 0.113(7) -0.023(4) 0.025(5) -0.021(3)
C40A 0.059(4) 0.059(2) 0.076(3) -0.0041(19) -0.001(3) -0.026(2)
C40B 0.072(7) 0.059(4) 0.132(7) -0.028(4) 0.023(6) -0.026(5)

_geom_special_details            
;
 All esds (except the esd in the dihedral angle between two l.s. planes)
 are estimated using the full covariance matrix.  The cell esds are taken
 into account individually in the estimation of esds in distances, angles
 and torsion angles; correlations between esds in cell parameters are only
 used when they are defined by crystal symmetry.  An approximate (isotropic)
 treatment of cell esds is used for estimating esds involving l.s. planes.
;
loop_
_geom_bond_atom_site_label_1
_geom_bond_atom_site_label_2
_geom_bond_distance
_geom_bond_site_symmetry_2
_geom_bond_publ_flag
P1 C2 1.8182(13) . ?
P1 C17 1.8306(14) . ?
P1 C23 1.8350(15) . ?
N1 C1 1.3751(16) . ?
N1 C2 1.4066(16) . ?
N1 C5 1.4382(16) . ?
N2 C1 1.3713(16) . ?
N2 C3 1.3760(17) . ?
N2 C29 1.4405(16) . ?
N3 N4 1.1490(18) . ?
N3 C4 1.2767(19) . ?
C1 C4 1.3765(19) . ?
C2 C3 1.3484(18) . ?
C3 H3 0.9400 . ?
C5 C6 1.3968(19) . ?
C5 C10 1.4019(19) . ?
C6 C7 1.391(2) . ?
C6 C11 1.520(2) . ?
C7 H7 0.9400 . ?
C7 C8 1.373(2) . ?
C8 H8 0.9400 . ?
C8 C9 1.378(3) . ?
C9 H9 0.9400 . ?
C9 C10 1.393(2) . ?
C10 C14 1.518(2) . ?
C11 H11 0.9900 . ?
C11 C12 1.513(3) . ?
C11 C13 1.520(3) . ?
C12 H12A 0.9700 . ?
C12 H12B 0.9700 . ?
C12 H12C 0.9700 . ?
C13 H13A 0.9700 . ?
C13 H13B 0.9700 . ?
C13 H13C 0.9700 . ?
C14 H14 0.9900 . ?
C14 C15 1.520(3) . ?
C14 C16 1.529(2) . ?
C15 H15A 0.9700 . ?
C15 H15B 0.9700 . ?
C15 H15C 0.9700 . ?
C16 H16A 0.9700 . ?
C16 H16B 0.9700 . ?
C16 H16C 0.9700 . ?
C17 C18 1.394(2) . ?
C17 C22 1.392(2) . ?
C18 H18 0.9400 . ?
C18 C19 1.380(2) . ?
C19 H19 0.9400 . ?
C19 C20 1.375(3) . ?
C20 H20 0.9400 . ?
C20 C21 1.374(3) . ?
C21 H21 0.9400 . ?
C21 C22 1.384(2) . ?
C22 H22 0.9400 . ?
C23 C24 1.384(2) . ?
C23 C28 1.390(2) . ?
C24 H24 0.9400 . ?
C24 C25 1.388(2) . ?
C25 H25 0.9400 . ?
C25 C26 1.368(3) . ?
C26 H26 0.9400 . ?
C26 C27 1.371(3) . ?
C27 H27 0.9400 . ?
C27 C28 1.384(3) . ?
C28 H28 0.9400 . ?
C29 C30 1.393(2) . ?
C29 C34 1.397(2) . ?
C30 C31 1.405(3) . ?
C30 C38 1.514(3) . ?
C31 H31 0.9400 . ?
C31 C32 1.374(3) . ?
C32 H32 0.9400 . ?
C32 C33 1.360(3) . ?
C33 H33 0.9400 . ?
C33 C34 1.391(2) . ?
C34 C35 1.512(2) . ?
C35 H35 0.9900 . ?
C35 C36 1.519(3) . ?
C35 C37 1.518(3) . ?
C36 H36A 0.9700 . ?
C36 H36B 0.9700 . ?
C36 H36C 0.9700 . ?
C37 H37A 0.9700 . ?
C37 H37B 0.9700 . ?
C37 H37C 0.9700 . ?
C38 H38 0.9900 . ?
C38 H38A 0.9900 . ?
C38 C39A 1.567(5) . ?
C38 C39B 1.513(8) . ?
C38 C40A 1.496(9) . ?
C38 C40B 1.563(14) . ?
C39A H39A 0.9700 . ?
C39A H39B 0.9700 . ?
C39A H39C 0.9700 . ?
C39B H39D 0.9700 . ?
C39B H39E 0.9700 . ?
C39B H39F 0.9700 . ?
C40A H40A 0.9700 . ?
C40A H40B 0.9700 . ?
C40A H40C 0.9700 . ?
C40B H40D 0.9700 . ?
C40B H40E 0.9700 . ?
C40B H40F 0.9700 . ?

loop_
_geom_angle_atom_site_label_1
_geom_angle_atom_site_label_2
_geom_angle_atom_site_label_3
_geom_angle
_geom_angle_site_symmetry_1
_geom_angle_site_symmetry_3
_geom_angle_publ_flag
C2 P1 C17 103.49(6) . . ?
C2 P1 C23 97.95(6) . . ?
C17 P1 C23 101.38(6) . . ?
C1 N1 C2 110.42(10) . . ?
C1 N1 C5 124.13(10) . . ?
C2 N1 C5 125.30(10) . . ?
C1 N2 C3 110.41(11) . . ?
C1 N2 C29 125.42(11) . . ?
C3 N2 C29 124.15(11) . . ?
N4 N3 C4 168.83(16) . . ?
N1 C1 C4 132.37(12) . . ?
N2 C1 N1 104.65(11) . . ?
N2 C1 C4 122.98(12) . . ?
N1 C2 P1 122.49(9) . . ?
C3 C2 P1 131.41(10) . . ?
C3 C2 N1 105.91(11) . . ?
N2 C3 H3 125.7 . . ?
C2 C3 N2 108.61(11) . . ?
C2 C3 H3 125.7 . . ?
N3 C4 C1 123.12(14) . . ?
C6 C5 N1 118.41(11) . . ?
C6 C5 C10 123.22(12) . . ?
C10 C5 N1 118.37(12) . . ?
C5 C6 C11 121.71(12) . . ?
C7 C6 C5 117.15(13) . . ?
C7 C6 C11 121.14(13) . . ?
C6 C7 H7 119.4 . . ?
C8 C7 C6 121.11(15) . . ?
C8 C7 H7 119.4 . . ?
C7 C8 H8 119.7 . . ?
C7 C8 C9 120.56(15) . . ?
C9 C8 H8 119.7 . . ?
C8 C9 H9 119.3 . . ?
C8 C9 C10 121.31(15) . . ?
C10 C9 H9 119.3 . . ?
C5 C10 C14 121.50(13) . . ?
C9 C10 C5 116.64(13) . . ?
C9 C10 C14 121.81(13) . . ?
C6 C11 H11 107.7 . . ?
C6 C11 C13 111.51(16) . . ?
C12 C11 C6 111.84(14) . . ?
C12 C11 H11 107.7 . . ?
C12 C11 C13 110.30(16) . . ?
C13 C11 H11 107.7 . . ?
C11 C12 H12A 109.5 . . ?
C11 C12 H12B 109.5 . . ?
C11 C12 H12C 109.5 . . ?
H12A C12 H12B 109.5 . . ?
H12A C12 H12C 109.5 . . ?
H12B C12 H12C 109.5 . . ?
C11 C13 H13A 109.5 . . ?
C11 C13 H13B 109.5 . . ?
C11 C13 H13C 109.5 . . ?
H13A C13 H13B 109.5 . . ?
H13A C13 H13C 109.5 . . ?
H13B C13 H13C 109.5 . . ?
C10 C14 H14 106.9 . . ?
C10 C14 C15 110.80(14) . . ?
C10 C14 C16 113.10(16) . . ?
C15 C14 H14 106.9 . . ?
C15 C14 C16 111.94(16) . . ?
C16 C14 H14 106.9 . . ?
C14 C15 H15A 109.5 . . ?
C14 C15 H15B 109.5 . . ?
C14 C15 H15C 109.5 . . ?
H15A C15 H15B 109.5 . . ?
H15A C15 H15C 109.5 . . ?
H15B C15 H15C 109.5 . . ?
C14 C16 H16A 109.5 . . ?
C14 C16 H16B 109.5 . . ?
C14 C16 H16C 109.5 . . ?
H16A C16 H16B 109.5 . . ?
H16A C16 H16C 109.5 . . ?
H16B C16 H16C 109.5 . . ?
C18 C17 P1 124.49(11) . . ?
C22 C17 P1 117.11(11) . . ?
C22 C17 C18 118.33(13) . . ?
C17 C18 H18 119.7 . . ?
C19 C18 C17 120.54(15) . . ?
C19 C18 H18 119.7 . . ?
C18 C19 H19 119.8 . . ?
C20 C19 C18 120.30(16) . . ?
C20 C19 H19 119.8 . . ?
C19 C20 H20 120.0 . . ?
C21 C20 C19 120.07(15) . . ?
C21 C20 H20 120.0 . . ?
C20 C21 H21 120.0 . . ?
C20 C21 C22 120.04(16) . . ?
C22 C21 H21 120.0 . . ?
C17 C22 H22 119.7 . . ?
C21 C22 C17 120.69(16) . . ?
C21 C22 H22 119.7 . . ?
C24 C23 P1 123.60(11) . . ?
C24 C23 C28 117.73(15) . . ?
C28 C23 P1 118.59(12) . . ?
C23 C24 H24 119.5 . . ?
C23 C24 C25 120.91(15) . . ?
C25 C24 H24 119.5 . . ?
C24 C25 H25 119.6 . . ?
C26 C25 C24 120.74(17) . . ?
C26 C25 H25 119.6 . . ?
C25 C26 H26 120.5 . . ?
C25 C26 C27 119.03(17) . . ?
C27 C26 H26 120.5 . . ?
C26 C27 H27 119.6 . . ?
C26 C27 C28 120.80(17) . . ?
C28 C27 H27 119.6 . . ?
C23 C28 H28 119.6 . . ?
C27 C28 C23 120.77(18) . . ?
C27 C28 H28 119.6 . . ?
C30 C29 N2 118.40(13) . . ?
C30 C29 C34 123.72(14) . . ?
C34 C29 N2 117.84(12) . . ?
C29 C30 C31 116.22(17) . . ?
C29 C30 C38 122.12(15) . . ?
C31 C30 C38 121.63(16) . . ?
C30 C31 H31 119.5 . . ?
C32 C31 C30 120.96(18) . . ?
C32 C31 H31 119.5 . . ?
C31 C32 H32 119.5 . . ?
C33 C32 C31 121.03(17) . . ?
C33 C32 H32 119.5 . . ?
C32 C33 H33 119.4 . . ?
C32 C33 C34 121.28(19) . . ?
C34 C33 H33 119.4 . . ?
C29 C34 C35 122.57(13) . . ?
C33 C34 C29 116.78(16) . . ?
C33 C34 C35 120.65(16) . . ?
C34 C35 H35 107.7 . . ?
C34 C35 C36 111.16(18) . . ?
C34 C35 C37 111.40(17) . . ?
C36 C35 H35 107.7 . . ?
C37 C35 H35 107.7 . . ?
C37 C35 C36 110.9(2) . . ?
C35 C36 H36A 109.5 . . ?
C35 C36 H36B 109.5 . . ?
C35 C36 H36C 109.5 . . ?
H36A C36 H36B 109.5 . . ?
H36A C36 H36C 109.5 . . ?
H36B C36 H36C 109.5 . . ?
C35 C37 H37A 109.5 . . ?
C35 C37 H37B 109.5 . . ?
C35 C37 H37C 109.5 . . ?
H37A C37 H37B 109.5 . . ?
H37A C37 H37C 109.5 . . ?
H37B C37 H37C 109.5 . . ?
C30 C38 H38 110.6 . . ?
C30 C38 H38A 101.9 . . ?
C30 C38 C39A 106.9(4) . . ?
C30 C38 C40B 117.4(7) . . ?
C39A C38 H38 110.6 . . ?
C39B C38 C30 122.6(4) . . ?
C39B C38 H38A 101.9 . . ?
C39B C38 C40B 107.5(6) . . ?
C40A C38 C30 107.6(4) . . ?
C40A C38 H38 110.6 . . ?
C40A C38 C39A 110.5(4) . . ?
C40B C38 H38A 101.9 . . ?
C38 C39A H39A 109.5 . . ?
C38 C39A H39B 109.5 . . ?
C38 C39A H39C 109.5 . . ?
H39A C39A H39B 109.5 . . ?
H39A C39A H39C 109.5 . . ?
H39B C39A H39C 109.5 . . ?
C38 C39B H39D 109.5 . . ?
C38 C39B H39E 109.5 . . ?
C38 C39B H39F 109.5 . . ?
H39D C39B H39E 109.5 . . ?
H39D C39B H39F 109.5 . . ?
H39E C39B H39F 109.5 . . ?
C38 C40A H40A 109.5 . . ?
C38 C40A H40B 109.5 . . ?
C38 C40A H40C 109.5 . . ?
H40A C40A H40B 109.5 . . ?
H40A C40A H40C 109.5 . . ?
H40B C40A H40C 109.5 . . ?
C38 C40B H40D 109.5 . . ?
C38 C40B H40E 109.5 . . ?
C38 C40B H40F 109.5 . . ?
H40D C40B H40E 109.5 . . ?
H40D C40B H40F 109.5 . . ?
H40E C40B H40F 109.5 . . ?

loop_
_geom_torsion_atom_site_label_1
_geom_torsion_atom_site_label_2
_geom_torsion_atom_site_label_3
_geom_torsion_atom_site_label_4
_geom_torsion
_geom_torsion_site_symmetry_1
_geom_torsion_site_symmetry_2
_geom_torsion_site_symmetry_3
_geom_torsion_site_symmetry_4
_geom_torsion_publ_flag
P1 C2 C3 N2 -174.26(10) . . . . ?
P1 C17 C18 C19 175.91(12) . . . . ?
P1 C17 C22 C21 -175.14(14) . . . . ?
P1 C23 C24 C25 -176.88(13) . . . . ?
P1 C23 C28 C27 178.41(16) . . . . ?
N1 C1 C4 N3 2.1(3) . . . . ?
N1 C2 C3 N2 0.65(14) . . . . ?
N1 C5 C6 C7 -179.49(12) . . . . ?
N1 C5 C6 C11 0.26(19) . . . . ?
N1 C5 C10 C9 -179.94(12) . . . . ?
N1 C5 C10 C14 -2.42(19) . . . . ?
N2 C1 C4 N3 -177.73(14) . . . . ?
N2 C29 C30 C31 176.69(13) . . . . ?
N2 C29 C30 C38 -5.4(2) . . . . ?
N2 C29 C34 C33 -176.34(13) . . . . ?
N2 C29 C34 C35 4.1(2) . . . . ?
N4 N3 C4 C1 176.4(8) . . . . ?
C1 N1 C2 P1 174.80(9) . . . . ?
C1 N1 C2 C3 -0.68(14) . . . . ?
C1 N1 C5 C6 -81.71(16) . . . . ?
C1 N1 C5 C10 97.93(15) . . . . ?
C1 N2 C3 C2 -0.42(15) . . . . ?
C1 N2 C29 C30 96.17(17) . . . . ?
C1 N2 C29 C34 -86.07(16) . . . . ?
C2 P1 C17 C18 23.31(14) . . . . ?
C2 P1 C17 C22 -159.91(12) . . . . ?
C2 P1 C23 C24 -119.31(13) . . . . ?
C2 P1 C23 C28 64.15(14) . . . . ?
C2 N1 C1 N2 0.42(13) . . . . ?
C2 N1 C1 C4 -179.47(15) . . . . ?
C2 N1 C5 C6 93.37(15) . . . . ?
C2 N1 C5 C10 -86.98(16) . . . . ?
C3 N2 C1 N1 -0.01(14) . . . . ?
C3 N2 C1 C4 179.90(13) . . . . ?
C3 N2 C29 C30 -82.18(17) . . . . ?
C3 N2 C29 C34 95.58(16) . . . . ?
C5 N1 C1 N2 176.15(11) . . . . ?
C5 N1 C1 C4 -3.7(2) . . . . ?
C5 N1 C2 P1 -0.86(17) . . . . ?
C5 N1 C2 C3 -176.34(11) . . . . ?
C5 C6 C7 C8 -0.9(2) . . . . ?
C5 C6 C11 C12 -105.14(17) . . . . ?
C5 C6 C11 C13 130.83(18) . . . . ?
C5 C10 C14 C15 -91.70(18) . . . . ?
C5 C10 C14 C16 141.68(16) . . . . ?
C6 C5 C10 C9 -0.3(2) . . . . ?
C6 C5 C10 C14 177.20(13) . . . . ?
C6 C7 C8 C9 0.5(3) . . . . ?
C7 C6 C11 C12 74.6(2) . . . . ?
C7 C6 C11 C13 -49.4(2) . . . . ?
C7 C8 C9 C10 0.1(3) . . . . ?
C8 C9 C10 C5 -0.2(2) . . . . ?
C8 C9 C10 C14 -177.73(15) . . . . ?
C9 C10 C14 C15 85.70(19) . . . . ?
C9 C10 C14 C16 -40.9(2) . . . . ?
C10 C5 C6 C7 0.9(2) . . . . ?
C10 C5 C6 C11 -179.37(13) . . . . ?
C11 C6 C7 C8 179.31(15) . . . . ?
C17 P1 C2 N1 101.12(11) . . . . ?
C17 P1 C2 C3 -84.68(14) . . . . ?
C17 P1 C23 C24 -13.75(14) . . . . ?
C17 P1 C23 C28 169.71(13) . . . . ?
C17 C18 C19 C20 -0.8(3) . . . . ?
C18 C17 C22 C21 1.8(2) . . . . ?
C18 C19 C20 C21 1.5(3) . . . . ?
C19 C20 C21 C22 -0.4(3) . . . . ?
C20 C21 C22 C17 -1.2(3) . . . . ?
C22 C17 C18 C19 -0.8(2) . . . . ?
C23 P1 C2 N1 -155.09(10) . . . . ?
C23 P1 C2 C3 19.11(14) . . . . ?
C23 P1 C17 C18 -77.84(13) . . . . ?
C23 P1 C17 C22 98.94(13) . . . . ?
C23 C24 C25 C26 -0.8(3) . . . . ?
C24 C23 C28 C27 1.7(3) . . . . ?
C24 C25 C26 C27 0.6(3) . . . . ?
C25 C26 C27 C28 0.7(3) . . . . ?
C26 C27 C28 C23 -1.9(3) . . . . ?
C28 C23 C24 C25 -0.3(2) . . . . ?
C29 N2 C1 N1 -178.55(12) . . . . ?
C29 N2 C1 C4 1.4(2) . . . . ?
C29 N2 C3 C2 178.15(12) . . . . ?
C29 C30 C31 C32 -0.3(3) . . . . ?
C29 C30 C38 C39A 148.5(5) . . . . ?
C29 C30 C38 C39B 117.6(8) . . . . ?
C29 C30 C38 C40A -92.7(4) . . . . ?
C29 C30 C38 C40B -105.2(8) . . . . ?
C29 C34 C35 C36 -114.7(2) . . . . ?
C29 C34 C35 C37 121.1(2) . . . . ?
C30 C29 C34 C33 1.3(2) . . . . ?
C30 C29 C34 C35 -178.29(14) . . . . ?
C30 C31 C32 C33 1.2(3) . . . . ?
C31 C30 C38 C39A -33.7(5) . . . . ?
C31 C30 C38 C39B -64.5(8) . . . . ?
C31 C30 C38 C40A 85.1(4) . . . . ?
C31 C30 C38 C40B 72.6(8) . . . . ?
C31 C32 C33 C34 -0.8(3) . . . . ?
C32 C33 C34 C29 -0.4(2) . . . . ?
C32 C33 C34 C35 179.18(16) . . . . ?
C33 C34 C35 C36 65.8(3) . . . . ?
C33 C34 C35 C37 -58.4(2) . . . . ?
C34 C29 C30 C31 -0.9(2) . . . . ?
C34 C29 C30 C38 176.99(14) . . . . ?
C38 C30 C31 C32 -178.25(17) . . . . ?

_shelx_res_file                  
;
TITL bk426-2.res in P-1
CELL 1.54184 10.820344 11.412091 16.039968 76.8743 85.008 68.1283
ZERR 2 0.000148 0.000149 0.000182 0.001 0.001 0.0012
LATT 1
SFAC C H N P
UNIT 80 90 8 2
DFIX 1.54 C39B C38 C40B C38
SIMU 0.01 0.02 2 C38 > C40B
DANG 2.52 C39B C40B

L.S. 50
PLAN  20
SIZE 0.07 0.08 0.26
TEMP -43.15
CONF
wpdb -2
MORE -1
BOND $H
fmap 2
acta
REM <olex2.extras>
REM <HklSrc "%.\\BK426-2.hkl">
REM </olex2.extras>

WGHT    0.061400    0.341700
FVAR       0.59551   0.60706
P1    4    0.554146    0.774449    0.866711    11.00000    0.04356    0.03982 =
         0.03358   -0.00766    0.00151   -0.01725
N1    3    0.661355    0.596906    0.757420    11.00000    0.03581    0.03329 =
         0.03288   -0.00626   -0.00292   -0.01221
N2    3    0.579737    0.702561    0.631487    11.00000    0.04272    0.03470 =
         0.03236   -0.00546   -0.00356   -0.01176
N3    3    0.785894    0.366122    0.677067    11.00000    0.05068    0.04307 =
         0.04843   -0.01117   -0.00446   -0.01319
N4    3    0.849596    0.259141    0.701164    11.00000    0.06694    0.04338 =
         0.07605   -0.01012   -0.01281   -0.00778
C1    1    0.658422    0.582797    0.674809    11.00000    0.03667    0.03630 =
         0.03378   -0.00563   -0.00249   -0.01405
C2    1    0.584175    0.724238    0.764702    11.00000    0.03644    0.03446 =
         0.03625   -0.00851   -0.00041   -0.01399
C3    1    0.535689    0.787578    0.685768    11.00000    0.04171    0.03297 =
         0.03778   -0.00756   -0.00182   -0.01144
AFIX  43
H3    2    0.480934    0.875189    0.670388    11.00000   -1.20000
AFIX   0
C4    1    0.716039    0.478704    0.636339    11.00000    0.05662    0.04050 =
         0.04070   -0.00891   -0.00556   -0.01053
C5    1    0.726430    0.492836    0.827163    11.00000    0.03818    0.03456 =
         0.03173   -0.00713   -0.00353   -0.00956
C6    1    0.659165    0.412164    0.868191    11.00000    0.04766    0.04140 =
         0.03496   -0.00788    0.00023   -0.01687
C7    1    0.724083    0.312956    0.935882    11.00000    0.06746    0.04576 =
         0.04008   -0.00125    0.00024   -0.02030
AFIX  43
H7    2    0.681216    0.257604    0.965510    11.00000   -1.20000
AFIX   0
C8    1    0.849723    0.294547    0.960135    11.00000    0.06578    0.05070 =
         0.04314    0.00006   -0.01117   -0.00612
AFIX  43
H8    2    0.892029    0.226536    1.005784    11.00000   -1.20000
AFIX   0
C9    1    0.914320    0.374941    0.918113    11.00000    0.04506    0.05840 =
         0.05034   -0.00876   -0.01364   -0.00527
AFIX  43
H9    2    1.000379    0.360707    0.935539    11.00000   -1.20000
AFIX   0
C10   1    0.854600    0.476893    0.850316    11.00000    0.03872    0.04346 =
         0.04293   -0.01239   -0.00404   -0.00972
C11   1    0.520742    0.431667    0.840675    11.00000    0.05453    0.05953 =
         0.04453   -0.00402   -0.00125   -0.03283
AFIX  13
H11   2    0.502197    0.492876    0.784547    11.00000   -1.20000
AFIX   0
C12   1    0.414743    0.490333    0.902830    11.00000    0.05064    0.08504 =
         0.08933   -0.02688    0.00398   -0.02633
AFIX 137
H12A  2    0.327632    0.505561    0.881652    11.00000   -1.50000
H12B  2    0.419180    0.571549    0.908406    11.00000   -1.50000
H12C  2    0.429466    0.431496    0.958275    11.00000   -1.50000
AFIX   0
C13   1    0.512771    0.306162    0.828984    11.00000    0.08308    0.09970 =
         0.14487   -0.06607    0.00163   -0.04837
AFIX 137
H13A  2    0.524302    0.246309    0.883921    11.00000   -1.50000
H13B  2    0.582389    0.268629    0.790013    11.00000   -1.50000
H13C  2    0.426536    0.323464    0.805557    11.00000   -1.50000
AFIX   0
C14   1    0.926633    0.563105    0.801421    11.00000    0.03786    0.05022 =
         0.06704   -0.01182   -0.00556   -0.01602
AFIX  13
H14   2    0.857377    0.645013    0.773725    11.00000   -1.20000
AFIX   0
C15   1    1.011580    0.504333    0.730113    11.00000    0.06755    0.07154 =
         0.09278   -0.01971    0.02505   -0.03265
AFIX 137
H15A  2    1.083306    0.425390    0.754753    11.00000   -1.50000
H15B  2    1.048676    0.565086    0.695749    11.00000   -1.50000
H15C  2    0.956984    0.485007    0.694318    11.00000   -1.50000
AFIX   0
C16   1    1.006909    0.597732    0.859391    11.00000    0.06767    0.09787 =
         0.10848   -0.02323   -0.02094   -0.04447
AFIX 137
H16A  2    0.949650    0.634012    0.904303    11.00000   -1.50000
H16B  2    1.042041    0.660584    0.825835    11.00000   -1.50000
H16C  2    1.079958    0.520564    0.884808    11.00000   -1.50000
AFIX   0
C17   1    0.671035    0.856659    0.865437    11.00000    0.03739    0.04006 =
         0.04181   -0.00980   -0.00266   -0.01176
C18   1    0.724027    0.911541    0.791389    11.00000    0.04711    0.04618 =
         0.04577   -0.00784   -0.00141   -0.01867
AFIX  43
H18   2    0.704392    0.902674    0.737729    11.00000   -1.20000
AFIX   0
C19   1    0.805102    0.978802    0.796217    11.00000    0.05088    0.05676 =
         0.06620   -0.01122    0.00488   -0.02633
AFIX  43
H19   2    0.841227    1.014502    0.745945    11.00000   -1.20000
AFIX   0
C20   1    0.833259    0.993819    0.874215    11.00000    0.05176    0.07454 =
         0.08781   -0.03266    0.00420   -0.03357
AFIX  43
H20   2    0.886867    1.041388    0.877040    11.00000   -1.20000
AFIX   0
C21   1    0.783108    0.939351    0.948069    11.00000    0.06307    0.09555 =
         0.06424   -0.03472   -0.00296   -0.03870
AFIX  43
H21   2    0.802952    0.949187    1.001386    11.00000   -1.20000
AFIX   0
C22   1    0.703425    0.870048    0.943980    11.00000    0.05453    0.07374 =
         0.04391   -0.01751   -0.00140   -0.02908
AFIX  43
H22   2    0.670827    0.831608    0.994774    11.00000   -1.20000
AFIX   0
C23   1    0.397542    0.912005    0.838763    11.00000    0.03965    0.04957 =
         0.03687   -0.01302    0.00546   -0.01702
C24   1    0.380867    1.037895    0.839878    11.00000    0.04539    0.04759 =
         0.05151   -0.01048    0.00038   -0.01464
AFIX  43
H24   2    0.453703    1.056525    0.852900    11.00000   -1.20000
AFIX   0
C25   1    0.258076    1.137031    0.822034    11.00000    0.05419    0.05238 =
         0.06947   -0.00979   -0.00059   -0.00869
AFIX  43
H25   2    0.248472    1.221739    0.823855    11.00000   -1.20000
AFIX   0
C26   1    0.150867    1.112852    0.801826    11.00000    0.04455    0.08037 =
         0.06328   -0.01680   -0.00136   -0.00332
AFIX  43
H26   2    0.068092    1.180397    0.789223    11.00000   -1.20000
AFIX   0
C27   1    0.165921    0.988658    0.800225    11.00000    0.03897    0.10557 =
         0.09419   -0.04415    0.00213   -0.02342
AFIX  43
H27   2    0.093047    0.971316    0.785772    11.00000   -1.20000
AFIX   0
C28   1    0.287150    0.888483    0.819636    11.00000    0.04484    0.07167 =
         0.09422   -0.03754    0.00791   -0.02426
AFIX  43
H28   2    0.294916    0.803576    0.819888    11.00000   -1.20000
AFIX   0
C29   1    0.544457    0.735534    0.542353    11.00000    0.05168    0.03336 =
         0.03356   -0.00531   -0.00944   -0.01189
C30   1    0.422992    0.734277    0.520997    11.00000    0.05353    0.04201 =
         0.06144   -0.01543   -0.01589   -0.01115
C31   1    0.389958    0.773830    0.433661    11.00000    0.07912    0.05593 =
         0.07808   -0.02066   -0.04219   -0.00772
AFIX  43
H31   2    0.309227    0.774284    0.415894    11.00000   -1.20000
AFIX   0
C32   1    0.473932    0.811857    0.373842    11.00000    0.12114    0.05347 =
         0.04416   -0.00715   -0.02987   -0.01286
AFIX  43
H32   2    0.449017    0.839467    0.315880    11.00000   -1.20000
AFIX   0
C33   1    0.592539    0.810179    0.397177    11.00000    0.10601    0.05017 =
         0.03549   -0.00288   -0.00318   -0.02138
AFIX  43
H33   2    0.648689    0.835652    0.354913    11.00000   -1.20000
AFIX   0
C34   1    0.632375    0.771492    0.482387    11.00000    0.06671    0.03888 =
         0.03742   -0.00514   -0.00126   -0.01637
C35   1    0.765346    0.768453    0.507180    11.00000    0.06417    0.05977 =
         0.05860   -0.00828    0.00956   -0.02968
AFIX  13
H35   2    0.776670    0.733140    0.569564    11.00000   -1.20000
AFIX   0
C36   1    0.769285    0.903507    0.489564    11.00000    0.09902    0.07148 =
         0.22459   -0.03397   -0.01437   -0.04223
AFIX 137
H36A  2    0.756937    0.941039    0.428827    11.00000   -1.50000
H36B  2    0.854732    0.899010    0.507187    11.00000   -1.50000
H36C  2    0.698703    0.956737    0.521426    11.00000   -1.50000
AFIX   0
C37   1    0.879501    0.680246    0.462290    11.00000    0.07669    0.10597 =
         0.13507   -0.04899    0.01898   -0.01595
AFIX 137
H37A  2    0.871939    0.713748    0.400946    11.00000   -1.50000
H37B  2    0.876000    0.594274    0.475293    11.00000   -1.50000
H37C  2    0.963490    0.676364    0.481954    11.00000   -1.50000
AFIX   0
C38   1    0.333405    0.688495    0.587458    11.00000    0.05177    0.06639 =
         0.09122   -0.02717   -0.00422   -0.02580
PART 1
AFIX  13
H38   2    0.346739    0.702627    0.644137    21.00000   -1.20000
AFIX  13
PART 2
H38A  2    0.380980    0.672751    0.641264   -21.00000   -1.20000
AFIX   0
PART 1
C39A  1    0.186533    0.767993    0.556450    21.00000    0.04864    0.07506 =
         0.14890   -0.00432   -0.00135   -0.02414
AFIX 137
H39A  2    0.170478    0.859557    0.546248    21.00000   -1.50000
H39B  2    0.125520    0.747395    0.600057    21.00000   -1.50000
H39C  2    0.172665    0.746247    0.503847    21.00000   -1.50000
AFIX   0
PART 2
C39B  1    0.194762    0.776067    0.606751   -21.00000    0.08337    0.06872 =
         0.11314   -0.02319    0.02463   -0.02106
AFIX 137
H39D  2    0.199648    0.849799    0.624790   -21.00000   -1.50000
H39E  2    0.155381    0.728818    0.652120   -21.00000   -1.50000
H39F  2    0.140343    0.805747    0.555717   -21.00000   -1.50000
AFIX   0
PART 1
C40A  1    0.367197    0.547904    0.590874    21.00000    0.05926    0.05908 =
         0.07589   -0.00409   -0.00068   -0.02636
AFIX 137
H40A  2    0.348192    0.536340    0.535932    21.00000   -1.50000
H40B  2    0.314297    0.514787    0.635015    21.00000   -1.50000
H40C  2    0.461017    0.501415    0.603887    21.00000   -1.50000
AFIX   0
PART 2
C40B  1    0.328078    0.552772    0.589900   -21.00000    0.07167    0.05937 =
         0.13196   -0.02836    0.02272   -0.02557
AFIX 137
H40D  2    0.275892    0.558103    0.542025   -21.00000   -1.50000
H40E  2    0.287277    0.524839    0.643119   -21.00000   -1.50000
H40F  2    0.417760    0.491134    0.586071   -21.00000   -1.50000
AFIX   0
HKLF 4


REM  bk426-2.res in P-1
REM wR2 = 0.1172, GooF = S = 1.062, Restrained GooF = 1.062 for all data
REM R1 = 0.0401 for 6314 Fo > 4sig(Fo) and 0.0457 for all 7269 data
REM 435 parameters refined using 39 restraints

END

WGHT      0.0614      0.3416

REM Highest difference peak  0.204,  deepest hole -0.267,  1-sigma level  0.033
Q1    1   0.8782  0.7600  0.4388  11.00000  0.05    0.19
Q2    1   0.5774  0.7447  0.8023  11.00000  0.05    0.18
Q3    1   0.7805  0.4959  0.8438  11.00000  0.05    0.17
Q4    1   0.5945  0.4167  0.8551  11.00000  0.05    0.17
Q5    1   0.6233  0.8221  0.8630  11.00000  0.05    0.16
Q6    1   0.3730  0.7101  0.5510  11.00000  0.05    0.16
Q7    1   0.6934  0.5402  0.7931  11.00000  0.05    0.16
Q8    1   0.5644  0.7170  0.5892  11.00000  0.05    0.16
Q9    1   0.8928  0.5163  0.8285  11.00000  0.05    0.15
Q10   1   0.6268  0.6611  0.7670  11.00000  0.05    0.15
Q11   1   0.4858  0.7233  0.5338  11.00000  0.05    0.15
Q12   1   0.7012  0.7605  0.4950  11.00000  0.05    0.15
Q13   1   0.2615  0.5824  0.4516  11.00000  0.05    0.15
Q14   1   0.5308  0.7538  0.7278  11.00000  0.05    0.15
Q15   1   0.5799  0.7606  0.5105  11.00000  0.05    0.14
Q16   1   0.1747  0.8611  0.5900  11.00000  0.05    0.14
Q17   1   1.0777  0.4489  0.7723  11.00000  0.05    0.14
Q18   1   0.7001  0.4428  0.8428  11.00000  0.05    0.14
Q19   1   0.1267  0.7558  0.6358  11.00000  0.05    0.14
Q20   1   0.6608  0.5807  0.7208  11.00000  0.05    0.14
;
_shelx_res_checksum              62500
_olex2_submission_special_instructions 'No special instructions were received'
_oxdiff_exptl_absorpt_empirical_details 
;
Empirical correction (ABSPACK) includes:
- Absorption correction using spherical harmonics
- Frame scaling
- Detector area scaling
- B-factor correction
;
_oxdiff_exptl_absorpt_empirical_full_max 1.253
_oxdiff_exptl_absorpt_empirical_full_min 0.827
####################################################################### 
# 
# This file contains crystal structure data downloaded from the 
# Cambridge Structural Database (CSD) hosted by the Cambridge 
# Crystallographic Data Centre (CCDC).
# 
# Full information about CCDC data access policies and citation 
# guidelines are available at http://www.ccdc.cam.ac.uk/access/V1 
# 
# Audit and citation data items may have been added by the CCDC. 
# Please retain this information to preserve the provenance of 
# this file and to allow appropriate attribution of the data. 
# 
#######################################################################

data_bk540
_database_code_depnum_ccdc_archive 'CCDC 2530220'
loop_
_audit_author_name
_audit_author_address
'Rosario Scopelliti'
;EPFL
Switzerland
;
_audit_update_record             
;
2026-06-21 deposited with the CCDC.	2026-06-29 downloaded from the CCDC.
;
_audit_creation_date             2026-06-19
_audit_creation_method           
;
Olex2 1.5
(compiled 2026.05.24 svn.rec792b02 for OlexSys, GUI svn.r7575)
;
_shelx_SHELXL_version_number     2019/3
_chemical_name_common            ?
_chemical_name_systematic        ?
_chemical_formula_moiety         'C72 H102 K2 N8 O4, 1[C4H8O]'
_chemical_formula_sum            'C76 H110 K2 N8 O5'
_chemical_formula_weight         1293.91
_chemical_melting_point          ?
_chemical_oxdiff_formula         'C76 H112 K2 N8 O5'
loop_
_atom_type_symbol
_atom_type_description
_atom_type_scat_dispersion_real
_atom_type_scat_dispersion_imag
_atom_type_scat_source
C C 0.0181 0.0091 'International Tables Vol C Tables 4.2.6.8 and 6.1.1.4'
H H 0.0000 0.0000 'International Tables Vol C Tables 4.2.6.8 and 6.1.1.4'
K K 0.3868 1.0657 'International Tables Vol C Tables 4.2.6.8 and 6.1.1.4'
N N 0.0311 0.0180 'International Tables Vol C Tables 4.2.6.8 and 6.1.1.4'
O O 0.0492 0.0322 'International Tables Vol C Tables 4.2.6.8 and 6.1.1.4'

_shelx_space_group_comment       
;
The symmetry employed for this shelxl refinement is uniquely defined
by the following loop, which should always be used as a source of
symmetry information in preference to the above space-group names.
They are only intended as comments.
;
_space_group_crystal_system      monoclinic
_space_group_IT_number           15
_space_group_name_H-M_alt        'I 1 2/a 1'
_space_group_name_Hall           '-I 2ya'
loop_
_space_group_symop_operation_xyz
'x, y, z'
'-x+1/2, y, -z'
'x+1/2, y+1/2, z+1/2'
'-x+1, y+1/2, -z+1/2'
'-x, -y, -z'
'x-1/2, -y, z'
'-x+1/2, -y+1/2, -z+1/2'
'x, -y+1/2, z+1/2'

_cell_length_a                   46.4290(8)
_cell_length_b                   10.45085(12)
_cell_length_c                   33.2521(6)
_cell_angle_alpha                90
_cell_angle_beta                 109.5866(18)
_cell_angle_gamma                90
_cell_volume                     15201.0(4)
_cell_formula_units_Z            8
_cell_measurement_reflns_used    13844
_cell_measurement_temperature    139.99(10)
_cell_measurement_theta_max      72.4010
_cell_measurement_theta_min      3.9690
_shelx_estimated_absorpt_T_max   0.773
_shelx_estimated_absorpt_T_min   0.688
_exptl_absorpt_coefficient_mu    1.506
_exptl_absorpt_correction_T_max  0.813
_exptl_absorpt_correction_T_min  0.749
_exptl_absorpt_correction_type   analytical
_exptl_absorpt_process_details   
;
CrysAlisPro 1.171.44.142a (Rigaku Oxford Diffraction, 2026)
Analytical numeric absorption correction using a multifaceted crystal
model based on expressions derived by R.C. Clark & J.S. Reid.
(Clark, R. C. & Reid, J. S. (1995). Acta Cryst. A51, 887-897)
Empirical absorption correction using spherical harmonics,
implemented in SCALE3 ABSPACK scaling algorithm.
;
_exptl_absorpt_special_details   ?
_exptl_crystal_colour            'clear intense yellow'
_exptl_crystal_density_diffrn    1.131
_exptl_crystal_density_meas      ?
_exptl_crystal_density_method    ?
_exptl_crystal_description       prism
_exptl_crystal_F_000             5600
loop_
_exptl_crystal_face_index_h
_exptl_crystal_face_index_k
_exptl_crystal_face_index_l
_exptl_crystal_face_perp_dist
-1 2 2 0.1082
-2 0 -1 0.0868
2 0 1 0.1294
1 -1 0 0.0814
-1 1 0 0.1076
1 2 2 0.1094
-2 1 -2 0.1236
-1 2 0 0.1020
14 -2 14 0.1362
1 -1 1 0.0985
-2 -1 -2 0.1010
-1 0 -2 0.0784
1 2 0 0.0981
0 2 -1 0.1005
-1 -2 0 0.0820
0 0 -1 0.0676
0 0 1 0.1369
2 2 -1 0.0928
-2 -2 1 0.0941
1 0 -2 0.0632
2 1 0 0.1007
-2 -1 0 0.0947
-15 -5 13 0.1457
5 -2 -20 0.0719
13 2 -21 0.0745
1 0 -1 0.0851
11 -3 -20 0.0748
-27 -3 8 0.1318
-21 -5 1 0.0999
2 0 -1 0.1103
20 5 -1 0.1134
2 1 1 0.1039
1 0 0 0.1036
29 -2 -3 0.1058
9 -6 -9 0.0807
-26 -1 -3 0.0899
-26 3 0 0.1122
-27 0 -3 0.0951
4 0 19 0.1284
-8 0 21 0.1563
-2 -1 2 0.1326
-27 -2 0 0.0874

_exptl_crystal_size_max          0.269
_exptl_crystal_size_mid          0.204
_exptl_crystal_size_min          0.18
loop_
_exptl_oxdiff_crystal_face_indexfrac_h
_exptl_oxdiff_crystal_face_indexfrac_k
_exptl_oxdiff_crystal_face_indexfrac_l
_exptl_oxdiff_crystal_face_x
_exptl_oxdiff_crystal_face_y
_exptl_oxdiff_crystal_face_z
-1.0065 2.0029 2.0011 -0.0831 -0.0887 -0.2846
-2.0016 -0.0004 -1.0010 -0.0415 -0.0743 0.0497
2.0016 0.0004 1.0010 0.0415 0.0743 -0.0497
1.0037 -1.0014 0.0001 0.0410 0.0935 0.1123
-1.0037 1.0014 -0.0001 -0.0410 -0.0935 -0.1123
0.9950 2.0033 2.0015 -0.0270 -0.0552 -0.3109
-2.0046 1.0012 -2.0015 -0.0397 -0.1917 -0.0523
-1.0067 2.0029 -0.0000 -0.0539 -0.1702 -0.2377
14.1897 -1.9925 13.5155 0.2257 0.9408 -0.2529
1.0038 -1.0014 1.0007 0.0263 0.1342 0.0889
-1.9987 -1.0020 -2.0016 -0.0139 -0.0383 0.1986
-1.0009 -0.0002 -2.0014 0.0012 -0.0983 0.0600
0.9948 2.0033 0.0004 0.0022 -0.1366 -0.2640
-0.0060 2.0031 -1.0004 -0.0112 -0.1942 -0.2275
-0.9948 -2.0033 -0.0004 -0.0022 0.1366 0.2640
-0.0001 -0.0000 -1.0006 0.0146 -0.0407 0.0234
0.0001 0.0000 1.0006 -0.0146 0.0407 -0.0234
1.9955 2.0035 -1.0000 0.0449 -0.1606 -0.2538
-1.9955 -2.0035 1.0000 -0.0449 0.1606 0.2538
1.0006 0.0002 -2.0010 0.0573 -0.0647 0.0337
1.9985 1.0019 0.0005 0.0432 -0.0431 -0.1518
-1.9985 -1.0019 -0.0005 -0.0432 0.0431 0.1518
-15.3059 -5.0178 12.6550 -0.5501 0.6425 0.5334
5.1682 -2.3427 -19.9963 0.4675 -0.5480 0.6936
12.9267 1.6430 -20.7940 0.6457 -0.7554 0.1111
1.0006 0.0002 -1.0004 0.0427 -0.0240 0.0103
11.4769 -2.7606 -19.6298 0.6444 -0.3953 0.6546
-27.1285 -2.8794 8.4831 -0.8480 0.1106 0.5183
-20.6518 -4.7816 1.2236 -0.5358 0.0693 0.8415
2.0014 0.0004 -1.0002 0.0708 -0.0072 -0.0029
20.3477 4.8308 -0.9638 0.5229 -0.0676 -0.8497
1.9986 1.0019 1.0011 0.0286 -0.0024 -0.1752
1.0007 0.0002 0.0002 0.0281 0.0168 -0.0132
28.6341 -1.7831 -3.4495 0.8763 0.4765 -0.0717
8.9241 -6.0657 -8.9738 0.4592 0.2487 0.8528
-26.0295 -1.3866 -3.1242 -0.6665 -0.4578 0.5885
-25.6117 2.9788 0.2062 -0.7594 -0.6493 -0.0419
-26.5831 0.3559 -3.1462 -0.7040 -0.6013 0.3779
4.0789 -0.2866 19.1489 -0.1621 0.8699 -0.4657
-7.9785 -0.4292 21.4767 -0.5325 0.7733 -0.3441
-1.9983 -1.0019 2.0007 -0.0725 0.1246 0.1049
-26.9840 -2.0590 -0.1522 -0.7281 -0.3013 0.6157

_exptl_transmission_factor_max   ?
_exptl_transmission_factor_min   ?
_diffrn_reflns_av_R_equivalents  0.0199
_diffrn_reflns_av_unetI/netI     0.0217
_diffrn_reflns_Laue_measured_fraction_full 0.996
_diffrn_reflns_Laue_measured_fraction_max 0.975
_diffrn_reflns_limit_h_max       54
_diffrn_reflns_limit_h_min       -56
_diffrn_reflns_limit_k_max       10
_diffrn_reflns_limit_k_min       -12
_diffrn_reflns_limit_l_max       41
_diffrn_reflns_limit_l_min       -41
_diffrn_reflns_number            35959
_diffrn_reflns_point_group_measured_fraction_full 0.996
_diffrn_reflns_point_group_measured_fraction_max 0.975
_diffrn_reflns_theta_full        67.684
_diffrn_reflns_theta_max         72.716
_diffrn_reflns_theta_min         3.984
_diffrn_ambient_environment      N~2~
_diffrn_ambient_temperature      139.99(10)
_diffrn_detector                 'CCD plate'
_diffrn_detector_area_resol_mean 5.2817
_diffrn_detector_type            AtlasS2
_diffrn_measured_fraction_theta_full 0.996
_diffrn_measured_fraction_theta_max 0.975
_diffrn_measurement_details      
;
List of Runs (angles in degrees, time in seconds):

  # Type    Start    End  Width  t~exp~   \w     \q     \k     \f   Frames
#--------------------------------------------------------------------------
  1  \w    -14.00  33.00   1.00    4.00    --  -40.66  42.00 -23.00   47
  2  \w   -114.00 -15.00   1.00    4.00    --  -40.66 -42.00-175.00   99
  3  \w    -43.00 -16.00   1.00    4.00    --  -40.66  42.00 -23.00   27
  4  \w    105.00 130.00   1.00   16.00    --  105.15  42.00 -23.00   25
  5  \w     40.00 129.00   1.00   16.00    --  105.15 -42.00-175.00   89
  6  \w     32.00  84.00   1.00    4.00    --   40.66-125.00  30.00   52
  7  \w     42.00  92.00   1.00    4.00    --   40.66-125.00-180.00   50
  8  \w     67.00 108.00   1.00    4.00    --   40.66  42.00 -23.00   41
  9  \w    104.00 176.00   1.00   16.00    --  105.15  77.00-120.00   72
 10  \w    142.00 177.00   1.00   16.00    --  105.15 111.00-150.00   35
 11  \w     98.00 125.00   1.00   16.00    --  105.15  30.00  90.00   27
 12  \w     79.00 175.00   1.00   16.00    --  105.15  45.00   0.00   96
 13  \w    149.00 176.00   1.00   16.00    --  105.15  30.00  90.00   27
 14  \w    133.00 176.00   1.00   16.00    --  105.15 111.00-120.00   43
 15  \w    105.00 130.00   1.00   16.00    --  105.15 111.00-180.00   25
 16  \w     36.00 107.00   1.00   16.00    --  105.15-111.00-180.00   71
;
_diffrn_measurement_device       'four-circle diffractometer'
_diffrn_measurement_device_type  'SuperNova, Dual, Cu at home/near, AtlasS2'
_diffrn_measurement_method       '\w scans'
_diffrn_orient_matrix_type       
'CrysAlisPro convention (1999,Acta A55,543-557)'
_diffrn_orient_matrix_UB_11      0.0280423000
_diffrn_orient_matrix_UB_12      -0.0128022000
_diffrn_orient_matrix_UB_13      -0.0146326000
_diffrn_orient_matrix_UB_21      0.0167773000
_diffrn_orient_matrix_UB_22      -0.0765463000
_diffrn_orient_matrix_UB_23      0.0407115000
_diffrn_orient_matrix_UB_31      -0.0131249000
_diffrn_orient_matrix_UB_32      -0.1252856000
_diffrn_orient_matrix_UB_33      -0.0234003000
_diffrn_oxdiff_measurement_exp_name BK540.xpar
_diffrn_radiation_monochromator  mirror
_diffrn_radiation_probe          x-ray
_diffrn_radiation_type           'Cu K\a'
_diffrn_radiation_wavelength     1.54184
_diffrn_source                   'micro-focus sealed X-ray tube'
_diffrn_source_type              'SuperNova (Cu) X-ray Source'
_reflns_Friedel_coverage         0.000
_reflns_Friedel_fraction_full    .
_reflns_Friedel_fraction_max     .
_reflns_number_gt                12891
_reflns_number_total             14713
_reflns_special_details          
;
 Reflections were merged by SHELXL according to the crystal
 class for the calculation of statistics and refinement.
 
 Structure factors included contributions from the .fab file.
 
 _reflns_Friedel_fraction is defined as the number of unique
 Friedel pairs measured divided by the number that would be
 possible theoretically, ignoring centric projections and
 systematic absences.
;
_reflns_threshold_expression     'I > 2\s(I)'
_computing_cell_refinement       'CrysAlisPro 1.171.44.142a (Rigaku OD, 2026)'
_computing_data_collection       
'CrysAlisPro system (CCD 44.140a 64-bit (release 27-01-2026))'
_computing_data_reduction        'CrysAlisPro 1.171.44.142a (Rigaku OD, 2026)'
_computing_molecular_graphics    'Olex2 1.5 (Dolomanov et al., 2009)'
_computing_publication_material  'Olex2 1.5 (Dolomanov et al., 2009)'
_computing_structure_refinement  'SHELXL 2019/3 (Sheldrick, 2015)'
_computing_structure_solution    'SHELXT  (Sheldrick, 2015)'
_refine_diff_density_max         0.226
_refine_diff_density_min         -0.275
_refine_diff_density_rms         0.037
_refine_ls_extinction_coef       .
_refine_ls_extinction_method     none
_refine_ls_goodness_of_fit_ref   1.029
_refine_ls_hydrogen_treatment    constr
_refine_ls_matrix_type           full
_refine_ls_number_parameters     977
_refine_ls_number_reflns         14713
_refine_ls_number_restraints     636
_refine_ls_R_factor_all          0.0494
_refine_ls_R_factor_gt           0.0435
_refine_ls_restrained_S_all      1.061
_refine_ls_shift/su_max          0.001
_refine_ls_shift/su_mean         0.000
_refine_ls_structure_factor_coef Fsqd
_refine_ls_weighting_details     
'w=1/[\s^2^(Fo^2^)+(0.0617P)^2^+9.9439P] where P=(Fo^2^+2Fc^2^)/3'
_refine_ls_weighting_scheme      calc
_refine_ls_wR_factor_gt          0.1169
_refine_ls_wR_factor_ref         0.1220
_refine_special_details          ?
_olex2_refinement_description    
;
1. Restrained distances
 O6-C81 = O7-C85 = O6-C84 = O7-C88 = O5-C76 = O4-C80 = O5-C77 = O4-C73 = O2-
 C68 = O3-C69 = O2-C65 = O3-C72 = O1-C59 = O1-C60
 1.43 with sigma of 0.01
 C66-C65 = C67-C66 = C68-C67 = C70-C69 = C71-C70 = C72-C71 = C62-C61 = C61-C59
 = C62-C60 = C64-C60 = C64-C63 = C63-C59 = C82-C81 = C83-C82 = C84-C83 = C87-
 C86 = C86-C85 = C88-C87 = C80-C79 = C76-C75 = C75-C74 = C79-C78 = C78-C73 =
 C77-C74
 1.54 with sigma of 0.01
 K1-O2 \\sim K1-O3 \\sim K1-O1 \\sim K2B-O4 \\sim K2A-O5 \\sim K2A-O6 \\sim
K2B-O7
 with sigma of 0.02
 C39-C38 \\sim C41-C38 \\sim C40-C38 \\sim C42-C38
 with sigma of 0.02
 C39-C40 \\sim C41-C42
 with sigma of 0.02
2. Uiso/Uaniso restraints and constraints
C85 \\sim C82 \\sim C83 \\sim C84 \\sim O6 \\sim C81 \\sim C86 \\sim C87 \\sim
C88 \\sim O7 \\sim C74 \\sim C78 \\sim C79 \\sim C80 \\sim O4 \\sim C73 \\sim
C76 \\sim C75 \\sim C77 \\sim O5 \\sim C69 \\sim C70 \\sim C71 \\sim C72 \\sim
O3 \\sim C65 \\sim C66 \\sim C67 \\sim C68 \\sim O2 \\sim C63 \\sim C64 \\sim
C62 \\sim C61 \\sim C59 \\sim O1 \\sim C60: within 2A with sigma of 0.02 and
sigma for terminal atoms of 0.04 within 2A
C38 \\sim C39 \\sim C41 \\sim C42 \\sim C40: within 2A with sigma of 0.02 and
sigma for terminal atoms of 0.04 within 2A
Uanis(C72) \\sim Ueq: with sigma of 0.01 and sigma for terminal atoms of 0.02
3. Others
 Sof(K2B)=Sof(O4)=Sof(O7)=Sof(C73)=Sof(H73A)=Sof(H73B)=Sof(C78)=Sof(H78A)=
 Sof(H78B)=Sof(C79)=Sof(H79A)=Sof(H79B)=Sof(C80)=Sof(H80A)=Sof(H80B)=Sof(C85)=
 Sof(H85A)=Sof(H85B)=Sof(C86)=Sof(H86A)=Sof(H86B)=Sof(C87)=Sof(H87A)=Sof(H87B)=
 Sof(C88)=Sof(H88A)=Sof(H88B)=1-FVAR(1)
 Sof(K2A)=Sof(O5)=Sof(O6)=Sof(C74)=Sof(H74A)=Sof(H74B)=Sof(C75)=Sof(H75A)=
 Sof(H75B)=Sof(C76)=Sof(H76A)=Sof(H76B)=Sof(C77)=Sof(H77A)=Sof(H77B)=Sof(C81)=
 Sof(H81A)=Sof(H81B)=Sof(C82)=Sof(H82A)=Sof(H82B)=Sof(C83)=Sof(H83A)=Sof(H83B)=
 Sof(C84)=Sof(H84A)=Sof(H84B)=FVAR(1)
 Sof(H59C)=Sof(H59D)=Sof(H60C)=Sof(H60D)=Sof(C61)=Sof(H61A)=Sof(H61B)=Sof(C62)=
 Sof(H62A)=Sof(H62B)=1-FVAR(2)
 Sof(H59A)=Sof(H59B)=Sof(H60A)=Sof(H60B)=Sof(C63)=Sof(H63A)=Sof(H63B)=Sof(C64)=
 Sof(H64A)=Sof(H64B)=FVAR(2)
 Sof(O3)=Sof(C69)=Sof(H69A)=Sof(H69B)=Sof(C70)=Sof(H70A)=Sof(H70B)=Sof(C71)=
 Sof(H71A)=Sof(H71B)=Sof(C72)=Sof(H72A)=Sof(H72B)=1-FVAR(3)
 Sof(O2)=Sof(C65)=Sof(H65A)=Sof(H65B)=Sof(C66)=Sof(H66A)=Sof(H66B)=Sof(C67)=
 Sof(H67A)=Sof(H67B)=Sof(C68)=Sof(H68A)=Sof(H68B)=FVAR(3)
 Sof(H38A)=Sof(C41)=Sof(H41A)=Sof(H41B)=Sof(H41C)=Sof(C42)=Sof(H42A)=Sof(H42B)=
 Sof(H42C)=1-FVAR(4)
 Sof(H38)=Sof(C39)=Sof(H39A)=Sof(H39B)=Sof(H39C)=Sof(C40)=Sof(H40A)=Sof(H40B)=
 Sof(H40C)=FVAR(4)
4.a Ternary CH refined with riding coordinates:
 C10(H10), C13(H13), C22(H22), C25(H25), C38(H38), C38(H38A), C43(H43),
 C52(H52), C55(H55)
4.b Secondary CH2 refined with riding coordinates:
 C59(H59C,H59D), C59(H59A,H59B), C60(H60C,H60D), C60(H60A,H60B), C61(H61A,
 H61B), C62(H62A,H62B), C63(H63A,H63B), C64(H64A,H64B), C65(H65A,H65B),
 C66(H66A,H66B), C67(H67A,H67B), C68(H68A,H68B), C69(H69A,H69B), C70(H70A,H70B),
  C71(H71A,H71B), C72(H72A,H72B), C73(H73A,H73B), C74(H74A,H74B), C75(H75A,
 H75B), C76(H76A,H76B), C77(H77A,H77B), C78(H78A,H78B), C79(H79A,H79B),
 C80(H80A,H80B), C81(H81A,H81B), C82(H82A,H82B), C83(H83A,H83B), C84(H84A,H84B),
  C85(H85A,H85B), C86(H86A,H86B), C87(H87A,H87B), C88(H88A,H88B)
4.c Aromatic/amide H refined with riding coordinates:
 C2(H2), C6(H6), C7(H7), C8(H8), C18(H18), C19(H19), C20(H20), C31(H31),
 C34(H34), C35(H35), C36(H36), C48(H48), C49(H49), C50(H50)
4.d Idealised Me refined as rotating group:
 C11(H11A,H11B,H11C), C12(H12A,H12B,H12C), C14(H14A,H14B,H14C), C15(H15A,H15B,
 H15C), C23(H23A,H23B,H23C), C24(H24A,H24B,H24C), C26(H26A,H26B,H26C), C27(H27A,
 H27B,H27C), C39(H39A,H39B,H39C), C40(H40A,H40B,H40C), C41(H41A,H41B,H41C),
 C42(H42A,H42B,H42C), C44(H44A,H44B,H44C), C45(H45A,H45B,H45C), C53(H53A,H53B,
 H53C), C54(H54A,H54B,H54C), C56(H56A,H56B,H56C), C57(H57A,H57B,H57C)
;
_atom_sites_solution_hydrogens   geom
_atom_sites_solution_primary     dual
_atom_sites_solution_secondary   difmap
loop_
_atom_site_label
_atom_site_type_symbol
_atom_site_fract_x
_atom_site_fract_y
_atom_site_fract_z
_atom_site_U_iso_or_equiv
_atom_site_adp_type
_atom_site_occupancy
_atom_site_site_symmetry_order
_atom_site_calc_flag
_atom_site_refinement_flags_posn
_atom_site_refinement_flags_adp
_atom_site_refinement_flags_occupancy
_atom_site_disorder_assembly
_atom_site_disorder_group
K1 K 0.37224(2) 0.61107(3) 0.13495(2) 0.04130(10) Uani 1 1 d D . . . .
K2A K 0.36279(3) 0.48443(19) 0.46717(6) 0.0368(3) Uani 0.682(3) 1 d D . P A 1
K2B K 0.35262(8) 0.4757(4) 0.46140(13) 0.0419(6) Uani 0.318(3) 1 d D . P A 2
O1 O 0.43562(4) 0.61120(14) 0.16870(5) 0.0618(4) Uani 1 1 d D U . . .
O2 O 0.3126(3) 0.5907(14) 0.1317(6) 0.090(3) Uani 0.356(6) 1 d D U P B 1
O3 O 0.31188(14) 0.6103(7) 0.1367(2) 0.0675(12) Uani 0.644(6) 1 d D U P B 2
O4 O 0.29460(18) 0.5424(8) 0.4480(2) 0.083(2) Uani 0.318(3) 1 d D U P A 2
O5 O 0.30827(7) 0.5900(3) 0.45588(9) 0.0641(8) Uani 0.682(3) 1 d D U P A 1
O6 O 0.40681(7) 0.6731(2) 0.48875(7) 0.0705(8) Uani 0.682(3) 1 d D U P A 1
O7 O 0.37290(19) 0.7209(6) 0.4672(2) 0.101(2) Uani 0.318(3) 1 d D U P A 2
N1 N 0.37232(3) 1.26605(11) 0.06709(4) 0.0287(2) Uani 1 1 d . . . . .
N2 N 0.37192(3) 1.16344(11) 0.12308(3) 0.0268(2) Uani 1 1 d . . . . .
N3 N 0.36151(3) 0.92611(12) 0.07196(4) 0.0322(3) Uani 1 1 d . . . . .
N4 N 0.35780(4) 0.82089(12) 0.08045(4) 0.0450(3) Uani 1 1 d . . . . .
N5 N 0.38295(4) 0.51303(15) 0.21790(5) 0.0518(4) Uani 1 1 d . . . . .
N6 N 0.37313(3) 0.51872(12) 0.24584(4) 0.0366(3) Uani 1 1 d . . . . .
N7 N 0.39561(3) 0.47040(11) 0.34136(4) 0.0284(2) Uani 1 1 d . . . . .
N8 N 0.35024(3) 0.52076(11) 0.33958(3) 0.0266(2) Uani 1 1 d . . . . .
C1 C 0.36959(3) 1.14663(13) 0.08177(4) 0.0258(3) Uani 1 1 d . . . . .
C2 C 0.37631(4) 1.29496(14) 0.13286(5) 0.0332(3) Uani 1 1 d . . . . .
H2 H 0.378809 1.330507 0.160114 0.040 Uiso 1 1 calc R U . . .
C3 C 0.37651(4) 1.36481(14) 0.09818(5) 0.0352(3) Uani 1 1 d . . . . .
C4 C 0.37094(3) 1.28646(13) 0.02384(4) 0.0303(3) Uani 1 1 d . . . . .
C5 C 0.34283(4) 1.31739(15) -0.00699(5) 0.0373(3) Uani 1 1 d . . . . .
C6 C 0.34201(4) 1.33399(16) -0.04905(5) 0.0451(4) Uani 1 1 d . . . . .
H6 H 0.323231 1.355818 -0.070446 0.054 Uiso 1 1 calc R U . . .
C7 C 0.36791(4) 1.31934(16) -0.06014(5) 0.0445(4) Uani 1 1 d . . . . .
H7 H 0.366792 1.329986 -0.088999 0.053 Uiso 1 1 calc R U . . .
C8 C 0.39549(4) 1.28915(16) -0.02927(5) 0.0428(4) Uani 1 1 d . . . . .
H8 H 0.413238 1.279376 -0.037150 0.051 Uiso 1 1 calc R U . . .
C9 C 0.39764(4) 1.27277(15) 0.01343(5) 0.0370(3) Uani 1 1 d . . . . .
C10 C 0.31396(4) 1.3321(2) 0.00429(6) 0.0539(5) Uani 1 1 d . . . . .
H10 H 0.318869 1.306297 0.034818 0.065 Uiso 1 1 calc R U . . .
C11 C 0.30362(9) 1.4694(3) 0.00032(12) 0.1097(12) Uani 1 1 d . . . . .
H11A H 0.320093 1.523200 0.018645 0.164 Uiso 1 1 calc R U . . .
H11B H 0.285567 1.477210 0.009155 0.164 Uiso 1 1 calc R U . . .
H11C H 0.298459 1.497088 -0.029415 0.164 Uiso 1 1 calc R U . . .
C12 C 0.28863(7) 1.2436(4) -0.02283(11) 0.1130(13) Uani 1 1 d . . . . .
H12A H 0.281873 1.272256 -0.052612 0.170 Uiso 1 1 calc R U . . .
H12B H 0.271336 1.245892 -0.012207 0.170 Uiso 1 1 calc R U . . .
H12C H 0.296462 1.155947 -0.021052 0.170 Uiso 1 1 calc R U . . .
C13 C 0.42831(4) 1.2421(2) 0.04673(6) 0.0504(4) Uani 1 1 d . . . . .
H13 H 0.425508 1.239731 0.075258 0.060 Uiso 1 1 calc R U . . .
C14 C 0.44005(6) 1.1117(2) 0.03889(9) 0.0731(7) Uani 1 1 d . . . . .
H14A H 0.424582 1.046399 0.037414 0.110 Uiso 1 1 calc R U . . .
H14B H 0.458903 1.091397 0.062301 0.110 Uiso 1 1 calc R U . . .
H14C H 0.444228 1.113363 0.011890 0.110 Uiso 1 1 calc R U . . .
C15 C 0.45169(5) 1.3462(2) 0.04799(7) 0.0624(5) Uani 1 1 d . . . . .
H15A H 0.455446 1.347948 0.020693 0.094 Uiso 1 1 calc R U . . .
H15B H 0.470859 1.328029 0.071104 0.094 Uiso 1 1 calc R U . . .
H15C H 0.443763 1.429443 0.052961 0.094 Uiso 1 1 calc R U . . .
C16 C 0.37269(3) 1.06014(13) 0.15199(4) 0.0273(3) Uani 1 1 d . . . . .
C17 C 0.40018(3) 0.99585(14) 0.17083(4) 0.0320(3) Uani 1 1 d . . . . .
C18 C 0.39994(4) 0.89092(15) 0.19669(5) 0.0399(3) Uani 1 1 d . . . . .
H18 H 0.418283 0.844362 0.209742 0.048 Uiso 1 1 calc R U . . .
C19 C 0.37341(4) 0.85381(15) 0.20356(5) 0.0418(4) Uani 1 1 d . . . . .
H19 H 0.373549 0.781490 0.220939 0.050 Uiso 1 1 calc R U . . .
C20 C 0.34676(4) 0.92146(15) 0.18527(5) 0.0384(3) Uani 1 1 d . . . . .
H20 H 0.328768 0.895921 0.190702 0.046 Uiso 1 1 calc R U . . .
C21 C 0.34558(3) 1.02631(14) 0.15903(4) 0.0314(3) Uani 1 1 d . . . . .
C22 C 0.42958(4) 1.03707(16) 0.16373(5) 0.0390(3) Uani 1 1 d . . . . .
H22 H 0.425062 1.116219 0.145795 0.047 Uiso 1 1 calc R U . . .
C23 C 0.45428(5) 1.0697(3) 0.20593(7) 0.0645(6) Uani 1 1 d . . . . .
H23A H 0.446623 1.135376 0.220811 0.097 Uiso 1 1 calc R U . . .
H23B H 0.472418 1.101990 0.200408 0.097 Uiso 1 1 calc R U . . .
H23C H 0.459687 0.992708 0.223708 0.097 Uiso 1 1 calc R U . . .
C24 C 0.44059(4) 0.9347(2) 0.13958(6) 0.0521(4) Uani 1 1 d . . . . .
H24A H 0.445788 0.856725 0.156910 0.078 Uiso 1 1 calc R U . . .
H24B H 0.458717 0.965720 0.133746 0.078 Uiso 1 1 calc R U . . .
H24C H 0.424353 0.915733 0.112566 0.078 Uiso 1 1 calc R U . . .
C25 C 0.31599(4) 1.09854(17) 0.13793(5) 0.0408(4) Uani 1 1 d . . . . .
H25 H 0.321443 1.189061 0.133870 0.049 Uiso 1 1 calc R U . . .
C26 C 0.29526(5) 1.1011(3) 0.16494(7) 0.0698(6) Uani 1 1 d . . . . .
H26A H 0.288406 1.013934 0.167856 0.105 Uiso 1 1 calc R U . . .
H26B H 0.277473 1.155295 0.151099 0.105 Uiso 1 1 calc R U . . .
H26C H 0.306547 1.135547 0.193255 0.105 Uiso 1 1 calc R U . . .
C27 C 0.29861(5) 1.0437(3) 0.09393(7) 0.0667(6) Uani 1 1 d . . . . .
H27A H 0.311278 1.050513 0.075640 0.100 Uiso 1 1 calc R U . . .
H27B H 0.279614 1.091821 0.081133 0.100 Uiso 1 1 calc R U . . .
H27C H 0.293789 0.953581 0.096759 0.100 Uiso 1 1 calc R U . . .
C28 C 0.36515(3) 1.03404(13) 0.05663(4) 0.0299(3) Uani 1 1 d . . . . .
C29 C 0.36807(3) 0.50849(13) 0.31443(4) 0.0266(3) Uani 1 1 d . . . . .
C30 C 0.36541(3) 0.49005(15) 0.38323(4) 0.0334(3) Uani 1 1 d . . . . .
C31 C 0.39377(3) 0.45870(15) 0.38267(4) 0.0338(3) Uani 1 1 d . . . . .
H31 H 0.410230 0.432272 0.407056 0.041 Uiso 1 1 calc R U . . .
C32 C 0.42167(3) 0.43719(14) 0.32975(4) 0.0295(3) Uani 1 1 d . . . . .
C33 C 0.44399(3) 0.53040(15) 0.33285(5) 0.0365(3) Uani 1 1 d . . . . .
C34 C 0.46986(4) 0.49242(19) 0.32376(6) 0.0486(4) Uani 1 1 d . . . . .
H34 H 0.485434 0.553312 0.325526 0.058 Uiso 1 1 calc R U . . .
C35 C 0.47336(4) 0.3684(2) 0.31225(6) 0.0525(4) Uani 1 1 d . . . . .
H35 H 0.491373 0.344336 0.306631 0.063 Uiso 1 1 calc R U . . .
C36 C 0.45087(4) 0.27889(18) 0.30883(6) 0.0477(4) Uani 1 1 d . . . . .
H36 H 0.453446 0.193934 0.300458 0.057 Uiso 1 1 calc R U . . .
C37 C 0.42435(4) 0.31108(15) 0.31747(5) 0.0360(3) Uani 1 1 d . . . . .
C38 C 0.43987(4) 0.66766(16) 0.34452(6) 0.0478(4) Uani 1 1 d D U . . .
H38 H 0.422168 0.667940 0.355255 0.057 Uiso 0.55(2) 1 calc R U P C 1
H38A H 0.418559 0.678120 0.344907 0.057 Uiso 0.45(2) 1 calc R U P C 2
C39 C 0.4315(3) 0.7551(10) 0.3067(3) 0.093(4) Uani 0.55(2) 1 d D U P C 1
H39A H 0.427274 0.840790 0.315399 0.139 Uiso 0.55(2) 1 calc R U P C 1
H39B H 0.413182 0.722260 0.284620 0.139 Uiso 0.55(2) 1 calc R U P C 1
H39C H 0.448408 0.759493 0.295451 0.139 Uiso 0.55(2) 1 calc R U P C 1
C40 C 0.4673(2) 0.7208(10) 0.3807(2) 0.070(2) Uani 0.55(2) 1 d D U P C 1
H40A H 0.484906 0.727938 0.370959 0.106 Uiso 0.55(2) 1 calc R U P C 1
H40B H 0.472239 0.662951 0.405297 0.106 Uiso 0.55(2) 1 calc R U P C 1
H40C H 0.462143 0.805485 0.389037 0.106 Uiso 0.55(2) 1 calc R U P C 1
C41 C 0.4440(5) 0.7561(11) 0.3100(5) 0.091(4) Uani 0.45(2) 1 d D U P C 2
H41A H 0.429499 0.731949 0.282083 0.136 Uiso 0.45(2) 1 calc R U P C 2
H41B H 0.464946 0.747846 0.309489 0.136 Uiso 0.45(2) 1 calc R U P C 2
H41C H 0.440341 0.844922 0.316349 0.136 Uiso 0.45(2) 1 calc R U P C 2
C42 C 0.4615(4) 0.6997(15) 0.3874(4) 0.111(5) Uani 0.45(2) 1 d D U P C 2
H42A H 0.482311 0.676721 0.388979 0.167 Uiso 0.45(2) 1 calc R U P C 2
H42B H 0.455967 0.651942 0.409122 0.167 Uiso 0.45(2) 1 calc R U P C 2
H42C H 0.460533 0.791715 0.392542 0.167 Uiso 0.45(2) 1 calc R U P C 2
C43 C 0.39955(4) 0.21277(16) 0.31339(5) 0.0435(4) Uani 1 1 d . . . . .
H43 H 0.382380 0.257819 0.319266 0.052 Uiso 1 1 calc R U . . .
C44 C 0.38695(6) 0.1607(2) 0.26804(7) 0.0699(6) Uani 1 1 d . . . . .
H44A H 0.402604 0.108551 0.262098 0.105 Uiso 1 1 calc R U . . .
H44B H 0.381225 0.232059 0.247797 0.105 Uiso 1 1 calc R U . . .
H44C H 0.368902 0.107862 0.265046 0.105 Uiso 1 1 calc R U . . .
C45 C 0.41076(6) 0.1078(2) 0.34689(8) 0.0693(6) Uani 1 1 d . . . . .
H45A H 0.393926 0.048759 0.344859 0.104 Uiso 1 1 calc R U . . .
H45B H 0.418021 0.146331 0.375404 0.104 Uiso 1 1 calc R U . . .
H45C H 0.427532 0.060807 0.341945 0.104 Uiso 1 1 calc R U . . .
C46 C 0.31857(3) 0.55499(13) 0.32286(4) 0.0270(3) Uani 1 1 d . . . . .
C47 C 0.31041(3) 0.68415(14) 0.31868(4) 0.0313(3) Uani 1 1 d . . . . .
C48 C 0.27936(4) 0.71437(15) 0.30370(5) 0.0362(3) Uani 1 1 d . . . . .
H48 H 0.273250 0.801592 0.300823 0.043 Uiso 1 1 calc R U . . .
C49 C 0.25739(3) 0.61984(16) 0.29299(5) 0.0371(3) Uani 1 1 d . . . . .
H49 H 0.236349 0.642248 0.282706 0.045 Uiso 1 1 calc R U . . .
C50 C 0.26595(3) 0.49213(15) 0.29721(5) 0.0348(3) Uani 1 1 d . . . . .
H50 H 0.250672 0.427572 0.289509 0.042 Uiso 1 1 calc R U . . .
C51 C 0.29667(3) 0.45728(14) 0.31260(4) 0.0295(3) Uani 1 1 d . . . . .
C52 C 0.33420(4) 0.78988(15) 0.32974(5) 0.0398(3) Uani 1 1 d . . . . .
H52 H 0.354738 0.748159 0.340893 0.048 Uiso 1 1 calc R U . . .
C53 C 0.33292(6) 0.8638(2) 0.28974(8) 0.0778(7) Uani 1 1 d . . . . .
H53A H 0.334325 0.803836 0.267807 0.117 Uiso 1 1 calc R U . . .
H53B H 0.350025 0.924200 0.296571 0.117 Uiso 1 1 calc R U . . .
H53C H 0.313580 0.910841 0.279086 0.117 Uiso 1 1 calc R U . . .
C54 C 0.33107(7) 0.8760(2) 0.36481(10) 0.0824(8) Uani 1 1 d . . . . .
H54A H 0.311269 0.919768 0.354691 0.124 Uiso 1 1 calc R U . . .
H54B H 0.347544 0.939496 0.372458 0.124 Uiso 1 1 calc R U . . .
H54C H 0.332367 0.824189 0.389936 0.124 Uiso 1 1 calc R U . . .
C55 C 0.30600(3) 0.31718(14) 0.31748(5) 0.0360(3) Uani 1 1 d . . . . .
H55 H 0.327512 0.312417 0.337596 0.043 Uiso 1 1 calc R U . . .
C56 C 0.30551(5) 0.26241(18) 0.27462(6) 0.0546(5) Uani 1 1 d . . . . .
H56A H 0.284581 0.264837 0.254337 0.082 Uiso 1 1 calc R U . . .
H56B H 0.312766 0.173705 0.278540 0.082 Uiso 1 1 calc R U . . .
H56C H 0.318870 0.313570 0.263525 0.082 Uiso 1 1 calc R U . . .
C57 C 0.28611(5) 0.23739(17) 0.33633(6) 0.0516(4) Uani 1 1 d . . . . .
H57A H 0.285877 0.276766 0.362959 0.077 Uiso 1 1 calc R U . . .
H57B H 0.294470 0.150596 0.342162 0.077 Uiso 1 1 calc R U . . .
H57C H 0.265226 0.233547 0.315960 0.077 Uiso 1 1 calc R U . . .
C58 C 0.35798(4) 0.53227(17) 0.27043(5) 0.0380(3) Uani 1 1 d . . . . .
C59 C 0.44810(6) 0.5613(2) 0.13813(8) 0.0714(6) Uani 1 1 d D U . . .
H59C H 0.451852 0.632211 0.120763 0.086 Uiso 0.287(12) 1 calc R U P D 2
H59D H 0.433300 0.501629 0.118742 0.086 Uiso 0.287(12) 1 calc R U P D 2
H59A H 0.462585 0.622818 0.132673 0.086 Uiso 0.713(12) 1 calc R U P D 1
H59B H 0.431713 0.542071 0.110837 0.086 Uiso 0.713(12) 1 calc R U P D 1
C60 C 0.45323(6) 0.5641(3) 0.20978(7) 0.0779(7) Uani 1 1 d D U . . .
H60C H 0.439916 0.518894 0.222986 0.093 Uiso 0.287(12) 1 calc R U P D 2
H60D H 0.463507 0.635590 0.228675 0.093 Uiso 0.287(12) 1 calc R U P D 2
H60A H 0.440621 0.558988 0.228544 0.093 Uiso 0.713(12) 1 calc R U P D 1
H60B H 0.470937 0.620657 0.223332 0.093 Uiso 0.713(12) 1 calc R U P D 1
C61 C 0.4778(3) 0.4918(16) 0.1604(3) 0.079(3) Uani 0.287(12) 1 d D U P D 2
H61A H 0.478592 0.408720 0.146532 0.095 Uiso 0.287(12) 1 calc R U P D 2
H61B H 0.495661 0.544141 0.160899 0.095 Uiso 0.287(12) 1 calc R U P D 2
C62 C 0.4765(3) 0.4739(15) 0.2035(3) 0.082(3) Uani 0.287(12) 1 d D U P D 2
H62A H 0.496763 0.491096 0.225031 0.099 Uiso 0.287(12) 1 calc R U P D 2
H62B H 0.470707 0.384469 0.207159 0.099 Uiso 0.287(12) 1 calc R U P D 2
C63 C 0.46464(15) 0.4385(6) 0.15887(13) 0.0784(15) Uani 0.713(12) 1 d D U P D 1
H63A H 0.454270 0.362371 0.142721 0.094 Uiso 0.713(12) 1 calc R U P D 1
H63B H 0.486081 0.439326 0.159390 0.094 Uiso 0.713(12) 1 calc R U P D 1
C64 C 0.46360(18) 0.4357(5) 0.20237(16) 0.0874(16) Uani 0.713(12) 1 d D U P D 1
H64A H 0.484091 0.417229 0.223181 0.105 Uiso 0.713(12) 1 calc R U P D 1
H64B H 0.449137 0.369437 0.205094 0.105 Uiso 0.713(12) 1 calc R U P D 1
C65 C 0.2961(2) 0.4767(9) 0.1201(3) 0.078(2) Uani 0.356(6) 1 d D U P B 1
H65A H 0.307437 0.414909 0.108382 0.094 Uiso 0.356(6) 1 calc R U P B 1
H65B H 0.275900 0.492850 0.098304 0.094 Uiso 0.356(6) 1 calc R U P B 1
C66 C 0.2926(2) 0.4260(8) 0.1604(3) 0.077(2) Uani 0.356(6) 1 d D U P B 1
H66A H 0.312291 0.393564 0.180225 0.093 Uiso 0.356(6) 1 calc R U P B 1
H66B H 0.277228 0.356590 0.154299 0.093 Uiso 0.356(6) 1 calc R U P B 1
C67 C 0.2820(2) 0.5421(8) 0.1787(3) 0.065(2) Uani 0.356(6) 1 d D U P B 1
H67A H 0.286376 0.536449 0.209940 0.078 Uiso 0.356(6) 1 calc R U P B 1
H67B H 0.260165 0.562807 0.163948 0.078 Uiso 0.356(6) 1 calc R U P B 1
C68 C 0.3037(4) 0.6304(17) 0.1665(6) 0.097(4) Uani 0.356(6) 1 d D U P B 1
H68A H 0.293856 0.715516 0.159696 0.117 Uiso 0.356(6) 1 calc R U P B 1
H68B H 0.322333 0.641055 0.191760 0.117 Uiso 0.356(6) 1 calc R U P B 1
C69 C 0.30223(17) 0.6201(7) 0.1728(2) 0.0591(13) Uani 0.644(6) 1 d D U P B 2
H69A H 0.287112 0.689645 0.169363 0.071 Uiso 0.644(6) 1 calc R U P B 2
H69B H 0.319738 0.634415 0.199351 0.071 Uiso 0.644(6) 1 calc R U P B 2
C70 C 0.28788(17) 0.4893(6) 0.1727(2) 0.099(2) Uani 0.644(6) 1 d D U P B 2
H70A H 0.303689 0.424141 0.185943 0.119 Uiso 0.644(6) 1 calc R U P B 2
H70B H 0.273052 0.491532 0.188246 0.119 Uiso 0.644(6) 1 calc R U P B 2
C71 C 0.27216(13) 0.4617(5) 0.12632(18) 0.108(2) Uani 0.644(6) 1 d D U P B 2
H71A H 0.251631 0.501480 0.115756 0.130 Uiso 0.644(6) 1 calc R U P B 2
H71B H 0.270181 0.368484 0.120804 0.130 Uiso 0.644(6) 1 calc R U P B 2
C72 C 0.29389(15) 0.5233(6) 0.10570(19) 0.103(2) Uani 0.644(6) 1 d D U P B 2
H72A H 0.306926 0.457673 0.098905 0.123 Uiso 0.644(6) 1 calc R U P B 2
H72B H 0.282210 0.568824 0.079121 0.123 Uiso 0.644(6) 1 calc R U P B 2
C73 C 0.2818(5) 0.6136(13) 0.4094(4) 0.060(3) Uani 0.318(3) 1 d D U P A 2
H73A H 0.261801 0.577527 0.392069 0.071 Uiso 0.318(3) 1 calc R U P A 2
H73B H 0.295646 0.611291 0.392268 0.071 Uiso 0.318(3) 1 calc R U P A 2
C74 C 0.26776(10) 0.7089(5) 0.41192(13) 0.0599(10) Uani 0.682(3) 1 d D U P A 1
H74A H 0.247341 0.699907 0.389841 0.072 Uiso 0.682(3) 1 calc R U P A 1
H74B H 0.277833 0.786580 0.405924 0.072 Uiso 0.682(3) 1 calc R U P A 1
C75 C 0.26546(17) 0.7135(8) 0.4561(2) 0.0582(18) Uani 0.682(3) 1 d D U P A 1
H75A H 0.247175 0.666708 0.457076 0.070 Uiso 0.682(3) 1 calc R U P A 1
H75B H 0.264448 0.802944 0.465310 0.070 Uiso 0.682(3) 1 calc R U P A 1
C76 C 0.29460(11) 0.6486(4) 0.48388(12) 0.0686(11) Uani 0.682(3) 1 d D U P A 1
H76A H 0.308713 0.712302 0.502368 0.082 Uiso 0.682(3) 1 calc R U P A 1
H76B H 0.289856 0.583258 0.502286 0.082 Uiso 0.682(3) 1 calc R U P A 1
C77 C 0.2871(2) 0.5915(8) 0.4138(2) 0.0599(14) Uani 0.682(3) 1 d D U P A 1
H77A H 0.274279 0.513310 0.408140 0.072 Uiso 0.682(3) 1 calc R U P A 1
H77B H 0.297743 0.597052 0.392668 0.072 Uiso 0.682(3) 1 calc R U P A 1
C78 C 0.2781(3) 0.7501(11) 0.4226(3) 0.076(3) Uani 0.318(3) 1 d D U P A 2
H78A H 0.261915 0.796414 0.400138 0.091 Uiso 0.318(3) 1 calc R U P A 2
H78B H 0.297462 0.798691 0.430165 0.091 Uiso 0.318(3) 1 calc R U P A 2
C79 C 0.2687(5) 0.7231(15) 0.4619(5) 0.063(3) Uani 0.318(3) 1 d D U P A 2
H79A H 0.276150 0.791444 0.483529 0.076 Uiso 0.318(3) 1 calc R U P A 2
H79B H 0.246148 0.717353 0.453793 0.076 Uiso 0.318(3) 1 calc R U P A 2
C80 C 0.2836(2) 0.5957(10) 0.4790(3) 0.067(2) Uani 0.318(3) 1 d D U P A 2
H80A H 0.300630 0.608751 0.506093 0.081 Uiso 0.318(3) 1 calc R U P A 2
H80B H 0.268470 0.537531 0.484443 0.081 Uiso 0.318(3) 1 calc R U P A 2
C81 C 0.41422(13) 0.7391(3) 0.45736(14) 0.0744(11) Uani 0.682(3) 1 d D U P A 1
H81A H 0.400763 0.712154 0.428665 0.089 Uiso 0.682(3) 1 calc R U P A 1
H81B H 0.435703 0.722041 0.459725 0.089 Uiso 0.682(3) 1 calc R U P A 1
C82 C 0.40984(13) 0.8769(4) 0.46416(17) 0.0918(13) Uani 0.682(3) 1 d D U P A 1
H82A H 0.399648 0.921376 0.436772 0.110 Uiso 0.682(3) 1 calc R U P A 1
H82B H 0.429569 0.919576 0.479165 0.110 Uiso 0.682(3) 1 calc R U P A 1
C83 C 0.38916(14) 0.8736(4) 0.49217(18) 0.1005(14) Uani 0.682(3) 1 d D U P A 1
H83A H 0.391550 0.951643 0.509867 0.121 Uiso 0.682(3) 1 calc R U P A 1
H83B H 0.367365 0.862268 0.474801 0.121 Uiso 0.682(3) 1 calc R U P A 1
C84 C 0.40160(9) 0.7602(3) 0.51821(11) 0.0654(9) Uani 0.682(3) 1 d D U P A 1
H84A H 0.420891 0.780818 0.541410 0.078 Uiso 0.682(3) 1 calc R U P A 1
H84B H 0.386778 0.725042 0.530866 0.078 Uiso 0.682(3) 1 calc R U P A 1
C85 C 0.3961(3) 0.7660(13) 0.4512(4) 0.107(3) Uani 0.318(3) 1 d D U P A 2
H85A H 0.387810 0.831461 0.428757 0.128 Uiso 0.318(3) 1 calc R U P A 2
H85B H 0.404715 0.694728 0.439226 0.128 Uiso 0.318(3) 1 calc R U P A 2
C86 C 0.4200(3) 0.8230(16) 0.4896(4) 0.142(4) Uani 0.318(3) 1 d D U P A 2
H86A H 0.427667 0.905275 0.482477 0.170 Uiso 0.318(3) 1 calc R U P A 2
H86B H 0.437439 0.763665 0.501440 0.170 Uiso 0.318(3) 1 calc R U P A 2
C87 C 0.4026(3) 0.8426(15) 0.5211(4) 0.127(4) Uani 0.318(3) 1 d D U P A 2
H87A H 0.410101 0.782866 0.545455 0.152 Uiso 0.318(3) 1 calc R U P A 2
H87B H 0.405149 0.931374 0.532081 0.152 Uiso 0.318(3) 1 calc R U P A 2
C88 C 0.3696(2) 0.8159(7) 0.4958(3) 0.085(2) Uani 0.318(3) 1 d D U P A 2
H88A H 0.358321 0.782911 0.514238 0.103 Uiso 0.318(3) 1 calc R U P A 2
H88B H 0.359072 0.893049 0.480477 0.103 Uiso 0.318(3) 1 calc R U P A 2

loop_
_atom_site_aniso_label
_atom_site_aniso_U_11
_atom_site_aniso_U_22
_atom_site_aniso_U_33
_atom_site_aniso_U_23
_atom_site_aniso_U_13
_atom_site_aniso_U_12
K1 0.0677(2) 0.02750(16) 0.03511(17) 0.00135(12) 0.02576(16) 0.00153(14)
K2A 0.0518(7) 0.0374(4) 0.0249(4) 0.0024(3) 0.0179(5) 0.0015(5)
K2B 0.0639(18) 0.0382(9) 0.0297(12) 0.0013(7) 0.0237(14) 0.0003(14)
O1 0.0765(10) 0.0599(8) 0.0556(8) 0.0018(6) 0.0308(7) 0.0080(7)
O2 0.101(6) 0.092(6) 0.084(6) -0.013(4) 0.040(4) -0.043(5)
O3 0.090(3) 0.075(2) 0.051(2) -0.0114(17) 0.0413(18) -0.0084(19)
O4 0.094(5) 0.114(5) 0.053(4) 0.028(3) 0.043(3) 0.026(4)
O5 0.0661(17) 0.087(2) 0.0399(12) 0.0054(12) 0.0188(12) 0.0267(14)
O6 0.113(2) 0.0464(11) 0.0642(13) -0.0039(10) 0.0454(14) -0.0151(12)
O7 0.151(5) 0.075(3) 0.096(4) -0.030(3) 0.066(4) -0.050(4)
N1 0.0390(6) 0.0238(5) 0.0268(5) -0.0002(4) 0.0155(5) 0.0004(5)
N2 0.0339(6) 0.0255(5) 0.0244(5) -0.0006(4) 0.0142(4) -0.0001(4)
N3 0.0449(7) 0.0289(6) 0.0257(5) -0.0022(5) 0.0156(5) -0.0003(5)
N4 0.0744(10) 0.0281(7) 0.0356(7) 0.0013(5) 0.0228(7) -0.0043(6)
N5 0.0740(11) 0.0539(9) 0.0434(8) 0.0050(7) 0.0408(8) 0.0078(8)
N6 0.0433(7) 0.0387(7) 0.0311(6) 0.0036(5) 0.0169(5) 0.0034(5)
N7 0.0263(5) 0.0356(6) 0.0246(5) -0.0013(5) 0.0102(4) -0.0016(5)
N8 0.0259(5) 0.0333(6) 0.0226(5) -0.0012(4) 0.0109(4) -0.0017(4)
C1 0.0288(6) 0.0264(6) 0.0253(6) 0.0010(5) 0.0130(5) 0.0014(5)
C2 0.0451(8) 0.0281(7) 0.0296(7) -0.0058(5) 0.0168(6) -0.0011(6)
C3 0.0486(9) 0.0268(7) 0.0336(7) -0.0045(6) 0.0183(6) -0.0013(6)
C4 0.0447(8) 0.0218(6) 0.0278(6) 0.0016(5) 0.0168(6) -0.0011(5)
C5 0.0466(9) 0.0326(7) 0.0338(7) 0.0036(6) 0.0147(6) 0.0027(6)
C6 0.0571(10) 0.0415(9) 0.0333(8) 0.0066(7) 0.0108(7) 0.0019(7)
C7 0.0688(11) 0.0387(8) 0.0298(7) 0.0048(6) 0.0218(7) -0.0043(8)
C8 0.0573(10) 0.0420(8) 0.0379(8) 0.0025(7) 0.0278(7) -0.0049(7)
C9 0.0474(9) 0.0352(7) 0.0337(7) 0.0029(6) 0.0208(7) -0.0018(6)
C10 0.0479(10) 0.0711(13) 0.0436(9) 0.0083(9) 0.0163(8) 0.0152(9)
C11 0.127(3) 0.095(2) 0.136(3) 0.031(2) 0.083(2) 0.064(2)
C12 0.0610(16) 0.176(4) 0.113(2) -0.045(2) 0.0437(16) -0.0353(19)
C13 0.0444(9) 0.0732(12) 0.0404(9) 0.0107(8) 0.0232(7) 0.0067(8)
C14 0.0633(13) 0.0646(13) 0.0935(17) 0.0281(12) 0.0289(12) 0.0151(11)
C15 0.0499(11) 0.0782(14) 0.0580(11) -0.0045(10) 0.0168(9) -0.0060(10)
C16 0.0358(7) 0.0273(6) 0.0216(6) -0.0018(5) 0.0135(5) -0.0015(5)
C17 0.0389(8) 0.0319(7) 0.0277(7) -0.0017(5) 0.0143(6) 0.0030(6)
C18 0.0529(9) 0.0350(8) 0.0324(7) 0.0032(6) 0.0149(7) 0.0096(7)
C19 0.0664(11) 0.0322(7) 0.0321(7) 0.0039(6) 0.0236(7) -0.0009(7)
C20 0.0517(9) 0.0380(8) 0.0325(7) -0.0021(6) 0.0235(7) -0.0090(7)
C21 0.0385(8) 0.0337(7) 0.0259(6) -0.0044(5) 0.0161(6) -0.0038(6)
C22 0.0339(8) 0.0442(8) 0.0414(8) 0.0023(7) 0.0159(6) 0.0055(6)
C23 0.0435(10) 0.0949(16) 0.0572(11) -0.0215(11) 0.0197(9) -0.0101(10)
C24 0.0442(9) 0.0682(12) 0.0505(10) -0.0091(9) 0.0245(8) 0.0059(8)
C25 0.0341(8) 0.0512(9) 0.0418(8) 0.0023(7) 0.0188(7) -0.0011(7)
C26 0.0574(12) 0.1031(18) 0.0610(12) 0.0020(12) 0.0357(10) 0.0203(12)
C27 0.0405(10) 0.1076(19) 0.0482(10) -0.0090(11) 0.0100(8) 0.0034(11)
C28 0.0422(8) 0.0256(6) 0.0259(6) 0.0005(5) 0.0165(6) -0.0002(5)
C29 0.0265(6) 0.0289(6) 0.0262(6) -0.0019(5) 0.0114(5) -0.0029(5)
C30 0.0335(7) 0.0451(8) 0.0221(6) -0.0004(6) 0.0101(5) -0.0019(6)
C31 0.0311(7) 0.0473(8) 0.0225(6) 0.0011(6) 0.0082(5) -0.0010(6)
C32 0.0257(6) 0.0371(7) 0.0275(6) 0.0020(6) 0.0112(5) 0.0013(5)
C33 0.0288(7) 0.0407(8) 0.0400(8) 0.0049(6) 0.0114(6) -0.0012(6)
C34 0.0300(8) 0.0589(11) 0.0600(11) 0.0116(9) 0.0190(7) -0.0026(7)
C35 0.0369(9) 0.0688(12) 0.0610(11) 0.0074(9) 0.0287(8) 0.0118(8)
C36 0.0489(10) 0.0491(9) 0.0510(9) -0.0016(8) 0.0244(8) 0.0123(8)
C37 0.0379(8) 0.0392(8) 0.0338(7) -0.0019(6) 0.0157(6) 0.0004(6)
C38 0.0392(9) 0.0387(9) 0.0642(11) -0.0027(8) 0.0154(8) -0.0081(7)
C39 0.124(7) 0.048(3) 0.065(4) -0.004(3) -0.024(4) 0.017(4)
C40 0.066(3) 0.065(4) 0.056(3) 0.000(3) -0.010(3) -0.018(3)
C41 0.148(11) 0.037(3) 0.105(7) 0.025(4) 0.066(7) 0.013(5)
C42 0.165(12) 0.059(6) 0.092(7) -0.031(5) 0.021(6) 0.008(6)
C43 0.0518(10) 0.0360(8) 0.0472(9) -0.0082(7) 0.0227(8) -0.0072(7)
C44 0.0885(16) 0.0682(13) 0.0574(12) -0.0240(11) 0.0305(11) -0.0331(12)
C45 0.0829(16) 0.0527(12) 0.0733(14) 0.0091(10) 0.0276(12) -0.0144(11)
C46 0.0273(6) 0.0341(7) 0.0223(6) 0.0007(5) 0.0116(5) -0.0004(5)
C47 0.0352(7) 0.0336(7) 0.0284(6) 0.0021(5) 0.0151(6) -0.0017(6)
C48 0.0381(8) 0.0356(7) 0.0375(7) 0.0075(6) 0.0160(6) 0.0070(6)
C49 0.0286(7) 0.0475(9) 0.0369(7) 0.0080(6) 0.0131(6) 0.0052(6)
C50 0.0292(7) 0.0411(8) 0.0346(7) 0.0015(6) 0.0115(6) -0.0048(6)
C51 0.0299(7) 0.0335(7) 0.0262(6) -0.0008(5) 0.0109(5) -0.0016(5)
C52 0.0411(8) 0.0334(7) 0.0454(8) 0.0009(6) 0.0152(7) -0.0056(6)
C53 0.0801(16) 0.0783(15) 0.0689(14) 0.0222(12) 0.0170(12) -0.0411(13)
C54 0.0894(18) 0.0683(14) 0.1006(19) -0.0438(14) 0.0463(15) -0.0338(13)
C55 0.0332(7) 0.0317(7) 0.0413(8) -0.0030(6) 0.0099(6) -0.0026(6)
C56 0.0720(13) 0.0397(9) 0.0571(11) -0.0118(8) 0.0286(10) -0.0038(8)
C57 0.0578(11) 0.0400(9) 0.0592(11) 0.0119(8) 0.0225(9) -0.0012(8)
C58 0.0358(8) 0.0554(9) 0.0259(7) 0.0020(6) 0.0144(6) 0.0037(7)
C59 0.0850(16) 0.0780(15) 0.0641(13) 0.0056(11) 0.0420(12) 0.0131(13)
C60 0.0731(15) 0.106(2) 0.0544(12) -0.0019(13) 0.0216(11) 0.0083(14)
C61 0.074(6) 0.088(7) 0.080(5) -0.004(5) 0.033(5) 0.009(5)
C62 0.065(6) 0.096(7) 0.062(5) -0.013(5) -0.011(5) 0.021(5)
C63 0.081(3) 0.086(3) 0.067(2) -0.009(2) 0.025(2) 0.023(2)
C64 0.089(4) 0.077(3) 0.072(2) 0.002(2) -0.005(3) 0.007(2)
C65 0.086(5) 0.064(5) 0.108(6) -0.022(4) 0.064(4) -0.021(4)
C66 0.084(5) 0.056(4) 0.099(6) 0.003(4) 0.040(4) 0.013(4)
C67 0.064(4) 0.062(5) 0.087(4) 0.005(4) 0.049(3) 0.013(3)
C68 0.090(7) 0.085(6) 0.096(8) 0.000(6) 0.004(6) -0.027(5)
C69 0.053(2) 0.086(3) 0.0406(18) 0.006(2) 0.0185(17) -0.002(2)
C70 0.100(5) 0.086(5) 0.110(4) 0.014(4) 0.033(4) -0.024(4)
C71 0.095(3) 0.071(3) 0.130(4) 0.005(3) 0.000(3) -0.018(2)
C72 0.111(4) 0.099(4) 0.079(3) -0.025(3) 0.007(3) 0.041(3)
C73 0.059(6) 0.089(7) 0.030(4) 0.010(4) 0.015(4) -0.001(5)
C74 0.062(2) 0.070(3) 0.047(2) 0.0155(18) 0.0167(17) 0.0096(19)
C75 0.053(2) 0.065(3) 0.058(3) -0.015(2) 0.020(2) -0.004(2)
C76 0.093(3) 0.075(3) 0.0385(16) -0.0002(17) 0.024(2) 0.026(2)
C77 0.065(3) 0.082(3) 0.035(2) 0.0061(19) 0.019(2) 0.022(2)
C78 0.086(6) 0.089(6) 0.058(5) 0.002(4) 0.029(4) -0.003(5)
C79 0.081(7) 0.070(6) 0.053(5) -0.003(5) 0.040(5) -0.026(5)
C80 0.067(4) 0.105(6) 0.037(3) -0.001(4) 0.028(3) -0.012(4)
C81 0.113(3) 0.055(2) 0.070(2) -0.0132(16) 0.050(2) -0.015(2)
C82 0.141(4) 0.056(2) 0.095(3) 0.001(2) 0.062(3) -0.016(2)
C83 0.132(4) 0.071(3) 0.109(3) -0.006(2) 0.054(3) 0.024(3)
C84 0.094(2) 0.0574(18) 0.0582(18) -0.0093(15) 0.0429(17) -0.0147(17)
C85 0.135(7) 0.098(6) 0.091(5) -0.039(5) 0.043(6) -0.020(6)
C86 0.149(7) 0.124(6) 0.128(6) -0.003(6) 0.015(6) -0.010(6)
C87 0.166(8) 0.111(7) 0.077(6) -0.025(6) 0.005(6) 0.008(7)
C88 0.128(6) 0.063(4) 0.079(4) 0.019(4) 0.052(4) -0.021(4)

_geom_special_details            
;
 All esds (except the esd in the dihedral angle between two l.s. planes)
 are estimated using the full covariance matrix.  The cell esds are taken
 into account individually in the estimation of esds in distances, angles
 and torsion angles; correlations between esds in cell parameters are only
 used when they are defined by crystal symmetry.  An approximate (isotropic)
 treatment of cell esds is used for estimating esds involving l.s. planes.
;
loop_
_geom_bond_atom_site_label_1
_geom_bond_atom_site_label_2
_geom_bond_distance
_geom_bond_site_symmetry_2
_geom_bond_publ_flag
K1 O1 2.7757(17) . ?
K1 O2 2.744(11) . ?
K1 O3 2.823(6) . ?
K1 N4 2.7798(14) . ?
K1 N5 2.8259(15) . ?
K1 C2 3.3111(15) 1_545 ?
K1 C3 2.8846(14) 1_545 ?
K1 C19 3.4001(16) . ?
K1 C59 3.527(2) . ?
K2A O5 2.670(3) . ?
K2A O6 2.756(3) . ?
K2A C4 3.351(2) 8_565 ?
K2A C5 3.476(2) 8_565 ?
K2A C6 3.456(3) 8_565 ?
K2A C7 3.332(3) 8_565 ?
K2A C8 3.221(3) 8_565 ?
K2A C9 3.247(2) 8_565 ?
K2A C28 2.946(2) 8_565 ?
K2A C30 2.835(2) . ?
K2A C84 3.519(4) . ?
K2B O4 2.671(7) . ?
K2B O7 2.714(6) . ?
K2B C4 3.370(5) 8_565 ?
K2B C5 3.319(5) 8_565 ?
K2B C6 3.275(5) 8_565 ?
K2B C7 3.297(5) 8_565 ?
K2B C8 3.363(5) 8_565 ?
K2B C9 3.418(5) 8_565 ?
K2B C28 3.024(4) 8_565 ?
K2B C30 2.858(4) . ?
K2B C73 3.473(16) . ?
O1 C59 1.427(2) . ?
O1 C60 1.424(3) . ?
O2 C65 1.398(9) . ?
O2 C68 1.417(9) . ?
O3 C69 1.420(6) . ?
O3 C72 1.417(6) . ?
O4 C73 1.429(9) . ?
O4 C80 1.411(8) . ?
O5 C76 1.428(4) . ?
O5 C77 1.415(6) . ?
O6 C81 1.387(4) . ?
O6 C84 1.417(4) . ?
O7 C85 1.432(8) . ?
O7 C88 1.420(7) . ?
N1 C1 1.3615(17) . ?
N1 C3 1.4272(18) . ?
N1 C4 1.4338(17) . ?
N2 C1 1.3525(17) . ?
N2 C2 1.4114(18) . ?
N2 C16 1.4379(17) . ?
N3 N4 1.1623(18) . ?
N3 C28 1.2721(18) . ?
N5 N6 1.1656(19) . ?
N6 C58 1.253(2) . ?
N7 C29 1.3518(18) . ?
N7 C31 1.4097(17) . ?
N7 C32 1.4311(17) . ?
N8 C29 1.3658(17) . ?
N8 C30 1.4213(17) . ?
N8 C46 1.4324(17) . ?
C1 C28 1.4179(19) . ?
C2 H2 0.9500 . ?
C2 C3 1.367(2) . ?
C4 C5 1.400(2) . ?
C4 C9 1.402(2) . ?
C5 C6 1.397(2) . ?
C5 C10 1.516(2) . ?
C6 H6 0.9500 . ?
C6 C7 1.379(3) . ?
C7 H7 0.9500 . ?
C7 C8 1.383(3) . ?
C8 H8 0.9500 . ?
C8 C9 1.400(2) . ?
C9 C13 1.517(2) . ?
C10 H10 1.0000 . ?
C10 C11 1.504(3) . ?
C10 C12 1.530(4) . ?
C11 H11A 0.9800 . ?
C11 H11B 0.9800 . ?
C11 H11C 0.9800 . ?
C12 H12A 0.9800 . ?
C12 H12B 0.9800 . ?
C12 H12C 0.9800 . ?
C13 H13 1.0000 . ?
C13 C14 1.522(3) . ?
C13 C15 1.528(3) . ?
C14 H14A 0.9800 . ?
C14 H14B 0.9800 . ?
C14 H14C 0.9800 . ?
C15 H15A 0.9800 . ?
C15 H15B 0.9800 . ?
C15 H15C 0.9800 . ?
C16 C17 1.392(2) . ?
C16 C21 1.401(2) . ?
C17 C18 1.396(2) . ?
C17 C22 1.523(2) . ?
C18 H18 0.9500 . ?
C18 C19 1.382(3) . ?
C19 H19 0.9500 . ?
C19 C20 1.377(3) . ?
C20 H20 0.9500 . ?
C20 C21 1.390(2) . ?
C21 C25 1.518(2) . ?
C22 H22 1.0000 . ?
C22 C23 1.524(3) . ?
C22 C24 1.526(2) . ?
C23 H23A 0.9800 . ?
C23 H23B 0.9800 . ?
C23 H23C 0.9800 . ?
C24 H24A 0.9800 . ?
C24 H24B 0.9800 . ?
C24 H24C 0.9800 . ?
C25 H25 1.0000 . ?
C25 C26 1.521(2) . ?
C25 C27 1.526(3) . ?
C26 H26A 0.9800 . ?
C26 H26B 0.9800 . ?
C26 H26C 0.9800 . ?
C27 H27A 0.9800 . ?
C27 H27B 0.9800 . ?
C27 H27C 0.9800 . ?
C29 C58 1.4007(19) . ?
C30 C31 1.363(2) . ?
C31 H31 0.9500 . ?
C32 C33 1.400(2) . ?
C32 C37 1.398(2) . ?
C33 C34 1.391(2) . ?
C33 C38 1.515(2) . ?
C34 H34 0.9500 . ?
C34 C35 1.377(3) . ?
C35 H35 0.9500 . ?
C35 C36 1.378(3) . ?
C36 H36 0.9500 . ?
C36 C37 1.396(2) . ?
C37 C43 1.515(2) . ?
C38 H38 1.0000 . ?
C38 H38A 1.0000 . ?
C38 C39 1.495(8) . ?
C38 C40 1.532(6) . ?
C38 C41 1.536(8) . ?
C38 C42 1.482(9) . ?
C39 H39A 0.9800 . ?
C39 H39B 0.9800 . ?
C39 H39C 0.9800 . ?
C40 H40A 0.9800 . ?
C40 H40B 0.9800 . ?
C40 H40C 0.9800 . ?
C41 H41A 0.9800 . ?
C41 H41B 0.9800 . ?
C41 H41C 0.9800 . ?
C42 H42A 0.9800 . ?
C42 H42B 0.9800 . ?
C42 H42C 0.9800 . ?
C43 H43 1.0000 . ?
C43 C44 1.524(3) . ?
C43 C45 1.526(3) . ?
C44 H44A 0.9800 . ?
C44 H44B 0.9800 . ?
C44 H44C 0.9800 . ?
C45 H45A 0.9800 . ?
C45 H45B 0.9800 . ?
C45 H45C 0.9800 . ?
C46 C47 1.396(2) . ?
C46 C51 1.400(2) . ?
C47 C48 1.394(2) . ?
C47 C52 1.518(2) . ?
C48 H48 0.9500 . ?
C48 C49 1.378(2) . ?
C49 H49 0.9500 . ?
C49 C50 1.386(2) . ?
C50 H50 0.9500 . ?
C50 C51 1.393(2) . ?
C51 C55 1.520(2) . ?
C52 H52 1.0000 . ?
C52 C53 1.522(3) . ?
C52 C54 1.518(3) . ?
C53 H53A 0.9800 . ?
C53 H53B 0.9800 . ?
C53 H53C 0.9800 . ?
C54 H54A 0.9800 . ?
C54 H54B 0.9800 . ?
C54 H54C 0.9800 . ?
C55 H55 1.0000 . ?
C55 C56 1.529(2) . ?
C55 C57 1.526(2) . ?
C56 H56A 0.9800 . ?
C56 H56B 0.9800 . ?
C56 H56C 0.9800 . ?
C57 H57A 0.9800 . ?
C57 H57B 0.9800 . ?
C57 H57C 0.9800 . ?
C59 H59C 0.9900 . ?
C59 H59D 0.9900 . ?
C59 H59A 0.9900 . ?
C59 H59B 0.9900 . ?
C59 C61 1.513(8) . ?
C59 C63 1.536(5) . ?
C60 H60C 0.9900 . ?
C60 H60D 0.9900 . ?
C60 H60A 0.9900 . ?
C60 H60B 0.9900 . ?
C60 C62 1.498(8) . ?
C60 C64 1.473(5) . ?
C61 H61A 0.9900 . ?
C61 H61B 0.9900 . ?
C61 C62 1.468(9) . ?
C62 H62A 0.9900 . ?
C62 H62B 0.9900 . ?
C63 H63A 0.9900 . ?
C63 H63B 0.9900 . ?
C63 C64 1.463(6) . ?
C64 H64A 0.9900 . ?
C64 H64B 0.9900 . ?
C65 H65A 0.9900 . ?
C65 H65B 0.9900 . ?
C65 C66 1.502(8) . ?
C66 H66A 0.9900 . ?
C66 H66B 0.9900 . ?
C66 C67 1.511(7) . ?
C67 H67A 0.9900 . ?
C67 H67B 0.9900 . ?
C67 C68 1.518(9) . ?
C68 H68A 0.9900 . ?
C68 H68B 0.9900 . ?
C69 H69A 0.9900 . ?
C69 H69B 0.9900 . ?
C69 C70 1.520(7) . ?
C70 H70A 0.9900 . ?
C70 H70B 0.9900 . ?
C70 C71 1.497(7) . ?
C71 H71A 0.9900 . ?
C71 H71B 0.9900 . ?
C71 C72 1.538(7) . ?
C72 H72A 0.9900 . ?
C72 H72B 0.9900 . ?
C73 H73A 0.9900 . ?
C73 H73B 0.9900 . ?
C73 C78 1.519(9) . ?
C74 H74A 0.9900 . ?
C74 H74B 0.9900 . ?
C74 C75 1.508(6) . ?
C74 C77 1.507(6) . ?
C75 H75A 0.9900 . ?
C75 H75B 0.9900 . ?
C75 C76 1.519(6) . ?
C76 H76A 0.9900 . ?
C76 H76B 0.9900 . ?
C77 H77A 0.9900 . ?
C77 H77B 0.9900 . ?
C78 H78A 0.9900 . ?
C78 H78B 0.9900 . ?
C78 C79 1.536(9) . ?
C79 H79A 0.9900 . ?
C79 H79B 0.9900 . ?
C79 C80 1.520(9) . ?
C80 H80A 0.9900 . ?
C80 H80B 0.9900 . ?
C81 H81A 0.9900 . ?
C81 H81B 0.9900 . ?
C81 C82 1.483(5) . ?
C82 H82A 0.9900 . ?
C82 H82B 0.9900 . ?
C82 C83 1.546(6) . ?
C83 H83A 0.9900 . ?
C83 H83B 0.9900 . ?
C83 C84 1.467(5) . ?
C84 H84A 0.9900 . ?
C84 H84B 0.9900 . ?
C85 H85A 0.9900 . ?
C85 H85B 0.9900 . ?
C85 C86 1.506(9) . ?
C86 H86A 0.9900 . ?
C86 H86B 0.9900 . ?
C86 C87 1.534(9) . ?
C87 H87A 0.9900 . ?
C87 H87B 0.9900 . ?
C87 C88 1.507(9) . ?
C88 H88A 0.9900 . ?
C88 H88B 0.9900 . ?

loop_
_geom_angle_atom_site_label_1
_geom_angle_atom_site_label_2
_geom_angle_atom_site_label_3
_geom_angle
_geom_angle_site_symmetry_1
_geom_angle_site_symmetry_3
_geom_angle_publ_flag
O1 K1 O3 156.49(16) . . ?
O1 K1 N4 104.74(5) . . ?
O1 K1 N5 77.86(5) . . ?
O1 K1 C2 87.06(4) . 1_545 ?
O1 K1 C3 87.57(5) . 1_545 ?
O1 K1 C19 87.25(4) . . ?
O1 K1 C59 22.36(5) . . ?
O2 K1 O1 159.3(4) . . ?
O2 K1 N4 90.9(4) . . ?
O2 K1 N5 81.7(4) . . ?
O2 K1 C2 89.2(3) . 1_545 ?
O2 K1 C3 97.2(3) . 1_545 ?
O2 K1 C19 82.7(3) . . ?
O2 K1 C59 167.1(3) . . ?
O3 K1 N5 80.20(18) . . ?
O3 K1 C19 77.34(13) . . ?
O3 K1 C59 170.93(18) . . ?
N4 K1 O3 89.52(19) . . ?
N4 K1 N5 147.93(4) . . ?
N4 K1 C2 140.93(4) . 1_545 ?
N4 K1 C3 117.60(4) . 1_545 ?
N4 K1 C19 78.17(4) . . ?
N4 K1 C59 98.97(5) . . ?
N5 K1 C2 70.50(4) . 1_545 ?
N5 K1 C3 94.34(4) . 1_545 ?
N5 K1 C19 69.97(4) . . ?
N5 K1 C59 94.02(5) . . ?
C2 K1 C19 140.38(4) 1_545 . ?
C2 K1 C59 77.88(5) 1_545 . ?
C3 K1 C2 24.27(4) 1_545 1_545 ?
C3 K1 C19 164.20(4) 1_545 . ?
C3 K1 C59 70.81(6) 1_545 . ?
C19 K1 C59 107.38(6) . . ?
O5 K2A O6 109.04(12) . . ?
O5 K2A C4 110.56(9) . 8_565 ?
O5 K2A C5 95.23(9) . 8_565 ?
O5 K2A C6 100.03(9) . 8_565 ?
O5 K2A C7 120.42(9) . 8_565 ?
O5 K2A C8 141.73(10) . 8_565 ?
O5 K2A C9 135.01(10) . 8_565 ?
O5 K2A C28 83.20(8) . 8_565 ?
O5 K2A C30 101.81(9) . . ?
O5 K2A C84 92.14(11) . . ?
O6 K2A C4 121.59(8) . 8_565 ?
O6 K2A C5 145.15(8) . 8_565 ?
O6 K2A C6 150.83(9) . 8_565 ?
O6 K2A C7 129.65(8) . 8_565 ?
O6 K2A C8 109.03(8) . 8_565 ?
O6 K2A C9 105.10(8) . 8_565 ?
O6 K2A C28 90.61(7) . 8_565 ?
O6 K2A C30 88.20(7) . . ?
O6 K2A C84 22.09(7) . . ?
C4 K2A C5 23.58(4) 8_565 8_565 ?
C4 K2A C6 41.18(4) 8_565 8_565 ?
C4 K2A C84 118.54(8) 8_565 . ?
C5 K2A C84 139.45(8) 8_565 . ?
C6 K2A C5 23.25(4) 8_565 8_565 ?
C6 K2A C84 159.19(9) 8_565 . ?
C7 K2A C4 48.97(5) 8_565 8_565 ?
C7 K2A C5 41.59(5) 8_565 8_565 ?
C7 K2A C6 23.35(5) 8_565 8_565 ?
C7 K2A C84 147.13(9) 8_565 . ?
C8 K2A C4 42.82(4) 8_565 8_565 ?
C8 K2A C5 49.21(5) 8_565 8_565 ?
C8 K2A C6 41.80(5) 8_565 8_565 ?
C8 K2A C7 24.29(5) 8_565 8_565 ?
C8 K2A C9 25.00(4) 8_565 8_565 ?
C8 K2A C84 123.40(8) 8_565 . ?
C9 K2A C4 24.47(4) 8_565 8_565 ?
C9 K2A C5 42.55(5) 8_565 8_565 ?
C9 K2A C6 49.12(5) 8_565 8_565 ?
C9 K2A C7 43.17(5) 8_565 8_565 ?
C9 K2A C84 110.87(8) 8_565 . ?
C28 K2A C4 54.41(5) 8_565 8_565 ?
C28 K2A C5 67.28(5) 8_565 8_565 ?
C28 K2A C6 90.48(6) 8_565 8_565 ?
C28 K2A C7 103.35(7) 8_565 8_565 ?
C28 K2A C8 92.71(6) 8_565 8_565 ?
C28 K2A C9 67.88(5) 8_565 8_565 ?
C28 K2A C84 74.15(7) 8_565 . ?
C30 K2A C4 122.49(8) . 8_565 ?
C30 K2A C5 111.42(7) . 8_565 ?
C30 K2A C6 88.18(7) . 8_565 ?
C30 K2A C7 73.79(6) . 8_565 ?
C30 K2A C8 83.06(7) . 8_565 ?
C30 K2A C9 107.73(7) . 8_565 ?
C30 K2A C28 174.96(8) . 8_565 ?
C30 K2A C84 105.89(8) . . ?
O4 K2B O7 94.1(3) . . ?
O4 K2B C28 90.76(19) . 8_565 ?
O4 K2B C30 109.85(19) . . ?
O4 K2B C73 22.4(3) . . ?
O7 K2B C28 90.98(18) . 8_565 ?
O7 K2B C30 80.92(17) . . ?
O7 K2B C73 83.8(4) . . ?
C4 K2B C9 23.83(5) 8_565 8_565 ?
C4 K2B C73 130.2(3) 8_565 . ?
C5 K2B C4 24.15(5) 8_565 8_565 ?
C5 K2B C8 49.51(8) 8_565 8_565 ?
C5 K2B C9 42.59(7) 8_565 8_565 ?
C5 K2B C73 109.5(3) 8_565 . ?
C6 K2B C4 42.24(7) 8_565 8_565 ?
C6 K2B C5 24.45(5) 8_565 8_565 ?
C6 K2B C7 24.23(6) 8_565 8_565 ?
C6 K2B C8 42.22(7) 8_565 8_565 ?
C6 K2B C9 49.27(8) 8_565 8_565 ?
C6 K2B C73 105.9(3) 8_565 . ?
C7 K2B C4 49.08(7) 8_565 8_565 ?
C7 K2B C5 42.92(7) 8_565 8_565 ?
C7 K2B C8 23.94(5) 8_565 8_565 ?
C7 K2B C9 42.23(7) 8_565 8_565 ?
C7 K2B C73 121.1(3) 8_565 . ?
C8 K2B C4 41.80(6) 8_565 8_565 ?
C8 K2B C9 23.81(5) 8_565 8_565 ?
C8 K2B C73 145.1(3) 8_565 . ?
C9 K2B C73 152.1(3) 8_565 . ?
C28 K2B C4 53.64(8) 8_565 8_565 ?
C28 K2B C5 68.64(9) 8_565 8_565 ?
C28 K2B C6 92.69(12) 8_565 8_565 ?
C28 K2B C7 102.48(13) 8_565 8_565 ?
C28 K2B C8 88.60(11) 8_565 8_565 ?
C28 K2B C9 64.78(9) 8_565 8_565 ?
C28 K2B C73 110.7(3) 8_565 . ?
C30 K2B C4 121.09(15) . 8_565 ?
C30 K2B C5 115.38(14) . 8_565 ?
C30 K2B C6 91.43(12) . 8_565 ?
C30 K2B C7 74.09(11) . 8_565 ?
C30 K2B C8 80.21(11) . 8_565 ?
C30 K2B C9 102.82(13) . 8_565 ?
C30 K2B C28 158.24(14) . 8_565 ?
C30 K2B C73 88.6(3) . . ?
C59 O1 K1 109.90(14) . . ?
C60 O1 K1 125.30(14) . . ?
C60 O1 C59 108.49(17) . . ?
C65 O2 K1 121.8(8) . . ?
C65 O2 C68 101.1(12) . . ?
C68 O2 K1 120.8(10) . . ?
C69 O3 K1 127.9(5) . . ?
C72 O3 K1 109.5(4) . . ?
C72 O3 C69 112.7(6) . . ?
C73 O4 K2B 112.2(9) . . ?
C80 O4 K2B 125.0(6) . . ?
C80 O4 C73 107.9(9) . . ?
C76 O5 K2A 133.9(2) . . ?
C77 O5 K2A 117.2(4) . . ?
C77 O5 C76 109.0(4) . . ?
C81 O6 K2A 120.6(2) . . ?
C81 O6 C84 110.1(2) . . ?
C84 O6 K2A 110.9(2) . . ?
C85 O7 K2B 124.8(6) . . ?
C88 O7 K2B 126.5(5) . . ?
C88 O7 C85 106.5(7) . . ?
C1 N1 C3 114.17(11) . . ?
C1 N1 C4 121.19(11) . . ?
C3 N1 C4 124.64(11) . . ?
C1 N2 C2 108.46(11) . . ?
C1 N2 C16 123.85(11) . . ?
C2 N2 C16 127.43(11) . . ?
N4 N3 C28 170.55(14) . . ?
N3 N4 K1 151.83(12) . . ?
N6 N5 K1 140.52(13) . . ?
N5 N6 C58 168.90(17) . . ?
C29 N7 C31 108.57(11) . . ?
C29 N7 C32 126.16(11) . . ?
C31 N7 C32 125.09(12) . . ?
C29 N8 C30 114.18(11) . . ?
C29 N8 C46 122.67(11) . . ?
C30 N8 C46 123.06(11) . . ?
N1 C1 C28 124.19(12) . . ?
N2 C1 N1 105.06(11) . . ?
N2 C1 C28 130.75(12) . . ?
K1 C2 H2 65.1 1_565 . ?
N2 C2 K1 166.33(10) . 1_565 ?
N2 C2 H2 124.2 . . ?
C3 C2 K1 60.11(8) . 1_565 ?
C3 C2 N2 111.52(12) . . ?
C3 C2 H2 124.2 . . ?
N1 C3 K1 160.09(10) . 1_565 ?
C2 C3 K1 95.62(9) . 1_565 ?
C2 C3 N1 100.78(12) . . ?
K2A C4 K2B 7.76(6) 8_564 8_564 ?
N1 C4 K2A 113.39(9) . 8_564 ?
N1 C4 K2B 114.46(11) . 8_564 ?
C5 C4 K2A 83.20(9) . 8_564 ?
C5 C4 K2B 75.88(10) . 8_564 ?
C5 C4 N1 119.07(13) . . ?
C5 C4 C9 121.81(13) . . ?
C9 C4 K2A 73.59(9) . 8_564 ?
C9 C4 K2B 80.00(11) . 8_564 ?
C9 C4 N1 119.11(13) . . ?
C4 C5 K2A 73.22(9) . 8_564 ?
C4 C5 K2B 79.97(11) . 8_564 ?
C4 C5 C10 121.78(14) . . ?
C6 C5 K2A 77.60(10) . 8_564 ?
C6 C5 K2B 76.01(12) . 8_564 ?
C6 C5 C4 117.86(15) . . ?
C6 C5 C10 120.35(15) . . ?
C10 C5 K2A 118.97(12) . 8_564 ?
C10 C5 K2B 113.48(13) . 8_564 ?
K2A C6 H6 119.1 8_564 . ?
K2B C6 H6 112.6 8_564 . ?
C5 C6 K2A 79.15(10) . 8_564 ?
C5 C6 K2B 79.54(12) . 8_564 ?
C5 C6 H6 119.3 . . ?
C7 C6 K2A 73.27(10) . 8_564 ?
C7 C6 K2B 78.76(12) . 8_564 ?
C7 C6 C5 121.35(16) . . ?
C7 C6 H6 119.3 . . ?
K2A C7 H7 113.7 8_564 . ?
K2B C7 H7 112.7 8_564 . ?
C6 C7 K2A 83.38(10) . 8_564 ?
C6 C7 K2B 77.01(12) . 8_564 ?
C6 C7 H7 120.0 . . ?
C6 C7 C8 120.02(14) . . ?
C8 C7 K2A 73.34(10) . 8_564 ?
C8 C7 K2B 80.71(11) . 8_564 ?
C8 C7 H7 120.0 . . ?
K2A C8 K2B 7.53(6) 8_564 8_564 ?
K2A C8 H8 109.6 8_564 . ?
K2B C8 H8 115.3 8_564 . ?
C7 C8 K2A 82.37(10) . 8_564 ?
C7 C8 K2B 75.35(12) . 8_564 ?
C7 C8 H8 119.5 . . ?
C7 C8 C9 120.93(16) . . ?
C9 C8 K2A 78.53(10) . 8_564 ?
C9 C8 K2B 80.31(12) . 8_564 ?
C9 C8 H8 119.5 . . ?
K2A C9 K2B 7.25(7) 8_564 8_564 ?
C4 C9 K2A 81.94(9) . 8_564 ?
C4 C9 K2B 76.18(11) . 8_564 ?
C4 C9 C13 122.21(13) . . ?
C8 C9 K2A 76.47(10) . 8_564 ?
C8 C9 K2B 75.88(12) . 8_564 ?
C8 C9 C4 118.01(15) . . ?
C8 C9 C13 119.78(15) . . ?
C13 C9 K2A 111.57(11) . 8_564 ?
C13 C9 K2B 118.29(13) . 8_564 ?
C5 C10 H10 107.7 . . ?
C5 C10 C12 111.18(18) . . ?
C11 C10 C5 111.0(2) . . ?
C11 C10 H10 107.7 . . ?
C11 C10 C12 111.4(3) . . ?
C12 C10 H10 107.7 . . ?
C10 C11 H11A 109.5 . . ?
C10 C11 H11B 109.5 . . ?
C10 C11 H11C 109.5 . . ?
H11A C11 H11B 109.5 . . ?
H11A C11 H11C 109.5 . . ?
H11B C11 H11C 109.5 . . ?
C10 C12 H12A 109.5 . . ?
C10 C12 H12B 109.5 . . ?
C10 C12 H12C 109.5 . . ?
H12A C12 H12B 109.5 . . ?
H12A C12 H12C 109.5 . . ?
H12B C12 H12C 109.5 . . ?
C9 C13 H13 108.0 . . ?
C9 C13 C14 111.52(17) . . ?
C9 C13 C15 110.72(16) . . ?
C14 C13 H13 108.0 . . ?
C14 C13 C15 110.51(17) . . ?
C15 C13 H13 108.0 . . ?
C13 C14 H14A 109.5 . . ?
C13 C14 H14B 109.5 . . ?
C13 C14 H14C 109.5 . . ?
H14A C14 H14B 109.5 . . ?
H14A C14 H14C 109.5 . . ?
H14B C14 H14C 109.5 . . ?
C13 C15 H15A 109.5 . . ?
C13 C15 H15B 109.5 . . ?
C13 C15 H15C 109.5 . . ?
H15A C15 H15B 109.5 . . ?
H15A C15 H15C 109.5 . . ?
H15B C15 H15C 109.5 . . ?
C17 C16 N2 118.48(12) . . ?
C17 C16 C21 122.87(13) . . ?
C21 C16 N2 118.63(12) . . ?
C16 C17 C18 117.46(14) . . ?
C16 C17 C22 121.86(13) . . ?
C18 C17 C22 120.68(14) . . ?
C17 C18 H18 119.5 . . ?
C19 C18 C17 120.94(15) . . ?
C19 C18 H18 119.5 . . ?
K1 C19 H19 79.0 . . ?
C18 C19 K1 85.01(9) . . ?
C18 C19 H19 119.9 . . ?
C20 C19 K1 106.07(10) . . ?
C20 C19 C18 120.11(14) . . ?
C20 C19 H19 119.9 . . ?
C19 C20 H20 119.3 . . ?
C19 C20 C21 121.48(15) . . ?
C21 C20 H20 119.3 . . ?
C16 C21 C25 121.46(13) . . ?
C20 C21 C16 117.10(14) . . ?
C20 C21 C25 121.41(14) . . ?
C17 C22 H22 107.9 . . ?
C17 C22 C23 110.94(14) . . ?
C17 C22 C24 111.05(14) . . ?
C23 C22 H22 107.9 . . ?
C23 C22 C24 111.11(15) . . ?
C24 C22 H22 107.9 . . ?
C22 C23 H23A 109.5 . . ?
C22 C23 H23B 109.5 . . ?
C22 C23 H23C 109.5 . . ?
H23A C23 H23B 109.5 . . ?
H23A C23 H23C 109.5 . . ?
H23B C23 H23C 109.5 . . ?
C22 C24 H24A 109.5 . . ?
C22 C24 H24B 109.5 . . ?
C22 C24 H24C 109.5 . . ?
H24A C24 H24B 109.5 . . ?
H24A C24 H24C 109.5 . . ?
H24B C24 H24C 109.5 . . ?
C21 C25 H25 107.6 . . ?
C21 C25 C26 112.93(15) . . ?
C21 C25 C27 111.24(15) . . ?
C26 C25 H25 107.6 . . ?
C26 C25 C27 109.67(16) . . ?
C27 C25 H25 107.6 . . ?
C25 C26 H26A 109.5 . . ?
C25 C26 H26B 109.5 . . ?
C25 C26 H26C 109.5 . . ?
H26A C26 H26B 109.5 . . ?
H26A C26 H26C 109.5 . . ?
H26B C26 H26C 109.5 . . ?
C25 C27 H27A 109.5 . . ?
C25 C27 H27B 109.5 . . ?
C25 C27 H27C 109.5 . . ?
H27A C27 H27B 109.5 . . ?
H27A C27 H27C 109.5 . . ?
H27B C27 H27C 109.5 . . ?
K2A C28 K2B 8.62(7) 8_564 8_564 ?
N3 C28 K2A 112.43(10) . 8_564 ?
N3 C28 K2B 112.64(12) . 8_564 ?
N3 C28 C1 120.81(12) . . ?
C1 C28 K2A 126.76(10) . 8_564 ?
C1 C28 K2B 125.76(12) . 8_564 ?
N7 C29 N8 104.74(11) . . ?
N7 C29 C58 130.94(13) . . ?
N8 C29 C58 124.31(13) . . ?
N8 C30 K2A 147.13(10) . . ?
N8 C30 K2B 139.26(12) . . ?
C31 C30 K2A 111.65(10) . . ?
C31 C30 K2B 119.74(12) . . ?
C31 C30 N8 100.99(11) . . ?
N7 C31 H31 124.2 . . ?
C30 C31 N7 111.51(12) . . ?
C30 C31 H31 124.2 . . ?
C33 C32 N7 118.89(13) . . ?
C37 C32 N7 118.27(13) . . ?
C37 C32 C33 122.78(13) . . ?
C32 C33 C38 121.59(14) . . ?
C34 C33 C32 117.19(15) . . ?
C34 C33 C38 121.20(15) . . ?
C33 C34 H34 119.3 . . ?
C35 C34 C33 121.32(16) . . ?
C35 C34 H34 119.3 . . ?
C34 C35 H35 119.8 . . ?
C34 C35 C36 120.37(16) . . ?
C36 C35 H35 119.8 . . ?
C35 C36 H36 119.5 . . ?
C35 C36 C37 121.05(17) . . ?
C37 C36 H36 119.5 . . ?
C32 C37 C43 121.76(14) . . ?
C36 C37 C32 117.28(15) . . ?
C36 C37 C43 120.96(15) . . ?
C33 C38 H38 106.5 . . ?
C33 C38 H38A 108.5 . . ?
C33 C38 C40 113.7(5) . . ?
C33 C38 C41 108.7(5) . . ?
C39 C38 C33 112.5(5) . . ?
C39 C38 H38 106.5 . . ?
C39 C38 C40 110.7(5) . . ?
C40 C38 H38 106.5 . . ?
C41 C38 H38A 108.5 . . ?
C42 C38 C33 111.0(6) . . ?
C42 C38 H38A 108.5 . . ?
C42 C38 C41 111.7(7) . . ?
C38 C39 H39A 109.5 . . ?
C38 C39 H39B 109.5 . . ?
C38 C39 H39C 109.5 . . ?
H39A C39 H39B 109.5 . . ?
H39A C39 H39C 109.5 . . ?
H39B C39 H39C 109.5 . . ?
C38 C40 H40A 109.5 . . ?
C38 C40 H40B 109.5 . . ?
C38 C40 H40C 109.5 . . ?
H40A C40 H40B 109.5 . . ?
H40A C40 H40C 109.5 . . ?
H40B C40 H40C 109.5 . . ?
C38 C41 H41A 109.5 . . ?
C38 C41 H41B 109.5 . . ?
C38 C41 H41C 109.5 . . ?
H41A C41 H41B 109.5 . . ?
H41A C41 H41C 109.5 . . ?
H41B C41 H41C 109.5 . . ?
C38 C42 H42A 109.5 . . ?
C38 C42 H42B 109.5 . . ?
C38 C42 H42C 109.5 . . ?
H42A C42 H42B 109.5 . . ?
H42A C42 H42C 109.5 . . ?
H42B C42 H42C 109.5 . . ?
C37 C43 H43 107.2 . . ?
C37 C43 C44 111.06(15) . . ?
C37 C43 C45 111.06(16) . . ?
C44 C43 H43 107.2 . . ?
C44 C43 C45 112.93(17) . . ?
C45 C43 H43 107.2 . . ?
C43 C44 H44A 109.5 . . ?
C43 C44 H44B 109.5 . . ?
C43 C44 H44C 109.5 . . ?
H44A C44 H44B 109.5 . . ?
H44A C44 H44C 109.5 . . ?
H44B C44 H44C 109.5 . . ?
C43 C45 H45A 109.5 . . ?
C43 C45 H45B 109.5 . . ?
C43 C45 H45C 109.5 . . ?
H45A C45 H45B 109.5 . . ?
H45A C45 H45C 109.5 . . ?
H45B C45 H45C 109.5 . . ?
C47 C46 N8 119.27(12) . . ?
C47 C46 C51 122.03(13) . . ?
C51 C46 N8 118.66(12) . . ?
C46 C47 C52 121.92(13) . . ?
C48 C47 C46 117.90(13) . . ?
C48 C47 C52 120.18(14) . . ?
C47 C48 H48 119.4 . . ?
C49 C48 C47 121.12(14) . . ?
C49 C48 H48 119.4 . . ?
C48 C49 H49 119.9 . . ?
C48 C49 C50 120.11(14) . . ?
C50 C49 H49 119.9 . . ?
C49 C50 H50 119.6 . . ?
C49 C50 C51 120.84(14) . . ?
C51 C50 H50 119.6 . . ?
C46 C51 C55 121.27(13) . . ?
C50 C51 C46 117.99(13) . . ?
C50 C51 C55 120.74(13) . . ?
C47 C52 H52 107.4 . . ?
C47 C52 C53 110.22(14) . . ?
C47 C52 C54 111.61(15) . . ?
C53 C52 H52 107.4 . . ?
C54 C52 H52 107.4 . . ?
C54 C52 C53 112.6(2) . . ?
C52 C53 H53A 109.5 . . ?
C52 C53 H53B 109.5 . . ?
C52 C53 H53C 109.5 . . ?
H53A C53 H53B 109.5 . . ?
H53A C53 H53C 109.5 . . ?
H53B C53 H53C 109.5 . . ?
C52 C54 H54A 109.5 . . ?
C52 C54 H54B 109.5 . . ?
C52 C54 H54C 109.5 . . ?
H54A C54 H54B 109.5 . . ?
H54A C54 H54C 109.5 . . ?
H54B C54 H54C 109.5 . . ?
C51 C55 H55 107.7 . . ?
C51 C55 C56 110.27(13) . . ?
C51 C55 C57 112.36(13) . . ?
C56 C55 H55 107.7 . . ?
C57 C55 H55 107.7 . . ?
C57 C55 C56 110.88(14) . . ?
C55 C56 H56A 109.5 . . ?
C55 C56 H56B 109.5 . . ?
C55 C56 H56C 109.5 . . ?
H56A C56 H56B 109.5 . . ?
H56A C56 H56C 109.5 . . ?
H56B C56 H56C 109.5 . . ?
C55 C57 H57A 109.5 . . ?
C55 C57 H57B 109.5 . . ?
C55 C57 H57C 109.5 . . ?
H57A C57 H57B 109.5 . . ?
H57A C57 H57C 109.5 . . ?
H57B C57 H57C 109.5 . . ?
N6 C58 C29 126.66(15) . . ?
K1 C59 H59C 104.0 . . ?
K1 C59 H59D 66.7 . . ?
K1 C59 H59A 129.2 . . ?
K1 C59 H59B 63.2 . . ?
O1 C59 K1 47.74(11) . . ?
O1 C59 H59C 109.6 . . ?
O1 C59 H59D 109.6 . . ?
O1 C59 H59A 110.9 . . ?
O1 C59 H59B 110.9 . . ?
O1 C59 C61 110.3(4) . . ?
O1 C59 C63 104.3(2) . . ?
H59C C59 H59D 108.1 . . ?
H59A C59 H59B 108.9 . . ?
C61 C59 K1 145.2(6) . . ?
C61 C59 H59C 109.6 . . ?
C61 C59 H59D 109.6 . . ?
C63 C59 K1 118.7(3) . . ?
C63 C59 H59A 110.9 . . ?
C63 C59 H59B 110.9 . . ?
O1 C60 H60C 110.3 . . ?
O1 C60 H60D 110.3 . . ?
O1 C60 H60A 110.6 . . ?
O1 C60 H60B 110.6 . . ?
O1 C60 C62 107.1(4) . . ?
O1 C60 C64 105.6(3) . . ?
H60C C60 H60D 108.6 . . ?
H60A C60 H60B 108.7 . . ?
C62 C60 H60C 110.3 . . ?
C62 C60 H60D 110.3 . . ?
C64 C60 H60A 110.6 . . ?
C64 C60 H60B 110.6 . . ?
C59 C61 H61A 111.3 . . ?
C59 C61 H61B 111.3 . . ?
H61A C61 H61B 109.2 . . ?
C62 C61 C59 102.1(7) . . ?
C62 C61 H61A 111.3 . . ?
C62 C61 H61B 111.3 . . ?
C60 C62 H62A 109.9 . . ?
C60 C62 H62B 109.9 . . ?
C61 C62 C60 108.8(8) . . ?
C61 C62 H62A 109.9 . . ?
C61 C62 H62B 109.9 . . ?
H62A C62 H62B 108.3 . . ?
C59 C63 H63A 110.4 . . ?
C59 C63 H63B 110.4 . . ?
H63A C63 H63B 108.6 . . ?
C64 C63 C59 106.5(3) . . ?
C64 C63 H63A 110.4 . . ?
C64 C63 H63B 110.4 . . ?
C60 C64 H64A 110.6 . . ?
C60 C64 H64B 110.6 . . ?
C63 C64 C60 105.6(4) . . ?
C63 C64 H64A 110.6 . . ?
C63 C64 H64B 110.6 . . ?
H64A C64 H64B 108.8 . . ?
O2 C65 H65A 110.6 . . ?
O2 C65 H65B 110.6 . . ?
O2 C65 C66 105.5(11) . . ?
H65A C65 H65B 108.8 . . ?
C66 C65 H65A 110.6 . . ?
C66 C65 H65B 110.6 . . ?
C65 C66 H66A 111.2 . . ?
C65 C66 H66B 111.2 . . ?
C65 C66 C67 103.0(8) . . ?
H66A C66 H66B 109.1 . . ?
C67 C66 H66A 111.2 . . ?
C67 C66 H66B 111.2 . . ?
C66 C67 H67A 113.2 . . ?
C66 C67 H67B 113.2 . . ?
C66 C67 C68 92.6(10) . . ?
H67A C67 H67B 110.5 . . ?
C68 C67 H67A 113.2 . . ?
C68 C67 H67B 113.2 . . ?
O2 C68 C67 116.2(13) . . ?
O2 C68 H68A 108.2 . . ?
O2 C68 H68B 108.2 . . ?
C67 C68 H68A 108.2 . . ?
C67 C68 H68B 108.2 . . ?
H68A C68 H68B 107.4 . . ?
O3 C69 H69A 111.5 . . ?
O3 C69 H69B 111.5 . . ?
O3 C69 C70 101.3(6) . . ?
H69A C69 H69B 109.3 . . ?
C70 C69 H69A 111.5 . . ?
C70 C69 H69B 111.5 . . ?
C69 C70 H70A 111.0 . . ?
C69 C70 H70B 111.0 . . ?
H70A C70 H70B 109.0 . . ?
C71 C70 C69 103.8(5) . . ?
C71 C70 H70A 111.0 . . ?
C71 C70 H70B 111.0 . . ?
C70 C71 H71A 111.3 . . ?
C70 C71 H71B 111.3 . . ?
C70 C71 C72 102.3(4) . . ?
H71A C71 H71B 109.2 . . ?
C72 C71 H71A 111.3 . . ?
C72 C71 H71B 111.3 . . ?
O3 C72 C71 105.0(5) . . ?
O3 C72 H72A 110.7 . . ?
O3 C72 H72B 110.7 . . ?
C71 C72 H72A 110.7 . . ?
C71 C72 H72B 110.7 . . ?
H72A C72 H72B 108.8 . . ?
K2B C73 H73A 132.8 . . ?
K2B C73 H73B 65.7 . . ?
O4 C73 K2B 45.4(7) . . ?
O4 C73 H73A 110.4 . . ?
O4 C73 H73B 110.4 . . ?
O4 C73 C78 106.4(11) . . ?
H73A C73 H73B 108.6 . . ?
C78 C73 K2B 115.3(10) . . ?
C78 C73 H73A 110.4 . . ?
C78 C73 H73B 110.4 . . ?
H74A C74 H74B 109.1 . . ?
C75 C74 H74A 111.2 . . ?
C75 C74 H74B 111.2 . . ?
C77 C74 H74A 111.2 . . ?
C77 C74 H74B 111.2 . . ?
C77 C74 C75 102.7(4) . . ?
C74 C75 H75A 111.0 . . ?
C74 C75 H75B 111.0 . . ?
C74 C75 C76 103.8(4) . . ?
H75A C75 H75B 109.0 . . ?
C76 C75 H75A 111.0 . . ?
C76 C75 H75B 111.0 . . ?
O5 C76 C75 107.1(4) . . ?
O5 C76 H76A 110.3 . . ?
O5 C76 H76B 110.3 . . ?
C75 C76 H76A 110.3 . . ?
C75 C76 H76B 110.3 . . ?
H76A C76 H76B 108.5 . . ?
O5 C77 C74 104.9(5) . . ?
O5 C77 H77A 110.8 . . ?
O5 C77 H77B 110.8 . . ?
C74 C77 H77A 110.8 . . ?
C74 C77 H77B 110.8 . . ?
H77A C77 H77B 108.8 . . ?
C73 C78 H78A 111.8 . . ?
C73 C78 H78B 111.8 . . ?
C73 C78 C79 99.6(12) . . ?
H78A C78 H78B 109.6 . . ?
C79 C78 H78A 111.8 . . ?
C79 C78 H78B 111.8 . . ?
C78 C79 H79A 110.8 . . ?
C78 C79 H79B 110.8 . . ?
H79A C79 H79B 108.9 . . ?
C80 C79 C78 104.7(10) . . ?
C80 C79 H79A 110.8 . . ?
C80 C79 H79B 110.8 . . ?
O4 C80 C79 107.7(8) . . ?
O4 C80 H80A 110.2 . . ?
O4 C80 H80B 110.2 . . ?
C79 C80 H80A 110.2 . . ?
C79 C80 H80B 110.2 . . ?
H80A C80 H80B 108.5 . . ?
O6 C81 H81A 110.4 . . ?
O6 C81 H81B 110.4 . . ?
O6 C81 C82 106.7(3) . . ?
H81A C81 H81B 108.6 . . ?
C82 C81 H81A 110.4 . . ?
C82 C81 H81B 110.4 . . ?
C81 C82 H82A 111.3 . . ?
C81 C82 H82B 111.3 . . ?
C81 C82 C83 102.4(3) . . ?
H82A C82 H82B 109.2 . . ?
C83 C82 H82A 111.3 . . ?
C83 C82 H82B 111.3 . . ?
C82 C83 H83A 111.8 . . ?
C82 C83 H83B 111.8 . . ?
H83A C83 H83B 109.5 . . ?
C84 C83 C82 100.0(3) . . ?
C84 C83 H83A 111.8 . . ?
C84 C83 H83B 111.8 . . ?
K2A C84 H84A 137.5 . . ?
K2A C84 H84B 65.4 . . ?
O6 C84 K2A 47.02(16) . . ?
O6 C84 C83 103.6(3) . . ?
O6 C84 H84A 111.0 . . ?
O6 C84 H84B 111.0 . . ?
C83 C84 K2A 109.9(3) . . ?
C83 C84 H84A 111.0 . . ?
C83 C84 H84B 111.0 . . ?
H84A C84 H84B 109.0 . . ?
O7 C85 H85A 110.9 . . ?
O7 C85 H85B 110.9 . . ?
O7 C85 C86 104.3(9) . . ?
H85A C85 H85B 108.9 . . ?
C86 C85 H85A 110.9 . . ?
C86 C85 H85B 110.9 . . ?
C85 C86 H86A 111.2 . . ?
C85 C86 H86B 111.2 . . ?
C85 C86 C87 103.0(9) . . ?
H86A C86 H86B 109.1 . . ?
C87 C86 H86A 111.2 . . ?
C87 C86 H86B 111.2 . . ?
C86 C87 H87A 110.6 . . ?
C86 C87 H87B 110.6 . . ?
H87A C87 H87B 108.8 . . ?
C88 C87 C86 105.5(9) . . ?
C88 C87 H87A 110.6 . . ?
C88 C87 H87B 110.6 . . ?
O7 C88 C87 100.5(8) . . ?
O7 C88 H88A 111.7 . . ?
O7 C88 H88B 111.7 . . ?
C87 C88 H88A 111.7 . . ?
C87 C88 H88B 111.7 . . ?
H88A C88 H88B 109.4 . . ?

loop_
_geom_torsion_atom_site_label_1
_geom_torsion_atom_site_label_2
_geom_torsion_atom_site_label_3
_geom_torsion_atom_site_label_4
_geom_torsion
_geom_torsion_site_symmetry_1
_geom_torsion_site_symmetry_2
_geom_torsion_site_symmetry_3
_geom_torsion_site_symmetry_4
_geom_torsion_publ_flag
K1 O1 C59 C61 -147.9(8) . . . . ?
K1 O1 C59 C63 -116.0(3) . . . . ?
K1 O1 C60 C62 128.8(8) . . . . ?
K1 O1 C60 C64 100.1(4) . . . . ?
K1 O2 C65 C66 108.7(11) . . . . ?
K1 O2 C68 C67 -136.8(12) . . . . ?
K1 O3 C69 C70 -114.4(6) . . . . ?
K1 O3 C72 C71 143.1(4) . . . . ?
K1 N5 N6 C58 20.1(10) . . . . ?
K1 C2 C3 N1 -168.66(13) 1_565 . . . ?
K1 C19 C20 C21 -92.37(15) . . . . ?
K1 C59 C61 C62 -27.8(16) . . . . ?
K1 C59 C63 C64 -56.3(4) . . . . ?
K2A O5 C76 C75 168.5(4) . . . . ?
K2A O5 C77 C74 -150.2(5) . . . . ?
K2A O6 C81 C82 124.0(4) . . . . ?
K2A O6 C84 C83 -104.6(3) . . . . ?
K2A C4 C5 C6 -65.60(14) 8_564 . . . ?
K2A C4 C5 C10 114.10(16) 8_564 . . . ?
K2A C4 C9 C8 69.94(14) 8_564 . . . ?
K2A C4 C9 C13 -110.46(16) 8_564 . . . ?
K2A C5 C6 C7 -62.61(16) 8_564 . . . ?
K2A C5 C10 C11 -161.35(19) 8_564 . . . ?
K2A C5 C10 C12 -36.7(2) 8_564 . . . ?
K2A C6 C7 C8 -66.39(15) 8_564 . . . ?
K2A C7 C8 C9 -71.69(15) 8_564 . . . ?
K2A C8 C9 C4 -73.06(13) 8_564 . . . ?
K2A C8 C9 C13 107.33(15) 8_564 . . . ?
K2A C9 C13 C14 21.15(17) 8_564 . . . ?
K2A C9 C13 C15 144.64(13) 8_564 . . . ?
K2A C30 C31 N7 -175.80(10) . . . . ?
K2B O4 C73 C78 -109.5(12) . . . . ?
K2B O4 C80 C79 122.9(11) . . . . ?
K2B O7 C85 C86 -122.9(10) . . . . ?
K2B O7 C88 C87 117.9(9) . . . . ?
K2B C4 C5 C6 -68.21(15) 8_564 . . . ?
K2B C4 C5 C10 111.49(17) 8_564 . . . ?
K2B C4 C9 C8 65.45(15) 8_564 . . . ?
K2B C4 C9 C13 -114.95(17) 8_564 . . . ?
K2B C5 C6 C7 -69.84(17) 8_564 . . . ?
K2B C5 C10 C11 -156.1(2) 8_564 . . . ?
K2B C5 C10 C12 -31.5(2) 8_564 . . . ?
K2B C6 C7 C8 -71.06(17) 8_564 . . . ?
K2B C7 C8 C9 -68.93(17) 8_564 . . . ?
K2B C8 C9 C4 -65.61(14) 8_564 . . . ?
K2B C8 C9 C13 114.78(16) 8_564 . . . ?
K2B C9 C13 C14 24.2(2) 8_564 . . . ?
K2B C9 C13 C15 147.65(15) 8_564 . . . ?
K2B C30 C31 N7 179.42(13) . . . . ?
K2B C73 C78 C79 -84.9(13) . . . . ?
O1 C59 C61 C62 15.8(10) . . . . ?
O1 C59 C63 C64 -6.9(5) . . . . ?
O1 C60 C62 C61 14.2(11) . . . . ?
O1 C60 C64 C63 26.8(5) . . . . ?
O2 C65 C66 C67 47.6(12) . . . . ?
O3 C69 C70 C71 -38.1(8) . . . . ?
O4 C73 C78 C79 -37.0(17) . . . . ?
O6 C81 C82 C83 -18.6(6) . . . . ?
O7 C85 C86 C87 -18.0(16) . . . . ?
N1 C1 C28 K2A 2.6(2) . . . 8_564 ?
N1 C1 C28 K2B -8.0(2) . . . 8_564 ?
N1 C1 C28 N3 -177.04(14) . . . . ?
N1 C4 C5 K2A -113.02(12) . . . 8_564 ?
N1 C4 C5 K2B -110.41(14) . . . 8_564 ?
N1 C4 C5 C6 -178.62(13) . . . . ?
N1 C4 C5 C10 1.1(2) . . . . ?
N1 C4 C9 K2A 108.04(12) . . . 8_564 ?
N1 C4 C9 K2B 112.53(13) . . . 8_564 ?
N1 C4 C9 C8 177.97(13) . . . . ?
N1 C4 C9 C13 -2.4(2) . . . . ?
N2 C1 C28 K2A -177.69(11) . . . 8_564 ?
N2 C1 C28 K2B 171.70(14) . . . 8_564 ?
N2 C1 C28 N3 2.6(2) . . . . ?
N2 C2 C3 K1 167.98(10) . . . 1_565 ?
N2 C2 C3 N1 -0.68(17) . . . . ?
N2 C16 C17 C18 -176.12(12) . . . . ?
N2 C16 C17 C22 3.7(2) . . . . ?
N2 C16 C21 C20 176.47(12) . . . . ?
N2 C16 C21 C25 -1.81(19) . . . . ?
N5 N6 C58 C29 -179.6(8) . . . . ?
N7 C29 C58 N6 2.2(3) . . . . ?
N7 C32 C33 C34 176.21(14) . . . . ?
N7 C32 C33 C38 -5.3(2) . . . . ?
N7 C32 C37 C36 -176.13(14) . . . . ?
N7 C32 C37 C43 4.2(2) . . . . ?
N8 C29 C58 N6 -177.70(15) . . . . ?
N8 C30 C31 N7 0.28(17) . . . . ?
N8 C46 C47 C48 -177.82(12) . . . . ?
N8 C46 C47 C52 2.41(19) . . . . ?
N8 C46 C51 C50 178.69(12) . . . . ?
N8 C46 C51 C55 -2.09(19) . . . . ?
C1 N1 C3 K1 -144.5(3) . . . 1_565 ?
C1 N1 C3 C2 0.44(17) . . . . ?
C1 N1 C4 K2A -1.75(16) . . . 8_564 ?
C1 N1 C4 K2B 6.65(17) . . . 8_564 ?
C1 N1 C4 C5 93.57(16) . . . . ?
C1 N1 C4 C9 -85.35(17) . . . . ?
C1 N2 C2 K1 50.5(5) . . . 1_565 ?
C1 N2 C2 C3 0.73(17) . . . . ?
C1 N2 C16 C17 80.39(17) . . . . ?
C1 N2 C16 C21 -97.86(16) . . . . ?
C2 N2 C1 N1 -0.41(15) . . . . ?
C2 N2 C1 C28 179.88(15) . . . . ?
C2 N2 C16 C17 -93.04(17) . . . . ?
C2 N2 C16 C21 88.72(17) . . . . ?
C3 N1 C1 N2 -0.02(16) . . . . ?
C3 N1 C1 C28 179.72(14) . . . . ?
C3 N1 C4 K2A 178.32(11) . . . 8_564 ?
C3 N1 C4 K2B -173.28(13) . . . 8_564 ?
C3 N1 C4 C5 -86.36(18) . . . . ?
C3 N1 C4 C9 94.72(17) . . . . ?
C4 N1 C1 N2 -179.96(12) . . . . ?
C4 N1 C1 C28 -0.2(2) . . . . ?
C4 N1 C3 K1 35.4(4) . . . 1_565 ?
C4 N1 C3 C2 -179.63(14) . . . . ?
C4 C5 C6 K2A 63.22(13) . . . 8_564 ?
C4 C5 C6 K2B 70.44(14) . . . 8_564 ?
C4 C5 C6 C7 0.6(2) . . . . ?
C4 C5 C10 C11 111.2(2) . . . . ?
C4 C5 C10 C12 -124.2(2) . . . . ?
C4 C9 C13 C14 115.21(18) . . . . ?
C4 C9 C13 C15 -121.30(17) . . . . ?
C5 C4 C9 K2A -70.86(13) . . . 8_564 ?
C5 C4 C9 K2B -66.37(15) . . . 8_564 ?
C5 C4 C9 C8 -0.9(2) . . . . ?
C5 C4 C9 C13 178.68(15) . . . . ?
C5 C6 C7 K2A 65.59(16) . . . 8_564 ?
C5 C6 C7 K2B 70.25(17) . . . 8_564 ?
C5 C6 C7 C8 -0.8(3) . . . . ?
C6 C5 C10 C11 -69.1(3) . . . . ?
C6 C5 C10 C12 55.5(3) . . . . ?
C6 C7 C8 K2A 71.82(16) . . . 8_564 ?
C6 C7 C8 K2B 69.05(17) . . . 8_564 ?
C6 C7 C8 C9 0.1(3) . . . . ?
C7 C8 C9 K2A 73.77(15) . . . 8_564 ?
C7 C8 C9 K2B 66.33(16) . . . 8_564 ?
C7 C8 C9 C4 0.7(2) . . . . ?
C7 C8 C9 C13 -178.89(16) . . . . ?
C8 C9 C13 C14 -65.2(2) . . . . ?
C8 C9 C13 C15 58.3(2) . . . . ?
C9 C4 C5 K2A 65.87(13) . . . 8_564 ?
C9 C4 C5 K2B 68.48(15) . . . 8_564 ?
C9 C4 C5 C6 0.3(2) . . . . ?
C9 C4 C5 C10 179.97(16) . . . . ?
C10 C5 C6 K2A -116.49(16) . . . 8_564 ?
C10 C5 C6 K2B -109.26(17) . . . 8_564 ?
C10 C5 C6 C7 -179.10(17) . . . . ?
C16 N2 C1 N1 -174.91(12) . . . . ?
C16 N2 C1 C28 5.4(2) . . . . ?
C16 N2 C2 K1 -135.2(4) . . . 1_565 ?
C16 N2 C2 C3 174.97(13) . . . . ?
C16 C17 C18 C19 -0.7(2) . . . . ?
C16 C17 C22 C23 121.25(17) . . . . ?
C16 C17 C22 C24 -114.67(16) . . . . ?
C16 C21 C25 C26 -148.97(17) . . . . ?
C16 C21 C25 C27 87.21(19) . . . . ?
C17 C16 C21 C20 -1.7(2) . . . . ?
C17 C16 C21 C25 -179.98(13) . . . . ?
C17 C18 C19 K1 104.86(14) . . . . ?
C17 C18 C19 C20 -0.8(2) . . . . ?
C18 C17 C22 C23 -58.9(2) . . . . ?
C18 C17 C22 C24 65.18(19) . . . . ?
C18 C19 C20 C21 1.2(2) . . . . ?
C19 C20 C21 C16 0.0(2) . . . . ?
C19 C20 C21 C25 178.31(14) . . . . ?
C20 C21 C25 C26 32.8(2) . . . . ?
C20 C21 C25 C27 -90.99(19) . . . . ?
C21 C16 C17 C18 2.0(2) . . . . ?
C21 C16 C17 C22 -178.09(13) . . . . ?
C22 C17 C18 C19 179.40(14) . . . . ?
C29 N7 C31 C30 -0.67(17) . . . . ?
C29 N7 C32 C33 95.75(17) . . . . ?
C29 N7 C32 C37 -86.91(18) . . . . ?
C29 N8 C30 K2A 173.48(16) . . . . ?
C29 N8 C30 K2B -178.66(17) . . . . ?
C29 N8 C30 C31 0.20(16) . . . . ?
C29 N8 C46 C47 -87.32(16) . . . . ?
C29 N8 C46 C51 94.88(15) . . . . ?
C30 N8 C29 N7 -0.60(16) . . . . ?
C30 N8 C29 C58 179.35(14) . . . . ?
C30 N8 C46 C47 96.15(16) . . . . ?
C30 N8 C46 C51 -81.66(17) . . . . ?
C31 N7 C29 N8 0.73(15) . . . . ?
C31 N7 C29 C58 -179.21(16) . . . . ?
C31 N7 C32 C33 -89.65(18) . . . . ?
C31 N7 C32 C37 87.69(17) . . . . ?
C32 N7 C29 N8 176.07(12) . . . . ?
C32 N7 C29 C58 -3.9(2) . . . . ?
C32 N7 C31 C30 -176.07(13) . . . . ?
C32 C33 C34 C35 -0.1(3) . . . . ?
C32 C33 C38 C39 -103.5(6) . . . . ?
C32 C33 C38 C40 129.7(5) . . . . ?
C32 C33 C38 C41 -125.7(9) . . . . ?
C32 C33 C38 C42 111.1(11) . . . . ?
C32 C37 C43 C44 119.84(19) . . . . ?
C32 C37 C43 C45 -113.60(19) . . . . ?
C33 C32 C37 C36 1.1(2) . . . . ?
C33 C32 C37 C43 -178.59(14) . . . . ?
C33 C34 C35 C36 1.0(3) . . . . ?
C34 C33 C38 C39 74.9(7) . . . . ?
C34 C33 C38 C40 -51.9(5) . . . . ?
C34 C33 C38 C41 52.7(9) . . . . ?
C34 C33 C38 C42 -70.4(11) . . . . ?
C34 C35 C36 C37 -0.9(3) . . . . ?
C35 C36 C37 C32 -0.1(3) . . . . ?
C35 C36 C37 C43 179.57(17) . . . . ?
C36 C37 C43 C44 -59.8(2) . . . . ?
C36 C37 C43 C45 66.7(2) . . . . ?
C37 C32 C33 C34 -1.0(2) . . . . ?
C37 C32 C33 C38 177.50(15) . . . . ?
C38 C33 C34 C35 -178.58(17) . . . . ?
C46 N8 C29 N7 -177.41(12) . . . . ?
C46 N8 C29 C58 2.5(2) . . . . ?
C46 N8 C30 K2A -9.7(3) . . . . ?
C46 N8 C30 K2B -1.9(3) . . . . ?
C46 N8 C30 C31 177.00(13) . . . . ?
C46 C47 C48 C49 -0.6(2) . . . . ?
C46 C47 C52 C53 114.06(19) . . . . ?
C46 C47 C52 C54 -120.0(2) . . . . ?
C46 C51 C55 C56 -97.39(16) . . . . ?
C46 C51 C55 C57 138.37(14) . . . . ?
C47 C46 C51 C50 0.9(2) . . . . ?
C47 C46 C51 C55 -179.83(13) . . . . ?
C47 C48 C49 C50 0.3(2) . . . . ?
C48 C47 C52 C53 -65.7(2) . . . . ?
C48 C47 C52 C54 60.3(2) . . . . ?
C48 C49 C50 C51 0.6(2) . . . . ?
C49 C50 C51 C46 -1.2(2) . . . . ?
C49 C50 C51 C55 179.58(14) . . . . ?
C50 C51 C55 C56 81.81(18) . . . . ?
C50 C51 C55 C57 -42.43(19) . . . . ?
C51 C46 C47 C48 -0.1(2) . . . . ?
C51 C46 C47 C52 -179.86(13) . . . . ?
C52 C47 C48 C49 179.22(14) . . . . ?
C59 O1 C60 C62 -3.8(8) . . . . ?
C59 O1 C60 C64 -32.5(4) . . . . ?
C59 C61 C62 C60 -17.7(11) . . . . ?
C59 C63 C64 C60 -11.9(5) . . . . ?
C60 O1 C59 K1 140.3(2) . . . . ?
C60 O1 C59 C61 -7.7(8) . . . . ?
C60 O1 C59 C63 24.2(4) . . . . ?
C65 O2 C68 C67 1(2) . . . . ?
C65 C66 C67 C68 -40.1(12) . . . . ?
C66 C67 C68 O2 25.6(19) . . . . ?
C68 O2 C65 C66 -28.8(16) . . . . ?
C69 O3 C72 C71 -5.6(8) . . . . ?
C69 C70 C71 C72 34.9(7) . . . . ?
C70 C71 C72 O3 -18.9(7) . . . . ?
C72 O3 C69 C70 27.2(9) . . . . ?
C73 O4 C80 C79 -12.4(15) . . . . ?
C73 C78 C79 C80 28.4(16) . . . . ?
C74 C75 C76 O5 -11.2(7) . . . . ?
C75 C74 C77 O5 -35.7(8) . . . . ?
C76 O5 C77 C74 29.9(8) . . . . ?
C77 O5 C76 C75 -11.7(7) . . . . ?
C77 C74 C75 C76 27.9(8) . . . . ?
C78 C79 C80 O4 -11.4(16) . . . . ?
C80 O4 C73 K2B 141.5(11) . . . . ?
C80 O4 C73 C78 32.0(17) . . . . ?
C81 O6 C84 K2A 136.0(4) . . . . ?
C81 O6 C84 C83 31.4(5) . . . . ?
C81 C82 C83 C84 36.0(6) . . . . ?
C82 C83 C84 K2A -89.4(4) . . . . ?
C82 C83 C84 O6 -40.6(5) . . . . ?
C84 O6 C81 C82 -7.1(5) . . . . ?
C85 O7 C88 C87 -45.7(11) . . . . ?
C85 C86 C87 C88 -8.9(17) . . . . ?
C86 C87 C88 O7 32.4(13) . . . . ?
C88 O7 C85 C86 41.1(14) . . . . ?

_smtbx_masks_special_details     
;
A solvent mask was calculated and 308 electrons were 
found in a volume of 1244\%A^3^ in 1 void per unit cell. 
This is consistent with the presence of 
1 THF per Asym. Unit 
which account for 320 electrons 
per unit cell.
;
loop_
_smtbx_masks_void_nr
_smtbx_masks_void_average_x
_smtbx_masks_void_average_y
_smtbx_masks_void_average_z
_smtbx_masks_void_volume
_smtbx_masks_void_count_electrons
_smtbx_masks_void_content
1 0.000 -0.469 0.000 310.9 76.8 '2 THF'
2 0.000 -0.822 0.500 310.9 76.8 '2 THF'
3 0.500 -0.187 0.500 310.9 76.8 '2 THF'
4 0.500 -0.605 1.000 310.9 76.8 '2 THF'

_smtbx_masks_void_probe_radius   1.2
_smtbx_masks_void_truncation_radius 1.2
_shelx_res_file                  
;
TITL BK540 in I2/a
    bk540.res
    created by SHELXL-2019/3 at 18:21:31 on 19-Jun-2026
CELL 1.54184 46.429 10.45085 33.2521 90 109.5866 90
ZERR 8 0.0008 0.00012 0.0006 0 0.0018 0
LATT 2
SYMM 0.5-X,+Y,-Z
SFAC C H K N O
UNIT 608 880 16 64 40
DFIX 1.43 0.01 O6 C81 O7 C85 O6 C84 O7 C88 O5 C76 O4 C80 O5 C77 O4 C73 O2 =
 C68 O3 C69 O2 C65 O3 C72 O1 C59 O1 C60
DFIX 1.54 0.01 C66 C65 C67 C66 C68 C67 C70 C69 C71 C70 C72 C71 C62 C61 C61 =
 C59 C62 C60 C64 C60 C64 C63 C63 C59 C82 C81 C83 C82 C84 C83 C87 C86 C86 C85 =
 C88 C87 C80 C79 C76 C75 C75 C74 C79 C78 C78 C73 C77 C74
SADI K1 O2 K1 O3 K1 O1 K2B O4 K2A O5 K2A O6 K2B O7
SIMU 0.02 0.04 2 C85 C82 C83 C84 O6 C81 C86 C87 C88 O7 C74 C78 C79 C80 O4 =
 C73 C76 C75 C77 O5 C69 C70 C71 C72 O3 C65 C66 C67 C68 O2 C63 C64 C62 C61 =
 C59 O1 C60
SADI C39 C38 C41 C38 C40 C38 C42 C38
SADI C39 C40 C41 C42
SIMU 0.02 0.04 2 C38 C39 C41 C42 C40
ISOR 0.01 0.02 C72

L.S. 50
PLAN  50
SIZE 0.269 0.204 0.18
TEMP -133
CONF
list 4
MORE -1
BOND $H
ABIN
fmap 2 53
acta
OMIT 6 0 0
REM <olex2.extras>
REM <HklSrc "%.\\bk540.hkl">
REM </olex2.extras>

WGHT    0.061700    9.943900
FVAR       0.99515   0.68182   0.71344   0.35569   0.55100
K1    3    0.372239    0.611073    0.134948    11.00000    0.06772    0.02750 =
         0.03511    0.00135    0.02576    0.00153
PART 1
K2A   3    0.362788    0.484431    0.467169    21.00000    0.05180    0.03743 =
         0.02485    0.00244    0.01787    0.00154
PART 2
K2B   3    0.352620    0.475740    0.461400   -21.00000    0.06390    0.03817 =
         0.02973    0.00125    0.02369    0.00029
PART 0
O1    5    0.435619    0.611202    0.168704    11.00000    0.07651    0.05990 =
         0.05558    0.00185    0.03083    0.00802
PART 1
O2    5    0.312570    0.590749    0.131685    41.00000    0.10091    0.09176 =
         0.08432   -0.01274    0.04029   -0.04273
PART 2
O3    5    0.311879    0.610305    0.136704   -41.00000    0.08956    0.07500 =
         0.05141   -0.01143    0.04126   -0.00835
O4    5    0.294601    0.542401    0.447958   -21.00000    0.09401    0.11446 =
         0.05334    0.02767    0.04313    0.02620
PART 1
O5    5    0.308269    0.590033    0.455883    21.00000    0.06613    0.08715 =
         0.03986    0.00539    0.01885    0.02667
O6    5    0.406807    0.673063    0.488752    21.00000    0.11291    0.04636 =
         0.06425   -0.00389    0.04542   -0.01506
PART 2
O7    5    0.372903    0.720857    0.467195   -21.00000    0.15056    0.07541 =
         0.09590   -0.03022    0.06632   -0.04957
PART 0
N1    4    0.372320    1.266054    0.067087    11.00000    0.03896    0.02381 =
         0.02681   -0.00022    0.01551    0.00037
N2    4    0.371925    1.163437    0.123079    11.00000    0.03389    0.02547 =
         0.02442   -0.00056    0.01417   -0.00009
N3    4    0.361513    0.926109    0.071964    11.00000    0.04489    0.02892 =
         0.02575   -0.00219    0.01556   -0.00034
N4    4    0.357804    0.820890    0.080447    11.00000    0.07440    0.02814 =
         0.03564    0.00127    0.02280   -0.00431
N5    4    0.382945    0.513031    0.217897    11.00000    0.07396    0.05387 =
         0.04342    0.00504    0.04080    0.00775
N6    4    0.373131    0.518716    0.245844    11.00000    0.04330    0.03866 =
         0.03113    0.00356    0.01690    0.00335
N7    4    0.395606    0.470396    0.341364    11.00000    0.02628    0.03562 =
         0.02462   -0.00135    0.01018   -0.00161
N8    4    0.350244    0.520764    0.339583    11.00000    0.02594    0.03329 =
         0.02260   -0.00121    0.01088   -0.00173
C1    1    0.369593    1.146634    0.081774    11.00000    0.02879    0.02639 =
         0.02530    0.00101    0.01295    0.00140
C2    1    0.376309    1.294960    0.132856    11.00000    0.04505    0.02815 =
         0.02964   -0.00584    0.01684   -0.00108
AFIX  43
H2    2    0.378809    1.330507    0.160114    11.00000   -1.20000
AFIX   0
C3    1    0.376507    1.364806    0.098177    11.00000    0.04861    0.02683 =
         0.03359   -0.00455    0.01835   -0.00127
C4    1    0.370935    1.286462    0.023837    11.00000    0.04474    0.02184 =
         0.02784    0.00159    0.01685   -0.00106
C5    1    0.342830    1.317391   -0.006986    11.00000    0.04657    0.03258 =
         0.03383    0.00358    0.01473    0.00266
C6    1    0.342009    1.333991   -0.049048    11.00000    0.05714    0.04151 =
         0.03325    0.00655    0.01084    0.00191
AFIX  43
H6    2    0.323231    1.355818   -0.070446    11.00000   -1.20000
AFIX   0
C7    1    0.367908    1.319336   -0.060142    11.00000    0.06882    0.03868 =
         0.02983    0.00477    0.02177   -0.00430
AFIX  43
H7    2    0.366792    1.329986   -0.088999    11.00000   -1.20000
AFIX   0
C8    1    0.395493    1.289147   -0.029273    11.00000    0.05726    0.04205 =
         0.03788    0.00251    0.02777   -0.00486
AFIX  43
H8    2    0.413238    1.279376   -0.037150    11.00000   -1.20000
AFIX   0
C9    1    0.397641    1.272775    0.013430    11.00000    0.04743    0.03524 =
         0.03372    0.00288    0.02081   -0.00177
C10   1    0.313956    1.332123    0.004291    11.00000    0.04793    0.07105 =
         0.04358    0.00828    0.01631    0.01515
AFIX  13
H10   2    0.318869    1.306297    0.034818    11.00000   -1.20000
AFIX   0
C11   1    0.303618    1.469360    0.000323    11.00000    0.12719    0.09487 =
         0.13601    0.03094    0.08266    0.06355
AFIX 137
H11A  2    0.320093    1.523200    0.018645    11.00000   -1.50000
H11B  2    0.285567    1.477210    0.009155    11.00000   -1.50000
H11C  2    0.298459    1.497088   -0.029415    11.00000   -1.50000
AFIX   0
C12   1    0.288631    1.243599   -0.022833    11.00000    0.06105    0.17636 =
         0.11267   -0.04544    0.04371   -0.03531
AFIX 137
H12A  2    0.281873    1.272256   -0.052612    11.00000   -1.50000
H12B  2    0.271336    1.245892   -0.012207    11.00000   -1.50000
[truncated: 1,386,126 more chars]
